# Supplementary material for: Burn injury alters the intestinal microbiome’s taxonomic composition and functional gene expression
Source: PLoS One. 2018 Oct 5;13(10):e0205307. doi: 10.1371/journal.pone.0205307 (PMC6173435; doi:10.1371/journal.pone.0205307)
Supplement: S1 Table — Table 1 includes individual data points for body weight before burn and on PBD1, spleen weight, spleen-to-body weight ratio, serum G-CSF and serum IL-6 levels for each sample. (XLS) [file pone.0205307.s001.xls]

## Sheet: Suppl to Fig 1
	Body weight pre-burn [g]	Body weight PBD1 [g]	Weight change [g]	Spleen Weight [mg]	Spln / BW Ratio [mg/g]	G-CSF [pg/mL]	IL-6 [pg/mL]
Sham-1	36.8	37.4	0.6	99.3	2.65508	not detected	not detected
Sham-2	32	31.4	-0.6	115	3.66242	not detected	not detected
Sham-3	31.7	32.2	0.5	108	3.35404	not detected	not detected
Sham-4	32.7	33	0.3	104	3.15152	not detected	not detected
Sham-5	37.4	37.3	-0.1	111.4	2.9866	not detected	not detected
Sham-6	31.4	31.6	0.2	110.6	3.5	not detected	not detected
Sham-7	32.6	32.6	0	143.6	4.40491	not detected	not detected
PBD1-1	34	30.1	-3.9	89.4	2.9701	5695.09	2530.24
PBD1-2	33.6	30.3	-3.3	66.2	2.18482	4989.02	2722.02
PBD1-3	33.4	30.2	-3.2	66.3	2.19536	6858.34	3215.59
PBD1-4	32.6	30.2	-2.4	73.4	2.43046	568.417	200.191
PBD1-5	33.5	29.2	-4.3	70.8	2.42466	2923.36	9402.13
PBD1-6	35.8	32.8	-3	61.9	1.8872	6878.4	780.759
PBD1-7	35.1	32	-3.1	47.8	1.49375	6528.16	1221.46
