# Supplementary material for: Burn injury alters the intestinal microbiome’s taxonomic composition and functional gene expression
Source: PLoS One. 2018 Oct 5;13(10):e0205307. doi: 10.1371/journal.pone.0205307 (PMC6173435; doi:10.1371/journal.pone.0205307)
Supplement: S2 Table — Table 2 includes individual data points on richness, Shannon index and dissimilarity matrix for beta diversity measures. (XLS) [file pone.0205307.s002.xls]

## Sheet: Suppl to Fig 2 A+B
	Richness	Shannon
Sham-1	32	2.28055
Sham-2	39	2.17027
Sham-3	31	2.20318
Sham-4	33	1.65598
Sham-5	36	2.13124
Sham-6	35	2.09285
Sham-7	34	1.91042
PBD1-1	37	2.41521
PBD1-2	37	1.9781
PBD1-3	34	1.54969
PBD1-4	36	2.55832
PBD1-5	37	2.18064
PBD1-6	28	2.16702
PBD1-7	38	1.93411

## Sheet: Suppl to Fig 2 C
	Sham-1	Sham-2	Sham-3	Sham-4	Sham-5	Sham-6	Sham-7	PBD1-1	PBD1-2	PBD1-3	PBD1-4	PBD1-5	PBD1-6	PBD1-7
Sham-1	0	0.25614	0.339515	0.374642	0.325163	0.337049	0.250532	0.39552	0.607134	0.691254	0.394332	0.544558	0.422077	0.662726
Sham-2	0.25614	0	0.245365	0.496535	0.409984	0.307081	0.307305	0.356247	0.742689	0.705196	0.364997	0.564942	0.501882	0.665426
Sham-3	0.339515	0.245365	0	0.459829	0.398523	0.38192	0.380501	0.45433	0.740872	0.726856	0.411317	0.609634	0.49549	0.702343
Sham-4	0.374642	0.496535	0.459829	0	0.243649	0.525258	0.225494	0.623196	0.492857	0.758601	0.611615	0.682243	0.548392	0.719362
Sham-5	0.325163	0.409984	0.398523	0.243649	0	0.497258	0.197624	0.541356	0.499867	0.715525	0.549949	0.627152	0.498413	0.651427
Sham-6	0.337049	0.307081	0.38192	0.525258	0.497258	0	0.365838	0.276742	0.595759	0.60991	0.328594	0.512753	0.35537	0.581648
Sham-7	0.250532	0.307305	0.380501	0.225494	0.197624	0.365838	0	0.458472	0.485116	0.733637	0.510054	0.590698	0.450014	0.67981
PBD1-1	0.39552	0.356247	0.45433	0.623196	0.541356	0.276742	0.458472	0	0.744939	0.637472	0.285299	0.493501	0.522987	0.600271
PBD1-2	0.607134	0.742689	0.740872	0.492857	0.499867	0.595759	0.485116	0.744939	0	0.571712	0.679041	0.489257	0.391726	0.507281
PBD1-3	0.691254	0.705196	0.726856	0.758601	0.715525	0.60991	0.733637	0.637472	0.571712	0	0.651472	0.239418	0.459849	0.174396
PBD1-4	0.394332	0.364997	0.411317	0.611615	0.549949	0.328594	0.510054	0.285299	0.679041	0.651472	0	0.492432	0.482264	0.563722
PBD1-5	0.544558	0.564942	0.609634	0.682243	0.627152	0.512753	0.590698	0.493501	0.489257	0.239418	0.492432	0	0.320412	0.183506
PBD1-6	0.422077	0.501882	0.49549	0.548392	0.498413	0.35537	0.450014	0.522987	0.391726	0.459849	0.482264	0.320412	0	0.39379
PBD1-7	0.662726	0.665426	0.702343	0.719362	0.651427	0.581648	0.67981	0.600271	0.507281	0.174396	0.563722	0.183506	0.39379	0
