# Supplementary material for: Burn injury alters the intestinal microbiome’s taxonomic composition and functional gene expression
Source: PLoS One. 2018 Oct 5;13(10):e0205307. doi: 10.1371/journal.pone.0205307 (PMC6173435; doi:10.1371/journal.pone.0205307)
Supplement: S3 Table — Table 3 includes all count tables and the mean abundance values for the different phyla, families and strains. (XLS) [file pone.0205307.s003.xls]

## Sheet: Species Classification
	Kingdom	Phylum	Class	Order	Family	Genus	Species	Strain
otu1	k__Bacteria	p__Actinobacteria	c__Actinobacteria	o__Bifidobacteriales	f__Bifidobacteriaceae	g__Bifidobacterium	s__Bifidobacterium_pseudolongum	t__GCF_000421365
otu2	k__Bacteria	p__Actinobacteria	c__Actinobacteria	o__Coriobacteriales	f__Coriobacteriaceae	g__Adlercreutzia	s__Adlercreutzia_equolifaciens	t__GCF_000478885
otu3	k__Bacteria	p__Actinobacteria	c__Actinobacteria	o__Coriobacteriales	f__Coriobacteriaceae	g__Enterorhabdus	s__Enterorhabdus_caecimuris	t__GCF_000403355
otu4	k__Bacteria	p__Bacteroidetes	c__Bacteroidia	o__Bacteroidales	f__Bacteroidaceae	g__Bacteroides	s__Bacteroides_caccae	t__Bacteroides_caccae_unclassified
otu5	k__Bacteria	p__Bacteroidetes	c__Bacteroidia	o__Bacteroidales	f__Bacteroidaceae	g__Bacteroides	s__Bacteroides_ovatus	t__Bacteroides_ovatus_unclassified
otu6	k__Bacteria	p__Bacteroidetes	c__Bacteroidia	o__Bacteroidales	f__Bacteroidaceae	g__Bacteroides	s__Bacteroides_uniformis	t__Bacteroides_uniformis_unclassified
otu7	k__Bacteria	p__Bacteroidetes	c__Bacteroidia	o__Bacteroidales	f__Bacteroidaceae	g__Bacteroides	s__Bacteroides_vulgatus	t__Bacteroides_vulgatus_unclassified
otu8	k__Bacteria	p__Bacteroidetes	c__Bacteroidia	o__Bacteroidales	f__Bacteroidaceae	g__Bacteroides	s__Bacteroides_xylanisolvens	t__Bacteroides_xylanisolvens_unclassified
otu9	k__Bacteria	p__Bacteroidetes	c__Bacteroidia	o__Bacteroidales	f__Porphyromonadaceae	g__Odoribacter	s__Odoribacter_unclassified	t__unclassified
otu10	k__Bacteria	p__Bacteroidetes	c__Bacteroidia	o__Bacteroidales	f__Porphyromonadaceae	g__Parabacteroides	s__Parabacteroides_distasonis	t__Parabacteroides_distasonis_unclassified
otu11	k__Bacteria	p__Bacteroidetes	c__Bacteroidia	o__Bacteroidales	f__Porphyromonadaceae	g__Parabacteroides	s__Parabacteroides_goldsteinii	t__Parabacteroides_goldsteinii_unclassified
otu12	k__Bacteria	p__Bacteroidetes	c__Bacteroidia	o__Bacteroidales	f__Porphyromonadaceae	g__Parabacteroides	s__Parabacteroides_unclassified	t__unclassified
otu13	k__Bacteria	p__Bacteroidetes	c__Bacteroidia	o__Bacteroidales	f__Rikenellaceae	g__Alistipes	s__Alistipes_unclassified	t__unclassified
otu14	k__Bacteria	p__Deferribacteres	c__Deferribacteres	o__Deferribacterales	f__Deferribacteraceae	g__Mucispirillum	s__Mucispirillum_schaedleri	t__GCF_000487995
otu15	k__Bacteria	p__Firmicutes	c__Bacilli	o__Lactobacillales	f__Lactobacillaceae	g__Lactobacillus	s__Lactobacillus_johnsonii	t__Lactobacillus_johnsonii_unclassified
otu16	k__Bacteria	p__Firmicutes	c__Bacilli	o__Lactobacillales	f__Lactobacillaceae	g__Lactobacillus	s__Lactobacillus_murinus	t__GCF_000364205
otu17	k__Bacteria	p__Firmicutes	c__Bacilli	o__Lactobacillales	f__Lactobacillaceae	g__Lactobacillus	s__Lactobacillus_reuteri	t__GCF_000439275
otu18	k__Bacteria	p__Firmicutes	c__Bacilli	o__Lactobacillales	f__Lactobacillaceae	g__Lactobacillus	s__Lactobacillus_reuteri	t__Lactobacillus_reuteri_unclassified
otu19	k__Bacteria	p__Firmicutes	c__Bacilli	o__Lactobacillales	f__Lactobacillaceae	g__Lactobacillus	s__Lactobacillus_sp_ASF360	t__GCF_000364185
otu20	k__Bacteria	p__Firmicutes	c__Bacilli	o__Lactobacillales	f__Lactobacillaceae	g__Lactobacillus	s__Lactobacillus_vaginalis	t__GCF_000159435
otu21	k__Bacteria	p__Firmicutes	c__Clostridia	o__Clostridiales	f__Clostridiaceae	g__Candidatus_Arthromitus	s__Candidatus_Arthromitus_unclassified	t__unclassified
otu22	k__Bacteria	p__Firmicutes	c__Clostridia	o__Clostridiales	f__Eubacteriaceae	g__Eubacterium	s__Eubacterium_plexicaudatum	t__GCF_000364225
otu23	k__Bacteria	p__Firmicutes	c__Clostridia	o__Clostridiales	f__Lachnospiraceae	g__Blautia	s__Ruminococcus_torques	t__Ruminococcus_torques_unclassified
otu24	k__Bacteria	p__Firmicutes	c__Clostridia	o__Clostridiales	f__Lachnospiraceae	g__Butyrivibrio	s__Butyrivibrio_unclassified	t__unclassified
otu25	k__Bacteria	p__Firmicutes	c__Clostridia	o__Clostridiales	f__Lachnospiraceae	g__Dorea	s__Dorea_unclassified	t__unclassified
otu26	k__Bacteria	p__Firmicutes	c__Clostridia	o__Clostridiales	f__Lachnospiraceae	g__Lachnospiraceae_noname	s__Lachnospiraceae_bacterium_3_1_46FAA	t__GCF_000209405
otu27	k__Bacteria	p__Firmicutes	c__Clostridia	o__Clostridiales	f__Ruminococcaceae	g__Anaerotruncus	s__Anaerotruncus_colihominis	t__GCF_000154565
otu28	k__Bacteria	p__Firmicutes	c__Clostridia	o__Clostridiales	f__Ruminococcaceae	g__Anaerotruncus	s__Anaerotruncus_sp_G3_2012	t__GCF_000403395
otu29	k__Bacteria	p__Firmicutes	c__Clostridia	o__Clostridiales	f__Ruminococcaceae	g__Subdoligranulum	s__Subdoligranulum_unclassified	t__unclassified
otu30	k__Bacteria	p__Proteobacteria	c__Deltaproteobacteria	o__Desulfovibrionales	f__Desulfovibrionaceae	g__Desulfovibrio	s__Desulfovibrio_desulfuricans	t__Desulfovibrio_desulfuricans_unclassified
otu31	k__Bacteria	p__Proteobacteria	c__Gammaproteobacteria	o__Enterobacteriales	f__Enterobacteriaceae	g__Escherichia	s__Escherichia_coli	t__Escherichia_coli_unclassified
otu32	k__Bacteria	p__Verrucomicrobia	c__Verrucomicrobiae	o__Verrucomicrobiales	f__Verrucomicrobiaceae	g__Akkermansia	s__Akkermansia_muciniphila	t__GCF_000020225
otu33	k__Bacteria	p__Actinobacteria	c__Actinobacteria	o__Coriobacteriales	f__Coriobacteriaceae	g__Collinsella	s__Collinsella_unclassified	t__unclassified
otu34	k__Bacteria	p__Actinobacteria	c__Actinobacteria	o__Coriobacteriales	f__Coriobacteriaceae	g__Olsenella	s__Olsenella_unclassified	t__unclassified
otu35	k__Bacteria	p__Bacteroidetes	c__Bacteroidia	o__Bacteroidales	f__Bacteroidaceae	g__Bacteroides	s__Bacteroides_thetaiotaomicron	t__Bacteroides_thetaiotaomicron_unclassified
otu36	k__Bacteria	p__Firmicutes	c__Clostridia	o__Clostridiales	f__Clostridiaceae	g__Clostridium	s__Clostridium_sp_ASF502	t__GCF_000364245
otu37	k__Bacteria	p__Firmicutes	c__Clostridia	o__Clostridiales	f__Lachnospiraceae	g__Roseburia	s__Roseburia_unclassified	t__unclassified
otu38	k__Bacteria	p__Firmicutes	c__Clostridia	o__Clostridiales	f__Peptostreptococcaceae	g__Peptostreptococcaceae_noname	s__Peptostreptococcaceae_noname_unclassified	t__unclassified
otu39	k__Bacteria	p__Proteobacteria	c__Betaproteobacteria	o__Burkholderiales	f__Burkholderiales_noname	g__Burkholderiales_noname	s__Burkholderiales_bacterium_1_1_47	t__GCF_000144975
otu40	k__Bacteria	p__Proteobacteria	c__Gammaproteobacteria	o__Enterobacteriales	f__Enterobacteriaceae	g__Escherichia	s__Escherichia_unclassified	t__unclassified
otu41	k__Viruses	p__Viruses_noname	c__Viruses_noname	o__Viruses_noname	f__Retroviridae	g__Gammaretrovirus	s__Murine_osteosarcoma_virus	t__PRJNA14655
otu42	k__Bacteria	p__Firmicutes	c__Clostridia	o__Clostridiales	f__Lachnospiraceae	g__Dorea	s__Dorea_sp_5_2	t__GCF_000403455
otu43	k__Bacteria	p__Firmicutes	c__Bacilli	o__Lactobacillales	f__Lactobacillaceae	g__Lactobacillus	s__Lactobacillus_animalis	t__GCF_000183825
otu44	k__Bacteria	p__Firmicutes	c__Clostridia	o__Clostridiales	f__Lachnospiraceae	g__Lachnospiraceae_noname	s__Lachnospiraceae_bacterium_8_1_57FAA	t__GCF_000185545
otu45	k__Bacteria	p__Firmicutes	c__Clostridia	o__Clostridiales	f__Oscillospiraceae	g__Oscillibacter	s__Oscillibacter_unclassified	t__unclassified
otu46	k__Bacteria	p__Acidobacteria	c__Acidobacteriia	o__Acidobacteriales	f__Acidobacteriaceae	g__Granulicella	s__Granulicella_unclassified	t__unclassified
otu47	k__Bacteria	p__Actinobacteria	c__Actinobacteria	o__Bifidobacteriales	f__Bifidobacteriaceae	g__Bifidobacterium	s__Bifidobacterium_animalis	t__Bifidobacterium_animalis_unclassified
otu48	k__Bacteria	p__Firmicutes	c__Clostridia	o__Clostridiales	f__Eubacteriaceae	g__Eubacterium	s__Eubacterium_sp_14_2	t__GCF_000403845
otu49	k__Bacteria	p__Firmicutes	c__Clostridia	o__Clostridiales	f__Ruminococcaceae	g__Faecalibacterium	s__Faecalibacterium_prausnitzii	t__Faecalibacterium_prausnitzii_unclassified
otu50	k__Bacteria	p__Firmicutes	c__Negativicutes	o__Selenomonadales	f__Veillonellaceae	g__Mitsuokella	s__Mitsuokella_unclassified	t__unclassified
otu51	k__Viruses	p__Viruses_noname	c__Viruses_noname	o__Viruses_noname	f__Retroviridae	g__Betaretrovirus	s__Mouse_mammary_tumor_virus	t__PRJNA14435
otu52	k__Bacteria	p__Firmicutes	c__Bacilli	o__Lactobacillales	f__Enterococcaceae	g__Enterococcus	s__Enterococcus_faecalis	t__Enterococcus_faecalis_unclassified
otu53	k__Bacteria	p__Firmicutes	c__Clostridia	o__Clostridiales	f__Ruminococcaceae	g__Ruminococcus	s__Ruminococcus_flavefaciens	t__Ruminococcus_flavefaciens_unclassified
otu54	k__Bacteria	p__Bacteroidetes	c__Bacteroidia	o__Bacteroidales	f__Porphyromonadaceae	g__Parabacteroides	s__Parabacteroides_johnsonii	t__Parabacteroides_johnsonii_unclassified
otu55	k__Eukaryota	p__Apicomplexa	c__Aconoidasida	o__Haemosporida	f__Haemosporida_noname	g__Plasmodium	s__Plasmodium_berghei	t__GCA_000005395
otu56	k__Viruses	p__Viruses_noname	c__Viruses_noname	o__Viruses_noname	f__Retroviridae	g__Gammaretrovirus	s__Spleen_focus_forming_virus	t__PRJNA14641
otu57	k__Viruses	p__Viruses_noname	c__Viruses_noname	o__Viruses_noname	f__Viruses_noname	g__Viruses_noname	s__Tomato_leaf_curl_Hajipur_betasatellite	t__PRJNA175587
otu58	k__Bacteria	p__Bacteroidetes	c__Bacteroidia	o__Bacteroidales	f__Bacteroidaceae	g__Bacteroides	s__Bacteroides_dorei	t__Bacteroides_dorei_unclassified
otu59	k__Bacteria	p__Bacteroidetes	c__Bacteroidia	o__Bacteroidales	f__Bacteroidaceae	g__Bacteroides	s__Bacteroides_intestinalis	t__GCF_000172175
otu60	k__unclassified	p__unclassified	c__unclassified	o__unclassified	f__unclassified	g__unclassified	s__unclassified	t__unclassified

## Sheet: CountTable_Kingdom
OTU	Kingdom	Sham1	Sham2	Sham3	Sham4	Sham5	Sham6	Sham7	PBD1-1	PBD1-2	PBD1-3	PBD1-4	PBD1-5	PBD1-6	PBD1-7
otu16	k__Bacteria	1	0.999791	0.999784	0.9998	0.999502	0.999523	0.99862	0.989959	0.964854	0.992375	0.956577	0.978433	0.943081	0.975356
otu55	k__Eukaryota	0	0	0	0	0	0	0	0	0.0010109	0	0	0.000778	0.0021882	0.0011348
otu56	k__Viruses	0	0.0002087	0.0002162	0.0001995	0.0004976	0.0004768	0.0013805	0.0100409	0.0341346	0.0076251	0.0434225	0.0207892	0.0547309	0.0235091

## Sheet: CountTable_Phylum
OTU	Kingdom	Phylum	Sham1	Sham2	Sham3	Sham4	Sham5	Sham6	Sham7	PBD1-1	PBD1-2	PBD1-3	PBD1-4	PBD1-5	PBD1-6	PBD1-7
otu2	k__Bacteria	p__Actinobacteria	0.0895788	0.152432	0.258241	0.103152	0.132991	0.0496747	0.12862	0.036321	0.0091322	0.0139843	0.0601176	0.0189126	0.0483817	0.0197345
otu12	k__Bacteria	p__Bacteroidetes	0.015503	0.0120881	0.0036911	0.0103421	0.0070892	0.0017392	0.0012918	0.135866	0.0321561	0.0241879	0.072614	0.0355766	0.0072433	0.0165669
otu14	k__Bacteria	p__Deferribacteres	0.019203	0.0006207	0.0008182	0.0007224	0.0102813	0.0017673	0.0019673	0.0105209	0.131796	0.0088731	0.0580169	0.0333838	0.0282667	0.0752772
otu16	k__Bacteria	p__Firmicutes	0.786016	0.782275	0.693331	0.862127	0.826222	0.819992	0.857019	0.752478	0.533156	0.271359	0.704752	0.407075	0.581616	0.326152
otu31	k__Bacteria	p__Proteobacteria	0.0603538	0.0332029	0.0437024	0.023449	0.0224903	0.125237	0.0092983	0.0534756	0.257407	0.672199	0.0604141	0.467394	0.277573	0.535412
otu32	k__Bacteria	p__Verrucomicrobia	0.029345	0.0191727	0	8e-06	0.0002087	0.0011127	0.0004231	0.001298	0.0012075	0.0017723	0.0006625	0.0160909	0	0.0022135
otu46	k__Bacteria	p__Acidobacteria	0	0	0	0	0.00022	0	0	0	0	0	0	0	0	0
otu55	k__Eukaryota	p__Apicomplexa	0	0	0	0	0	0	0	0	0.0010109	0	0	0.000778	0.0021882	0.0011348
otu56	k__Viruses	p__Viruses_noname	0	0.0002087	0.0002162	0.0001995	0.0004976	0.0004768	0.0013805	0.0100409	0.0341346	0.0076251	0.0434225	0.0207892	0.0547309	0.0235091

## Sheet: CountTable_Class
OTU	Kingdom	Phylum	Class	Sham1	Sham2	Sham3	Sham4	Sham5	Sham6	Sham7	PBD1-1	PBD1-2	PBD1-3	PBD1-4	PBD1-5	PBD1-6	PBD1-7
otu2	k__Bacteria	p__Actinobacteria	c__Actinobacteria	0.0895788	0.152432	0.258241	0.103152	0.132991	0.0496747	0.12862	0.036321	0.0091322	0.0139843	0.0601176	0.0189126	0.0483817	0.0197345
otu12	k__Bacteria	p__Bacteroidetes	c__Bacteroidia	0.015503	0.0120881	0.0036911	0.0103421	0.0070892	0.0017392	0.0012918	0.135866	0.0321561	0.0241879	0.072614	0.0355766	0.0072433	0.0165669
otu14	k__Bacteria	p__Deferribacteres	c__Deferribacteres	0.019203	0.0006207	0.0008182	0.0007224	0.0102813	0.0017673	0.0019673	0.0105209	0.131796	0.0088731	0.0580169	0.0333838	0.0282667	0.0752772
otu16	k__Bacteria	p__Firmicutes	c__Bacilli	0.681057	0.698138	0.6192	0.787611	0.685728	0.750223	0.767931	0.659804	0.487255	0.234902	0.619433	0.342627	0.55764	0.238453
otu28	k__Bacteria	p__Firmicutes	c__Clostridia	0.10496	0.0841377	0.0741315	0.0745156	0.140494	0.069769	0.0889571	0.0926742	0.0459008	0.0364564	0.0853189	0.0644479	0.0239755	0.0876988
otu30	k__Bacteria	p__Proteobacteria	c__Deltaproteobacteria	0.0571704	0.033072	0.043432	0.0227006	0.0210384	0.0099618	0.0091298	0.0102255	0.0058143	0.0051629	0.0296513	0.0069919	0	0.003736
otu31	k__Bacteria	p__Proteobacteria	c__Gammaproteobacteria	0.0031834	8.7e-05	0.0002704	0.0007484	0.0014519	0.115275	0.0001685	0.0432102	0.251592	0.667036	0.0307628	0.460402	0.277573	0.531676
otu32	k__Bacteria	p__Verrucomicrobia	c__Verrucomicrobiae	0.029345	0.0191727	0	8e-06	0.0002087	0.0011127	0.0004231	0.001298	0.0012075	0.0017723	0.0006625	0.0160909	0	0.0022135
otu39	k__Bacteria	p__Proteobacteria	c__Betaproteobacteria	0	4.39e-05	0	0	0	0	0	3.99e-05	0	0	0	0	0	0
otu46	k__Bacteria	p__Acidobacteria	c__Acidobacteriia	0	0	0	0	0.00022	0	0	0	0	0	0	0	0	0
otu50	k__Bacteria	p__Firmicutes	c__Negativicutes	0	0	0	0	0	0	0.0001311	0	0	0	0	0	0	0
otu55	k__Eukaryota	p__Apicomplexa	c__Aconoidasida	0	0	0	0	0	0	0	0	0.0010109	0	0	0.000778	0.0021882	0.0011348
otu56	k__Viruses	p__Viruses_noname	c__Viruses_noname	0	0.0002087	0.0002162	0.0001995	0.0004976	0.0004768	0.0013805	0.0100409	0.0341346	0.0076251	0.0434225	0.0207892	0.0547309	0.0235091

## Sheet: CountTable_Order
OTU	Kingdom	Phylum	Class	Order	Sham1	Sham2	Sham3	Sham4	Sham5	Sham6	Sham7	PBD1-1	PBD1-2	PBD1-3	PBD1-4	PBD1-5	PBD1-6	PBD1-7
otu1	k__Bacteria	p__Actinobacteria	c__Actinobacteria	o__Bifidobacteriales	0.0005778	0.0134353	0.0080429	4.07e-05	0.0203826	0.0069909	0.0221228	0.0101489	0.0057948	0.003194	0.0178184	0.0074736	0.0267581	0.003455
otu2	k__Bacteria	p__Actinobacteria	c__Actinobacteria	o__Coriobacteriales	0.089001	0.138996	0.250198	0.103111	0.112609	0.0426838	0.106497	0.0261721	0.0033374	0.0107903	0.0422992	0.011439	0.0216236	0.0162795
otu12	k__Bacteria	p__Bacteroidetes	c__Bacteroidia	o__Bacteroidales	0.015503	0.0120881	0.0036911	0.0103421	0.0070892	0.0017392	0.0012918	0.135866	0.0321561	0.0241879	0.072614	0.0355766	0.0072433	0.0165669
otu14	k__Bacteria	p__Deferribacteres	c__Deferribacteres	o__Deferribacterales	0.019203	0.0006207	0.0008182	0.0007224	0.0102813	0.0017673	0.0019673	0.0105209	0.131796	0.0088731	0.0580169	0.0333838	0.0282667	0.0752772
otu16	k__Bacteria	p__Firmicutes	c__Bacilli	o__Lactobacillales	0.681057	0.698138	0.6192	0.787611	0.685728	0.750223	0.767931	0.659804	0.487255	0.234902	0.619433	0.342627	0.55764	0.238453
otu28	k__Bacteria	p__Firmicutes	c__Clostridia	o__Clostridiales	0.10496	0.0841377	0.0741315	0.0745156	0.140494	0.069769	0.0889571	0.0926742	0.0459008	0.0364564	0.0853189	0.0644479	0.0239755	0.0876988
otu30	k__Bacteria	p__Proteobacteria	c__Deltaproteobacteria	o__Desulfovibrionales	0.0571704	0.033072	0.043432	0.0227006	0.0210384	0.0099618	0.0091298	0.0102255	0.0058143	0.0051629	0.0296513	0.0069919	0	0.003736
otu31	k__Bacteria	p__Proteobacteria	c__Gammaproteobacteria	o__Enterobacteriales	0.0031834	8.7e-05	0.0002704	0.0007484	0.0014519	0.115275	0.0001685	0.0432102	0.251592	0.667036	0.0307628	0.460402	0.277573	0.531676
otu32	k__Bacteria	p__Verrucomicrobia	c__Verrucomicrobiae	o__Verrucomicrobiales	0.029345	0.0191727	0	8e-06	0.0002087	0.0011127	0.0004231	0.001298	0.0012075	0.0017723	0.0006625	0.0160909	0	0.0022135
otu39	k__Bacteria	p__Proteobacteria	c__Betaproteobacteria	o__Burkholderiales	0	4.39e-05	0	0	0	0	0	3.99e-05	0	0	0	0	0	0
otu46	k__Bacteria	p__Acidobacteria	c__Acidobacteriia	o__Acidobacteriales	0	0	0	0	0.00022	0	0	0	0	0	0	0	0	0
otu50	k__Bacteria	p__Firmicutes	c__Negativicutes	o__Selenomonadales	0	0	0	0	0	0	0.0001311	0	0	0	0	0	0	0
otu55	k__Eukaryota	p__Apicomplexa	c__Aconoidasida	o__Haemosporida	0	0	0	0	0	0	0	0	0.0010109	0	0	0.000778	0.0021882	0.0011348
otu56	k__Viruses	p__Viruses_noname	c__Viruses_noname	o__Viruses_noname	0	0.0002087	0.0002162	0.0001995	0.0004976	0.0004768	0.0013805	0.0100409	0.0341346	0.0076251	0.0434225	0.0207892	0.0547309	0.0235091

## Sheet: CountTable_Family
OTU	Kingdom	Phylum	Class	Order	Family	Sham1	Sham2	Sham3	Sham4	Sham5	Sham6	Sham7	PBD1-1	PBD1-2	PBD1-3	PBD1-4	PBD1-5	PBD1-6	PBD1-7
otu1	k__Bacteria	p__Actinobacteria	c__Actinobacteria	o__Bifidobacteriales	f__Bifidobacteriaceae	0.0005778	0.0134353	0.0080429	4.07e-05	0.0203826	0.0069909	0.0221228	0.0101489	0.0057948	0.003194	0.0178184	0.0074736	0.0267581	0.003455
otu2	k__Bacteria	p__Actinobacteria	c__Actinobacteria	o__Coriobacteriales	f__Coriobacteriaceae	0.089001	0.138996	0.250198	0.103111	0.112609	0.0426838	0.106497	0.0261721	0.0033374	0.0107903	0.0422992	0.011439	0.0216236	0.0162795
otu6	k__Bacteria	p__Bacteroidetes	c__Bacteroidia	o__Bacteroidales	f__Bacteroidaceae	0.0095151	0.002797	0.0014923	0.0036569	0.0026987	0.0005456	0.0008831	0.0086375	0.008487	0.0049384	0.0219511	0.0097132	0.0025667	0.0096835
otu12	k__Bacteria	p__Bacteroidetes	c__Bacteroidia	o__Bacteroidales	f__Porphyromonadaceae	0.0051583	0.0079859	0.0001538	0.0008384	0.0028146	0.0005947	0.0001456	0.124295	0.0217026	0.0172034	0.0442737	0.0202579	0.0003175	0.0037682
otu13	k__Bacteria	p__Bacteroidetes	c__Bacteroidia	o__Bacteroidales	f__Rikenellaceae	0.0008296	0.0013052	0.002045	0.0058468	0.0015759	0.0005989	0.0002631	0.002933	0.0019665	0.0020461	0.0063892	0.0056055	0.0043591	0.0031152
otu14	k__Bacteria	p__Deferribacteres	c__Deferribacteres	o__Deferribacterales	f__Deferribacteraceae	0.019203	0.0006207	0.0008182	0.0007224	0.0102813	0.0017673	0.0019673	0.0105209	0.131796	0.0088731	0.0580169	0.0333838	0.0282667	0.0752772
otu16	k__Bacteria	p__Firmicutes	c__Bacilli	o__Lactobacillales	f__Lactobacillaceae	0.681057	0.698138	0.6192	0.787611	0.685728	0.750223	0.767931	0.658867	0.475908	0.234249	0.619433	0.335232	0.518202	0.233445
otu22	k__Bacteria	p__Firmicutes	c__Clostridia	o__Clostridiales	f__Eubacteriaceae	0.0127166	0.0023954	0.001011	0.0015866	0.0024282	0.0186443	0.0091936	0.0015227	0.0005131	0.000545	0.003644	0.0033005	0.0003462	0.0022885
otu28	k__Bacteria	p__Firmicutes	c__Clostridia	o__Clostridiales	f__Ruminococcaceae	0.0452332	0.0561857	0.0202287	0.0297817	0.0629123	0.0209823	0.0531486	0.0764462	0.0154548	0.0281055	0.0522981	0.0536183	0.0056242	0.0627674
otu30	k__Bacteria	p__Proteobacteria	c__Deltaproteobacteria	o__Desulfovibrionales	f__Desulfovibrionaceae	0.0571704	0.033072	0.043432	0.0227006	0.0210384	0.0099618	0.0091298	0.0102255	0.0058143	0.0051629	0.0296513	0.0069919	0	0.003736
otu31	k__Bacteria	p__Proteobacteria	c__Gammaproteobacteria	o__Enterobacteriales	f__Enterobacteriaceae	0.0031834	8.7e-05	0.0002704	0.0007484	0.0014519	0.115275	0.0001685	0.0432102	0.251592	0.667036	0.0307628	0.460402	0.277573	0.531676
otu32	k__Bacteria	p__Verrucomicrobia	c__Verrucomicrobiae	o__Verrucomicrobiales	f__Verrucomicrobiaceae	0.029345	0.0191727	0	8e-06	0.0002087	0.0011127	0.0004231	0.001298	0.0012075	0.0017723	0.0006625	0.0160909	0	0.0022135
otu36	k__Bacteria	p__Firmicutes	c__Clostridia	o__Clostridiales	f__Clostridiaceae	0.043855	0.0235128	0.013893	0.0318959	0.065793	0.0183773	0.0205751	0.001713	0.0098413	0.0068313	0.0009072	0.0027372	0.0133966	0.0125485
otu38	k__Bacteria	p__Firmicutes	c__Clostridia	o__Clostridiales	f__Peptostreptococcaceae	0	0.0002649	0	0	0.0037891	0.0009077	0	0	0.0196095	0	0	0.0026104	0	0
otu39	k__Bacteria	p__Proteobacteria	c__Betaproteobacteria	o__Burkholderiales	f__Burkholderiales_noname	0	4.39e-05	0	0	0	0	0	3.99e-05	0	0	0	0	0	0
otu42	k__Bacteria	p__Firmicutes	c__Clostridia	o__Clostridiales	f__Lachnospiraceae	0.0031549	0.0017789	0.0389988	0.0112152	0.0054564	0.0107968	0.0060243	0.0119263	0.0003444	0.0005262	0.0254246	0.0013727	0.004279	0.0094942
otu45	k__Bacteria	p__Firmicutes	c__Clostridia	o__Clostridiales	f__Oscillospiraceae	0	0	0	3.62e-05	0.0001152	6.06e-05	1.55e-05	0.001066	0.0001377	0.0004484	0.003045	0.0008088	0.0003295	0.0006002
otu46	k__Bacteria	p__Acidobacteria	c__Acidobacteriia	o__Acidobacteriales	f__Acidobacteriaceae	0	0	0	0	0.00022	0	0	0	0	0	0	0	0	0
otu50	k__Bacteria	p__Firmicutes	c__Negativicutes	o__Selenomonadales	f__Veillonellaceae	0	0	0	0	0	0	0.0001311	0	0	0	0	0	0	0
otu52	k__Bacteria	p__Firmicutes	c__Bacilli	o__Lactobacillales	f__Enterococcaceae	0	0	0	0	0	0	0	0.0009367	0.0113476	0.0006534	0	0.0073953	0.0394381	0.0050082
otu55	k__Eukaryota	p__Apicomplexa	c__Aconoidasida	o__Haemosporida	f__Haemosporida_noname	0	0	0	0	0	0	0	0	0.0010109	0	0	0.000778	0.0021882	0.0011348
otu56	k__Viruses	p__Viruses_noname	c__Viruses_noname	o__Viruses_noname	f__Retroviridae	0	0.0002087	0.0002162	0.0001995	0.0004976	0.0004768	0.0013805	0.0100409	0.0329823	0.0076251	0.0434225	0.0207892	0.0547309	0.0235091
otu57	k__Viruses	p__Viruses_noname	c__Viruses_noname	o__Viruses_noname	f__Viruses_noname	0	0	0	0	0	0	0	0	0.0011523	0	0	0	0	0

## Sheet: CountTable_Genus
OTU	Kingdom	Phylum	Class	Order	Family	Genus	Sham1	Sham2	Sham3	Sham4	Sham5	Sham6	Sham7	PBD1-1	PBD1-2	PBD1-3	PBD1-4	PBD1-5	PBD1-6	PBD1-7
otu1	k__Bacteria	p__Actinobacteria	c__Actinobacteria	o__Bifidobacteriales	f__Bifidobacteriaceae	g__Bifidobacterium	0.0005778	0.0134353	0.0080429	4.07e-05	0.0203826	0.0069909	0.0221228	0.0101489	0.0057948	0.003194	0.0178184	0.0074736	0.0267581	0.003455
otu2	k__Bacteria	p__Actinobacteria	c__Actinobacteria	o__Coriobacteriales	f__Coriobacteriaceae	g__Adlercreutzia	0.0845031	0.128955	0.224213	0.0787267	0.107128	0.0391936	0.0957374	0.0242978	0.002731	0.0105177	0.0393683	0.0096707	0.0195576	0.0140183
otu3	k__Bacteria	p__Actinobacteria	c__Actinobacteria	o__Coriobacteriales	f__Coriobacteriaceae	g__Enterorhabdus	0.0044979	0.0099645	0.0257973	0.0243847	0.0053733	0.0034902	0.0106882	0.0018743	0.0006064	0.0002726	0.0029309	0.0017683	0.0020364	0.0022612
otu6	k__Bacteria	p__Bacteroidetes	c__Bacteroidia	o__Bacteroidales	f__Bacteroidaceae	g__Bacteroides	0.0095151	0.002797	0.0014923	0.0036569	0.0026987	0.0005456	0.0008831	0.0086375	0.008487	0.0049384	0.0219511	0.0097132	0.0025667	0.0096835
otu9	k__Bacteria	p__Bacteroidetes	c__Bacteroidia	o__Bacteroidales	f__Porphyromonadaceae	g__Odoribacter	0.00016	9.48e-05	0	0.0008384	0.0001707	0	0	0.0003907	0	0.000647	0	0.0003284	0	0.0006872
otu12	k__Bacteria	p__Bacteroidetes	c__Bacteroidia	o__Bacteroidales	f__Porphyromonadaceae	g__Parabacteroides	0.0049983	0.0078911	0.0001538	0	0.0026439	0.0005947	0.0001456	0.123904	0.0217026	0.0165564	0.0442737	0.0199295	0.0003175	0.003081
otu13	k__Bacteria	p__Bacteroidetes	c__Bacteroidia	o__Bacteroidales	f__Rikenellaceae	g__Alistipes	0.0008296	0.0013052	0.002045	0.0058468	0.0015759	0.0005989	0.0002631	0.002933	0.0019665	0.0020461	0.0063892	0.0056055	0.0043591	0.0031152
otu14	k__Bacteria	p__Deferribacteres	c__Deferribacteres	o__Deferribacterales	f__Deferribacteraceae	g__Mucispirillum	0.019203	0.0006207	0.0008182	0.0007224	0.0102813	0.0017673	0.0019673	0.0105209	0.131796	0.0088731	0.0580169	0.0333838	0.0282667	0.0752772
otu16	k__Bacteria	p__Firmicutes	c__Bacilli	o__Lactobacillales	f__Lactobacillaceae	g__Lactobacillus	0.681057	0.698138	0.6192	0.787611	0.685728	0.750223	0.767931	0.658867	0.475908	0.234249	0.619433	0.335232	0.518202	0.233445
otu21	k__Bacteria	p__Firmicutes	c__Clostridia	o__Clostridiales	f__Clostridiaceae	g__Candidatus_Arthromitus	0.043855	0.0164048	0.0067323	0.0033005	0.0019284	0.0065564	0.005053	0.001713	0.0022591	0.0068313	0.0009072	0.0027372	0.0047388	0.0009532
otu22	k__Bacteria	p__Firmicutes	c__Clostridia	o__Clostridiales	f__Eubacteriaceae	g__Eubacterium	0.0127166	0.0023954	0.001011	0.0015866	0.0024282	0.0186443	0.0091936	0.0015227	0.0005131	0.000545	0.003644	0.0033005	0.0003462	0.0022885
otu23	k__Bacteria	p__Firmicutes	c__Clostridia	o__Clostridiales	f__Lachnospiraceae	g__Blautia	0.0007804	0.00064	0.0015471	0.003262	0.0040683	0.0038984	0.0028924	0.0004276	0	0	0.0145047	0.0007007	0.003508	0.0009765
otu24	k__Bacteria	p__Firmicutes	c__Clostridia	o__Clostridiales	f__Lachnospiraceae	g__Butyrivibrio	0.0001995	0.000113	0.0002342	0.0006813	0.000804	0	0.0004628	0	0	0	0.0005123	0	0	0.0004992
otu26	k__Bacteria	p__Firmicutes	c__Clostridia	o__Clostridiales	f__Lachnospiraceae	g__Lachnospiraceae_noname	0.0016498	0.0007536	9.9e-05	0.0026228	0.0005841	0.0031352	0.0023414	0.0007772	0.0002697	0.0004606	0.0078113	0.000672	0.000771	0.0012266
otu28	k__Bacteria	p__Firmicutes	c__Clostridia	o__Clostridiales	f__Ruminococcaceae	g__Anaerotruncus	0.0404208	0.0553306	0.0196154	0.028776	0.0605605	0.0194441	0.0500911	0.0705354	0.0130991	0.0274121	0.0436373	0.0490321	0	0.0602084
otu29	k__Bacteria	p__Firmicutes	c__Clostridia	o__Clostridiales	f__Ruminococcaceae	g__Subdoligranulum	0.0048124	0.0008551	0.0006133	0.0010057	0.0023518	0.0013522	0.0030575	0.0058008	0.0023557	0.0006934	0.0083478	0.0045367	0.0056242	0.002559
otu30	k__Bacteria	p__Proteobacteria	c__Deltaproteobacteria	o__Desulfovibrionales	f__Desulfovibrionaceae	g__Desulfovibrio	0.0571704	0.033072	0.043432	0.0227006	0.0210384	0.0099618	0.0091298	0.0102255	0.0058143	0.0051629	0.0296513	0.0069919	0	0.003736
otu31	k__Bacteria	p__Proteobacteria	c__Gammaproteobacteria	o__Enterobacteriales	f__Enterobacteriaceae	g__Escherichia	0.0031834	8.7e-05	0.0002704	0.0007484	0.0014519	0.115275	0.0001685	0.0432102	0.251592	0.667036	0.0307628	0.460402	0.277573	0.531676
otu32	k__Bacteria	p__Verrucomicrobia	c__Verrucomicrobiae	o__Verrucomicrobiales	f__Verrucomicrobiaceae	g__Akkermansia	0.029345	0.0191727	0	8e-06	0.0002087	0.0011127	0.0004231	0.001298	0.0012075	0.0017723	0.0006625	0.0160909	0	0.0022135
otu33	k__Bacteria	p__Actinobacteria	c__Actinobacteria	o__Coriobacteriales	f__Coriobacteriaceae	g__Collinsella	0	2.38e-05	7.17e-05	0	0	0	0	0	0	0	0	0	0	0
otu34	k__Bacteria	p__Actinobacteria	c__Actinobacteria	o__Coriobacteriales	f__Coriobacteriaceae	g__Olsenella	0	5.29e-05	0.0001159	0	0.0001068	0	7.14e-05	0	0	0	0	0	2.96e-05	0
otu36	k__Bacteria	p__Firmicutes	c__Clostridia	o__Clostridiales	f__Clostridiaceae	g__Clostridium	0	0.007108	0.0071607	0.0285954	0.0638646	0.0118209	0.0155221	0	0.0075822	0	0	0	0.0086578	0.0115953
otu37	k__Bacteria	p__Firmicutes	c__Clostridia	o__Clostridiales	f__Lachnospiraceae	g__Roseburia	0	6.4e-06	1.86e-05	0	0	2.18e-05	0	0	0	0	0	0	0	0
otu38	k__Bacteria	p__Firmicutes	c__Clostridia	o__Clostridiales	f__Peptostreptococcaceae	g__Peptostreptococcaceae_noname	0	0.0002649	0	0	0.0037891	0.0009077	0	0	0.0196095	0	0	0.0026104	0	0
otu39	k__Bacteria	p__Proteobacteria	c__Betaproteobacteria	o__Burkholderiales	f__Burkholderiales_noname	g__Burkholderiales_noname	0	4.39e-05	0	0	0	0	0	3.99e-05	0	0	0	0	0	0
otu42	k__Bacteria	p__Firmicutes	c__Clostridia	o__Clostridiales	f__Lachnospiraceae	g__Dorea	0.0005252	0.0002659	0.0370999	0.0046491	0	0.0037414	0.0003277	0.0107215	7.47e-05	6.56e-05	0.0025963	0	0	0.0067919
otu45	k__Bacteria	p__Firmicutes	c__Clostridia	o__Clostridiales	f__Oscillospiraceae	g__Oscillibacter	0	0	0	3.62e-05	0.0001152	6.06e-05	1.55e-05	0.001066	0.0001377	0.0004484	0.003045	0.0008088	0.0003295	0.0006002
otu46	k__Bacteria	p__Acidobacteria	c__Acidobacteriia	o__Acidobacteriales	f__Acidobacteriaceae	g__Granulicella	0	0	0	0	0.00022	0	0	0	0	0	0	0	0	0
otu49	k__Bacteria	p__Firmicutes	c__Clostridia	o__Clostridiales	f__Ruminococcaceae	g__Faecalibacterium	0	0	0	0	0	0.000186	0	0	0	0	0	0	0	0
otu50	k__Bacteria	p__Firmicutes	c__Negativicutes	o__Selenomonadales	f__Veillonellaceae	g__Mitsuokella	0	0	0	0	0	0	0.0001311	0	0	0	0	0	0	0
otu51	k__Viruses	p__Viruses_noname	c__Viruses_noname	o__Viruses_noname	f__Retroviridae	g__Betaretrovirus	0	0	0	0	0	0	0.0001677	0	0.0206734	0.0021906	0.0083724	0.0123232	0.0377769	0.0058124
otu52	k__Bacteria	p__Firmicutes	c__Bacilli	o__Lactobacillales	f__Enterococcaceae	g__Enterococcus	0	0	0	0	0	0	0	0.0009367	0.0113476	0.0006534	0	0.0073953	0.0394381	0.0050082
otu53	k__Bacteria	p__Firmicutes	c__Clostridia	o__Clostridiales	f__Ruminococcaceae	g__Ruminococcus	0	0	0	0	0	0	0	0.00011	0	0	0.000313	4.95e-05	0	0
otu55	k__Eukaryota	p__Apicomplexa	c__Aconoidasida	o__Haemosporida	f__Haemosporida_noname	g__Plasmodium	0	0	0	0	0	0	0	0	0.0010109	0	0	0.000778	0.0021882	0.0011348
otu56	k__Viruses	p__Viruses_noname	c__Viruses_noname	o__Viruses_noname	f__Retroviridae	g__Gammaretrovirus	0	0.0002087	0.0002162	0.0001995	0.0004976	0.0004768	0.0012128	0.0100409	0.0123089	0.0054345	0.0350501	0.008466	0.016954	0.0176967
otu57	k__Viruses	p__Viruses_noname	c__Viruses_noname	o__Viruses_noname	f__Viruses_noname	g__Viruses_noname	0	0	0	0	0	0	0	0	0.0011523	0	0	0	0	0

## Sheet: CountTable_Species
OTU	Kingdom	Phylum	Class	Order	Family	Genus	Species	Sham1	Sham2	Sham3	Sham4	Sham5	Sham6	Sham7	PBD1-1	PBD1-2	PBD1-3	PBD1-4	PBD1-5	PBD1-6	PBD1-7
otu1	k__Bacteria	p__Actinobacteria	c__Actinobacteria	o__Bifidobacteriales	f__Bifidobacteriaceae	g__Bifidobacterium	s__Bifidobacterium_pseudolongum	0.0005778	0.0134353	0.0080429	4.07e-05	0.0203826	0.0065741	0.0221228	0.0100539	0.0057948	0.003194	0.0178184	0.0074736	0.0267581	0.003455
otu2	k__Bacteria	p__Actinobacteria	c__Actinobacteria	o__Coriobacteriales	f__Coriobacteriaceae	g__Adlercreutzia	s__Adlercreutzia_equolifaciens	0.0845031	0.128955	0.224213	0.0787267	0.107128	0.0391936	0.0957374	0.0242978	0.002731	0.0105177	0.0393683	0.0096707	0.0195576	0.0140183
otu3	k__Bacteria	p__Actinobacteria	c__Actinobacteria	o__Coriobacteriales	f__Coriobacteriaceae	g__Enterorhabdus	s__Enterorhabdus_caecimuris	0.0044979	0.0099645	0.0257973	0.0243847	0.0053733	0.0034902	0.0106882	0.0018743	0.0006064	0.0002726	0.0029309	0.0017683	0.0020364	0.0022612
otu4	k__Bacteria	p__Bacteroidetes	c__Bacteroidia	o__Bacteroidales	f__Bacteroidaceae	g__Bacteroides	s__Bacteroides_caccae	7e-06	7.7e-06	0	0	3.66e-05	0	0	0	0	2.44e-05	0	0	0	0
otu5	k__Bacteria	p__Bacteroidetes	c__Bacteroidia	o__Bacteroidales	f__Bacteroidaceae	g__Bacteroides	s__Bacteroides_ovatus	0.0001072	0	0	1.4e-05	0	0	0	3.72e-05	0	2.3e-05	0	0	0	8.3e-06
otu6	k__Bacteria	p__Bacteroidetes	c__Bacteroidia	o__Bacteroidales	f__Bacteroidaceae	g__Bacteroides	s__Bacteroides_uniformis	0.0028225	0.0003713	0.000266	0.0029169	0.0016799	0.000367	0.0006674	0.0029505	0.0018221	0.0025347	0.0128053	0.0047579	0.0008828	0.0050952
otu7	k__Bacteria	p__Bacteroidetes	c__Bacteroidia	o__Bacteroidales	f__Bacteroidaceae	g__Bacteroides	s__Bacteroides_vulgatus	0.0055961	0.0016002	0.0011419	0.0002442	0.0005581	0.0001343	0.0001279	0.0037217	0.0059327	0.0012718	0.0075598	0.004184	0.0010645	0.0039886
otu8	k__Bacteria	p__Bacteroidetes	c__Bacteroidia	o__Bacteroidales	f__Bacteroidaceae	g__Bacteroides	s__Bacteroides_xylanisolvens	0.0009823	0.0002931	8.44e-05	0.0004818	0.0004241	4.43e-05	8.78e-05	0.0007071	0.0006297	0.0007901	0.0011084	0.0003821	0.0006194	0.000309
otu9	k__Bacteria	p__Bacteroidetes	c__Bacteroidia	o__Bacteroidales	f__Porphyromonadaceae	g__Odoribacter	s__Odoribacter_unclassified	0.00016	9.48e-05	0	0.0008384	0.0001707	0	0	0.0003907	0	0.000647	0	0.0003284	0	0.0006872
otu10	k__Bacteria	p__Bacteroidetes	c__Bacteroidia	o__Bacteroidales	f__Porphyromonadaceae	g__Parabacteroides	s__Parabacteroides_distasonis	0.0003087	0.0004167	0	0	2.99e-05	6.26e-05	0	0.0109239	0.0015395	0.0007638	0.0027531	0.001006	0	0.0001608
otu11	k__Bacteria	p__Bacteroidetes	c__Bacteroidia	o__Bacteroidales	f__Porphyromonadaceae	g__Parabacteroides	s__Parabacteroides_goldsteinii	0.0001882	0.0011287	0	0	0	0	0	0.0145038	0.0031442	0.0026526	0.0045792	0.0040644	6.07e-05	0.0011795
otu12	k__Bacteria	p__Bacteroidetes	c__Bacteroidia	o__Bacteroidales	f__Porphyromonadaceae	g__Parabacteroides	s__Parabacteroides_unclassified	0.0045014	0.0063457	0.0001538	0	0.002614	0.0005321	0.0001456	0.0984766	0.0169776	0.01314	0.0369414	0.0148591	0.0002568	0.0017407
otu13	k__Bacteria	p__Bacteroidetes	c__Bacteroidia	o__Bacteroidales	f__Rikenellaceae	g__Alistipes	s__Alistipes_unclassified	0.0008296	0.0013052	0.002045	0.0058468	0.0015759	0.0005989	0.0002631	0.002933	0.0019665	0.0020461	0.0063892	0.0056055	0.0043591	0.0031152
otu14	k__Bacteria	p__Deferribacteres	c__Deferribacteres	o__Deferribacterales	f__Deferribacteraceae	g__Mucispirillum	s__Mucispirillum_schaedleri	0.019203	0.0006207	0.0008182	0.0007224	0.0102813	0.0017673	0.0019673	0.0105209	0.131796	0.0088731	0.0580169	0.0333838	0.0282667	0.0752772
otu15	k__Bacteria	p__Firmicutes	c__Bacilli	o__Lactobacillales	f__Lactobacillaceae	g__Lactobacillus	s__Lactobacillus_johnsonii	0.178571	0.286828	0.158197	0.0844858	0.0696533	0.212686	0.210687	0.210999	0.0292101	0.0561312	0.147589	0.134213	0.141433	0.0724442
otu16	k__Bacteria	p__Firmicutes	c__Bacilli	o__Lactobacillales	f__Lactobacillaceae	g__Lactobacillus	s__Lactobacillus_murinus	0.260078	0.137301	0.148528	0.563334	0.369614	0.176428	0.402822	0.0685732	0.407917	0.0406605	0.0794572	0.065489	0.210945	0.039096
otu18	k__Bacteria	p__Firmicutes	c__Bacilli	o__Lactobacillales	f__Lactobacillaceae	g__Lactobacillus	s__Lactobacillus_reuteri	0.190918	0.171219	0.185395	0.134516	0.209999	0.279185	0.125744	0.292828	0.0255083	0.0834821	0.243908	0.0976035	0.126154	0.083741
otu19	k__Bacteria	p__Firmicutes	c__Bacilli	o__Lactobacillales	f__Lactobacillaceae	g__Lactobacillus	s__Lactobacillus_sp_ASF360	0.0402492	0.098757	0.126796	0.0052364	0.0359612	0.0802433	0.0259332	0.0676278	0.012955	0.0413338	0.142656	0.0373159	0.0396696	0.036387
otu20	k__Bacteria	p__Firmicutes	c__Bacilli	o__Lactobacillales	f__Lactobacillaceae	g__Lactobacillus	s__Lactobacillus_vaginalis	0.0112406	0.004032	0.0002834	0	0.0003273	0.0016804	0.0027453	0.0188393	0	0.0126413	0.0058238	0.0006103	0	0.0017769
otu21	k__Bacteria	p__Firmicutes	c__Clostridia	o__Clostridiales	f__Clostridiaceae	g__Candidatus_Arthromitus	s__Candidatus_Arthromitus_unclassified	0.043855	0.0164048	0.0067323	0.0033005	0.0019284	0.0065564	0.005053	0.001713	0.0022591	0.0068313	0.0009072	0.0027372	0.0047388	0.0009532
otu22	k__Bacteria	p__Firmicutes	c__Clostridia	o__Clostridiales	f__Eubacteriaceae	g__Eubacterium	s__Eubacterium_plexicaudatum	0.0127166	0.0023954	0.001011	0.0015866	0.0024282	0.0033353	0.003488	0.0015227	0.0005131	0.000545	0.003644	0.0033005	0.0003462	0.0022885
otu23	k__Bacteria	p__Firmicutes	c__Clostridia	o__Clostridiales	f__Lachnospiraceae	g__Blautia	s__Ruminococcus_torques	0.0007804	0.00064	0.0015471	0.003262	0.0040683	0.0038984	0.0028924	0.0004276	0	0	0.0145047	0.0007007	0.003508	0.0009765
otu24	k__Bacteria	p__Firmicutes	c__Clostridia	o__Clostridiales	f__Lachnospiraceae	g__Butyrivibrio	s__Butyrivibrio_unclassified	0.0001995	0.000113	0.0002342	0.0006813	0.000804	0	0.0004628	0	0	0	0.0005123	0	0	0.0004992
otu25	k__Bacteria	p__Firmicutes	c__Clostridia	o__Clostridiales	f__Lachnospiraceae	g__Dorea	s__Dorea_unclassified	0.0005252	0.0002659	0	0	0	0	0.0003277	0	7.47e-05	6.56e-05	0.0025963	0	0	0
otu26	k__Bacteria	p__Firmicutes	c__Clostridia	o__Clostridiales	f__Lachnospiraceae	g__Lachnospiraceae_noname	s__Lachnospiraceae_bacterium_3_1_46FAA	0.0016498	0.0007536	9.9e-05	0.0013802	0.0005841	0.0031352	0.0007674	0.0007772	0.0002697	0.0004606	0.0023125	0.000672	0.000771	0.0012266
otu27	k__Bacteria	p__Firmicutes	c__Clostridia	o__Clostridiales	f__Ruminococcaceae	g__Anaerotruncus	s__Anaerotruncus_colihominis	8.89e-05	0.0002128	0.0002794	2.68e-05	0	0	0	0.0025325	0.0007451	0	3.14e-05	0.0007944	0	0.0012544
otu28	k__Bacteria	p__Firmicutes	c__Clostridia	o__Clostridiales	f__Ruminococcaceae	g__Anaerotruncus	s__Anaerotruncus_sp_G3_2012	0.0403319	0.0551178	0.019336	0.0287492	0.0605605	0.0194441	0.0500911	0.0680029	0.012354	0.0274121	0.0436059	0.0482377	0	0.058954
otu29	k__Bacteria	p__Firmicutes	c__Clostridia	o__Clostridiales	f__Ruminococcaceae	g__Subdoligranulum	s__Subdoligranulum_unclassified	0.0048124	0.0008551	0.0006133	0.0010057	0.0023518	0.0013522	0.0030575	0.0058008	0.0023557	0.0006934	0.0083478	0.0045367	0.0056242	0.002559
otu30	k__Bacteria	p__Proteobacteria	c__Deltaproteobacteria	o__Desulfovibrionales	f__Desulfovibrionaceae	g__Desulfovibrio	s__Desulfovibrio_desulfuricans	0.0571704	0.033072	0.043432	0.0227006	0.0210384	0.0099618	0.0091298	0.0102255	0.0058143	0.0051629	0.0296513	0.0069919	0	0.003736
otu31	k__Bacteria	p__Proteobacteria	c__Gammaproteobacteria	o__Enterobacteriales	f__Enterobacteriaceae	g__Escherichia	s__Escherichia_coli	0.0031834	0	0	0.0007361	0.0006473	0.105192	0	0.0432102	0.224133	0.6375	0.0143054	0.434167	0.272592	0.517091
otu32	k__Bacteria	p__Verrucomicrobia	c__Verrucomicrobiae	o__Verrucomicrobiales	f__Verrucomicrobiaceae	g__Akkermansia	s__Akkermansia_muciniphila	0.029345	0.0191727	0	8e-06	0.0002087	0.0011127	0.0004231	0.001298	0.0012075	0.0017723	0.0006625	0.0160909	0	0.0022135
otu33	k__Bacteria	p__Actinobacteria	c__Actinobacteria	o__Coriobacteriales	f__Coriobacteriaceae	g__Collinsella	s__Collinsella_unclassified	0	2.38e-05	7.17e-05	0	0	0	0	0	0	0	0	0	0	0
otu34	k__Bacteria	p__Actinobacteria	c__Actinobacteria	o__Coriobacteriales	f__Coriobacteriaceae	g__Olsenella	s__Olsenella_unclassified	0	5.29e-05	0.0001159	0	0.0001068	0	7.14e-05	0	0	0	0	0	2.96e-05	0
otu35	k__Bacteria	p__Bacteroidetes	c__Bacteroidia	o__Bacteroidales	f__Bacteroidaceae	g__Bacteroides	s__Bacteroides_thetaiotaomicron	0	0.0005247	0	0	0	0	0	0.001221	0.0001025	0.0002944	0.000405	0.0003892	0	0
otu36	k__Bacteria	p__Firmicutes	c__Clostridia	o__Clostridiales	f__Clostridiaceae	g__Clostridium	s__Clostridium_sp_ASF502	0	0.007108	0.0071607	0.0285954	0.0638646	0.0118209	0.0155221	0	0.0075822	0	0	0	0.0086578	0.0115953
otu37	k__Bacteria	p__Firmicutes	c__Clostridia	o__Clostridiales	f__Lachnospiraceae	g__Roseburia	s__Roseburia_unclassified	0	6.4e-06	1.86e-05	0	0	2.18e-05	0	0	0	0	0	0	0	0
otu38	k__Bacteria	p__Firmicutes	c__Clostridia	o__Clostridiales	f__Peptostreptococcaceae	g__Peptostreptococcaceae_noname	s__Peptostreptococcaceae_noname_unclassified	0	0.0002649	0	0	0.0037891	0.0009077	0	0	0.0196095	0	0	0.0026104	0	0
otu39	k__Bacteria	p__Proteobacteria	c__Betaproteobacteria	o__Burkholderiales	f__Burkholderiales_noname	g__Burkholderiales_noname	s__Burkholderiales_bacterium_1_1_47	0	4.39e-05	0	0	0	0	0	3.99e-05	0	0	0	0	0	0
otu40	k__Bacteria	p__Proteobacteria	c__Gammaproteobacteria	o__Enterobacteriales	f__Enterobacteriaceae	g__Escherichia	s__Escherichia_unclassified	0	8.7e-05	0.0002704	1.23e-05	0.0008046	0.0100837	0.0001685	0	0.0274594	0.0295358	0.0164574	0.0262356	0.0049817	0.014585
otu41	k__Viruses	p__Viruses_noname	c__Viruses_noname	o__Viruses_noname	f__Retroviridae	g__Gammaretrovirus	s__Murine_osteosarcoma_virus	0	0.0002087	0.0002162	0.0001995	0.0004976	0.0004768	0.0012128	0.0100409	0	0	0	0	0	0
otu42	k__Bacteria	p__Firmicutes	c__Clostridia	o__Clostridiales	f__Lachnospiraceae	g__Dorea	s__Dorea_sp_5_2	0	0	0.0370999	0.0046491	0	0.0037414	0	0.0107215	0	0	0	0	0	0.0067919
otu43	k__Bacteria	p__Firmicutes	c__Bacilli	o__Lactobacillales	f__Lactobacillaceae	g__Lactobacillus	s__Lactobacillus_animalis	0	0	0	3.82e-05	0.0001721	0	0	0	0.0003168	0	0	0	0	0
otu44	k__Bacteria	p__Firmicutes	c__Clostridia	o__Clostridiales	f__Lachnospiraceae	g__Lachnospiraceae_noname	s__Lachnospiraceae_bacterium_8_1_57FAA	0	0	0	0.0012426	0	0	0.001574	0	0	0	0.0054988	0	0	0
otu45	k__Bacteria	p__Firmicutes	c__Clostridia	o__Clostridiales	f__Oscillospiraceae	g__Oscillibacter	s__Oscillibacter_unclassified	0	0	0	3.62e-05	0.0001152	6.06e-05	1.55e-05	0.001066	0.0001377	0.0004484	0.003045	0.0008088	0.0003295	0.0006002
otu46	k__Bacteria	p__Acidobacteria	c__Acidobacteriia	o__Acidobacteriales	f__Acidobacteriaceae	g__Granulicella	s__Granulicella_unclassified	0	0	0	0	0.00022	0	0	0	0	0	0	0	0	0
otu47	k__Bacteria	p__Actinobacteria	c__Actinobacteria	o__Bifidobacteriales	f__Bifidobacteriaceae	g__Bifidobacterium	s__Bifidobacterium_animalis	0	0	0	0	0	0.0004168	0	9.5e-05	0	0	0	0	0	0
otu48	k__Bacteria	p__Firmicutes	c__Clostridia	o__Clostridiales	f__Eubacteriaceae	g__Eubacterium	s__Eubacterium_sp_14_2	0	0	0	0	0	0.015309	0.0057056	0	0	0	0	0	0	0
otu49	k__Bacteria	p__Firmicutes	c__Clostridia	o__Clostridiales	f__Ruminococcaceae	g__Faecalibacterium	s__Faecalibacterium_prausnitzii	0	0	0	0	0	0.000186	0	0	0	0	0	0	0	0
otu50	k__Bacteria	p__Firmicutes	c__Negativicutes	o__Selenomonadales	f__Veillonellaceae	g__Mitsuokella	s__Mitsuokella_unclassified	0	0	0	0	0	0	0.0001311	0	0	0	0	0	0	0
otu51	k__Viruses	p__Viruses_noname	c__Viruses_noname	o__Viruses_noname	f__Retroviridae	g__Betaretrovirus	s__Mouse_mammary_tumor_virus	0	0	0	0	0	0	0.0001677	0	0.0206734	0.0021906	0.0083724	0.0123232	0.0377769	0.0058124
otu52	k__Bacteria	p__Firmicutes	c__Bacilli	o__Lactobacillales	f__Enterococcaceae	g__Enterococcus	s__Enterococcus_faecalis	0	0	0	0	0	0	0	0.0009367	0.0113476	0.0006534	0	0.0073953	0.0394381	0.0050082
otu53	k__Bacteria	p__Firmicutes	c__Clostridia	o__Clostridiales	f__Ruminococcaceae	g__Ruminococcus	s__Ruminococcus_flavefaciens	0	0	0	0	0	0	0	0.00011	0	0	0.000313	4.95e-05	0	0
otu54	k__Bacteria	p__Bacteroidetes	c__Bacteroidia	o__Bacteroidales	f__Porphyromonadaceae	g__Parabacteroides	s__Parabacteroides_johnsonii	0	0	0	0	0	0	0	0	4.13e-05	0	0	0	0	0
otu55	k__Eukaryota	p__Apicomplexa	c__Aconoidasida	o__Haemosporida	f__Haemosporida_noname	g__Plasmodium	s__Plasmodium_berghei	0	0	0	0	0	0	0	0	0.0010109	0	0	0.000778	0.0021882	0.0011348
otu56	k__Viruses	p__Viruses_noname	c__Viruses_noname	o__Viruses_noname	f__Retroviridae	g__Gammaretrovirus	s__Spleen_focus_forming_virus	0	0	0	0	0	0	0	0	0.0123089	0.0054345	0.0350501	0.008466	0.016954	0.0176967
otu57	k__Viruses	p__Viruses_noname	c__Viruses_noname	o__Viruses_noname	f__Viruses_noname	g__Viruses_noname	s__Tomato_leaf_curl_Hajipur_betasatellite	0	0	0	0	0	0	0	0	0.0011523	0	0	0	0	0
otu58	k__Bacteria	p__Bacteroidetes	c__Bacteroidia	o__Bacteroidales	f__Bacteroidaceae	g__Bacteroides	s__Bacteroides_dorei	0	0	0	0	0	0	0	0	0	0	7.26e-05	0	0	0
otu59	k__Bacteria	p__Bacteroidetes	c__Bacteroidia	o__Bacteroidales	f__Bacteroidaceae	g__Bacteroides	s__Bacteroides_intestinalis	0	0	0	0	0	0	0	0	0	0	0	0	0	0.0002824

## Sheet: CountTable_Strain
OTU	Kingdom	Phylum	Class	Order	Family	Genus	Species	Strain	Sham1	Sham2	Sham3	Sham4	Sham5	Sham6	Sham7	PBD1-1	PBD1-2	PBD1-3	PBD1-4	PBD1-5	PBD1-6	PBD1-7
otu1	k__Bacteria	p__Actinobacteria	c__Actinobacteria	o__Bifidobacteriales	f__Bifidobacteriaceae	g__Bifidobacterium	s__Bifidobacterium_pseudolongum	t__GCF_000421365	0.0005778	0.0134353	0.0080429	4.07e-05	0.0203826	0.0065741	0.0221228	0.0100539	0.0057948	0.003194	0.0178184	0.0074736	0.0267581	0.003455
otu2	k__Bacteria	p__Actinobacteria	c__Actinobacteria	o__Coriobacteriales	f__Coriobacteriaceae	g__Adlercreutzia	s__Adlercreutzia_equolifaciens	t__GCF_000478885	0.0845031	0.128955	0.224213	0.0787267	0.107128	0.0391936	0.0957374	0.0242978	0.002731	0.0105177	0.0393683	0.0096707	0.0195576	0.0140183
otu3	k__Bacteria	p__Actinobacteria	c__Actinobacteria	o__Coriobacteriales	f__Coriobacteriaceae	g__Enterorhabdus	s__Enterorhabdus_caecimuris	t__GCF_000403355	0.0044979	0.0099645	0.0257973	0.0243847	0.0053733	0.0034902	0.0106882	0.0018743	0.0006064	0.0002726	0.0029309	0.0017683	0.0020364	0.0022612
otu4	k__Bacteria	p__Bacteroidetes	c__Bacteroidia	o__Bacteroidales	f__Bacteroidaceae	g__Bacteroides	s__Bacteroides_caccae	t__Bacteroides_caccae_unclassified	7e-06	7.7e-06	0	0	3.66e-05	0	0	0	0	2.44e-05	0	0	0	0
otu5	k__Bacteria	p__Bacteroidetes	c__Bacteroidia	o__Bacteroidales	f__Bacteroidaceae	g__Bacteroides	s__Bacteroides_ovatus	t__Bacteroides_ovatus_unclassified	0.0001072	0	0	1.4e-05	0	0	0	3.72e-05	0	2.3e-05	0	0	0	8.3e-06
otu6	k__Bacteria	p__Bacteroidetes	c__Bacteroidia	o__Bacteroidales	f__Bacteroidaceae	g__Bacteroides	s__Bacteroides_uniformis	t__Bacteroides_uniformis_unclassified	0.0028225	0.0003713	0.000266	0.0029169	0.0016799	0.000367	0.0006674	0.0029505	0.0018221	0.0025347	0.0128053	0.0047579	0.0008828	0.0050952
otu7	k__Bacteria	p__Bacteroidetes	c__Bacteroidia	o__Bacteroidales	f__Bacteroidaceae	g__Bacteroides	s__Bacteroides_vulgatus	t__Bacteroides_vulgatus_unclassified	0.0055961	0.0016002	0.0011419	0.0002442	0.0005581	0.0001343	0.0001279	0.0037217	0.0059327	0.0012718	0.0075598	0.004184	0.0010645	0.0039886
otu8	k__Bacteria	p__Bacteroidetes	c__Bacteroidia	o__Bacteroidales	f__Bacteroidaceae	g__Bacteroides	s__Bacteroides_xylanisolvens	t__Bacteroides_xylanisolvens_unclassified	0.0009823	0.0002931	8.44e-05	0.0004818	0.0004241	4.43e-05	8.78e-05	0.0007071	0.0006297	0.0007901	0.0011084	0.0003821	0.0006194	0.000309
otu9	k__Bacteria	p__Bacteroidetes	c__Bacteroidia	o__Bacteroidales	f__Porphyromonadaceae	g__Odoribacter	s__Odoribacter_unclassified	t__unclassified	0.00016	9.48e-05	0	0.0008384	0.0001707	0	0	0.0003907	0	0.000647	0	0.0003284	0	0.0006872
otu10	k__Bacteria	p__Bacteroidetes	c__Bacteroidia	o__Bacteroidales	f__Porphyromonadaceae	g__Parabacteroides	s__Parabacteroides_distasonis	t__Parabacteroides_distasonis_unclassified	0.0003087	0.0004167	0	0	2.99e-05	6.26e-05	0	0.0109239	0.0015395	0.0007638	0.0027531	0.001006	0	0.0001608
otu11	k__Bacteria	p__Bacteroidetes	c__Bacteroidia	o__Bacteroidales	f__Porphyromonadaceae	g__Parabacteroides	s__Parabacteroides_goldsteinii	t__Parabacteroides_goldsteinii_unclassified	0.0001882	0.0011287	0	0	0	0	0	0.0145038	0.0031442	0.0026526	0.0045792	0.0040644	6.07e-05	0.0011795
otu12	k__Bacteria	p__Bacteroidetes	c__Bacteroidia	o__Bacteroidales	f__Porphyromonadaceae	g__Parabacteroides	s__Parabacteroides_unclassified	t__unclassified	0.0045014	0.0063457	0.0001538	0	0.002614	0.0005321	0.0001456	0.0984766	0.0169776	0.01314	0.0369414	0.0148591	0.0002568	0.0017407
otu13	k__Bacteria	p__Bacteroidetes	c__Bacteroidia	o__Bacteroidales	f__Rikenellaceae	g__Alistipes	s__Alistipes_unclassified	t__unclassified	0.0008296	0.0013052	0.002045	0.0058468	0.0015759	0.0005989	0.0002631	0.002933	0.0019665	0.0020461	0.0063892	0.0056055	0.0043591	0.0031152
otu14	k__Bacteria	p__Deferribacteres	c__Deferribacteres	o__Deferribacterales	f__Deferribacteraceae	g__Mucispirillum	s__Mucispirillum_schaedleri	t__GCF_000487995	0.019203	0.0006207	0.0008182	0.0007224	0.0102813	0.0017673	0.0019673	0.0105209	0.131796	0.0088731	0.0580169	0.0333838	0.0282667	0.0752772
otu15	k__Bacteria	p__Firmicutes	c__Bacilli	o__Lactobacillales	f__Lactobacillaceae	g__Lactobacillus	s__Lactobacillus_johnsonii	t__Lactobacillus_johnsonii_unclassified	0.178571	0.286828	0.158197	0.0844858	0.0696533	0.212686	0.210687	0.210999	0.0292101	0.0561312	0.147589	0.134213	0.141433	0.0724442
otu16	k__Bacteria	p__Firmicutes	c__Bacilli	o__Lactobacillales	f__Lactobacillaceae	g__Lactobacillus	s__Lactobacillus_murinus	t__GCF_000364205	0.260078	0.137301	0.148528	0.563334	0.369614	0.176428	0.402822	0.0685732	0.407917	0.0406605	0.0794572	0.065489	0.210945	0.039096
otu17	k__Bacteria	p__Firmicutes	c__Bacilli	o__Lactobacillales	f__Lactobacillaceae	g__Lactobacillus	s__Lactobacillus_reuteri	t__GCF_000439275	0.0220568	0.0142403	0.0593894	0.0300289	0.0999004	0.0030174	0.021886	0.0416162	0	0	0	0.0250766	0	0
otu18	k__Bacteria	p__Firmicutes	c__Bacilli	o__Lactobacillales	f__Lactobacillaceae	g__Lactobacillus	s__Lactobacillus_reuteri	t__Lactobacillus_reuteri_unclassified	0.168861	0.156979	0.126006	0.104488	0.110099	0.276168	0.103858	0.251211	0.0255083	0.0834821	0.243908	0.0725269	0.126154	0.083741
otu19	k__Bacteria	p__Firmicutes	c__Bacilli	o__Lactobacillales	f__Lactobacillaceae	g__Lactobacillus	s__Lactobacillus_sp_ASF360	t__GCF_000364185	0.0402492	0.098757	0.126796	0.0052364	0.0359612	0.0802433	0.0259332	0.0676278	0.012955	0.0413338	0.142656	0.0373159	0.0396696	0.036387
otu20	k__Bacteria	p__Firmicutes	c__Bacilli	o__Lactobacillales	f__Lactobacillaceae	g__Lactobacillus	s__Lactobacillus_vaginalis	t__GCF_000159435	0.0112406	0.004032	0.0002834	0	0.0003273	0.0016804	0.0027453	0.0188393	0	0.0126413	0.0058238	0.0006103	0	0.0017769
otu21	k__Bacteria	p__Firmicutes	c__Clostridia	o__Clostridiales	f__Clostridiaceae	g__Candidatus_Arthromitus	s__Candidatus_Arthromitus_unclassified	t__unclassified	0.043855	0.0164048	0.0067323	0.0033005	0.0019284	0.0065564	0.005053	0.001713	0.0022591	0.0068313	0.0009072	0.0027372	0.0047388	0.0009532
otu22	k__Bacteria	p__Firmicutes	c__Clostridia	o__Clostridiales	f__Eubacteriaceae	g__Eubacterium	s__Eubacterium_plexicaudatum	t__GCF_000364225	0.0127166	0.0023954	0.001011	0.0015866	0.0024282	0.0033353	0.003488	0.0015227	0.0005131	0.000545	0.003644	0.0033005	0.0003462	0.0022885
otu23	k__Bacteria	p__Firmicutes	c__Clostridia	o__Clostridiales	f__Lachnospiraceae	g__Blautia	s__Ruminococcus_torques	t__Ruminococcus_torques_unclassified	0.0007804	0.00064	0.0015471	0.003262	0.0040683	0.0038984	0.0028924	0.0004276	0	0	0.0145047	0.0007007	0.003508	0.0009765
otu24	k__Bacteria	p__Firmicutes	c__Clostridia	o__Clostridiales	f__Lachnospiraceae	g__Butyrivibrio	s__Butyrivibrio_unclassified	t__unclassified	0.0001995	0.000113	0.0002342	0.0006813	0.000804	0	0.0004628	0	0	0	0.0005123	0	0	0.0004992
otu25	k__Bacteria	p__Firmicutes	c__Clostridia	o__Clostridiales	f__Lachnospiraceae	g__Dorea	s__Dorea_unclassified	t__unclassified	0.0005252	0.0002659	0	0	0	0	0.0003277	0	7.47e-05	6.56e-05	0.0025963	0	0	0
otu26	k__Bacteria	p__Firmicutes	c__Clostridia	o__Clostridiales	f__Lachnospiraceae	g__Lachnospiraceae_noname	s__Lachnospiraceae_bacterium_3_1_46FAA	t__GCF_000209405	0.0016498	0.0007536	9.9e-05	0.0013802	0.0005841	0.0031352	0.0007674	0.0007772	0.0002697	0.0004606	0.0023125	0.000672	0.000771	0.0012266
otu27	k__Bacteria	p__Firmicutes	c__Clostridia	o__Clostridiales	f__Ruminococcaceae	g__Anaerotruncus	s__Anaerotruncus_colihominis	t__GCF_000154565	8.89e-05	0.0002128	0.0002794	2.68e-05	0	0	0	0.0025325	0.0007451	0	3.14e-05	0.0007944	0	0.0012544
otu28	k__Bacteria	p__Firmicutes	c__Clostridia	o__Clostridiales	f__Ruminococcaceae	g__Anaerotruncus	s__Anaerotruncus_sp_G3_2012	t__GCF_000403395	0.0403319	0.0551178	0.019336	0.0287492	0.0605605	0.0194441	0.0500911	0.0680029	0.012354	0.0274121	0.0436059	0.0482377	0	0.058954
otu29	k__Bacteria	p__Firmicutes	c__Clostridia	o__Clostridiales	f__Ruminococcaceae	g__Subdoligranulum	s__Subdoligranulum_unclassified	t__unclassified	0.0048124	0.0008551	0.0006133	0.0010057	0.0023518	0.0013522	0.0030575	0.0058008	0.0023557	0.0006934	0.0083478	0.0045367	0.0056242	0.002559
otu30	k__Bacteria	p__Proteobacteria	c__Deltaproteobacteria	o__Desulfovibrionales	f__Desulfovibrionaceae	g__Desulfovibrio	s__Desulfovibrio_desulfuricans	t__Desulfovibrio_desulfuricans_unclassified	0.0571704	0.033072	0.043432	0.0227006	0.0210384	0.0099618	0.0091298	0.0102255	0.0058143	0.0051629	0.0296513	0.0069919	0	0.003736
otu31	k__Bacteria	p__Proteobacteria	c__Gammaproteobacteria	o__Enterobacteriales	f__Enterobacteriaceae	g__Escherichia	s__Escherichia_coli	t__Escherichia_coli_unclassified	0.0031834	0	0	0.0007361	0.0006473	0.105192	0	0.0432102	0.224133	0.6375	0.0143054	0.434167	0.272592	0.517091
otu32	k__Bacteria	p__Verrucomicrobia	c__Verrucomicrobiae	o__Verrucomicrobiales	f__Verrucomicrobiaceae	g__Akkermansia	s__Akkermansia_muciniphila	t__GCF_000020225	0.029345	0.0191727	0	8e-06	0.0002087	0.0011127	0.0004231	0.001298	0.0012075	0.0017723	0.0006625	0.0160909	0	0.0022135
otu33	k__Bacteria	p__Actinobacteria	c__Actinobacteria	o__Coriobacteriales	f__Coriobacteriaceae	g__Collinsella	s__Collinsella_unclassified	t__unclassified	0	2.38e-05	7.17e-05	0	0	0	0	0	0	0	0	0	0	0
otu34	k__Bacteria	p__Actinobacteria	c__Actinobacteria	o__Coriobacteriales	f__Coriobacteriaceae	g__Olsenella	s__Olsenella_unclassified	t__unclassified	0	5.29e-05	0.0001159	0	0.0001068	0	7.14e-05	0	0	0	0	0	2.96e-05	0
otu35	k__Bacteria	p__Bacteroidetes	c__Bacteroidia	o__Bacteroidales	f__Bacteroidaceae	g__Bacteroides	s__Bacteroides_thetaiotaomicron	t__Bacteroides_thetaiotaomicron_unclassified	0	0.0005247	0	0	0	0	0	0.001221	0.0001025	0.0002944	0.000405	0.0003892	0	0
otu36	k__Bacteria	p__Firmicutes	c__Clostridia	o__Clostridiales	f__Clostridiaceae	g__Clostridium	s__Clostridium_sp_ASF502	t__GCF_000364245	0	0.007108	0.0071607	0.0285954	0.0638646	0.0118209	0.0155221	0	0.0075822	0	0	0	0.0086578	0.0115953
otu37	k__Bacteria	p__Firmicutes	c__Clostridia	o__Clostridiales	f__Lachnospiraceae	g__Roseburia	s__Roseburia_unclassified	t__unclassified	0	6.4e-06	1.86e-05	0	0	2.18e-05	0	0	0	0	0	0	0	0
otu38	k__Bacteria	p__Firmicutes	c__Clostridia	o__Clostridiales	f__Peptostreptococcaceae	g__Peptostreptococcaceae_noname	s__Peptostreptococcaceae_noname_unclassified	t__unclassified	0	0.0002649	0	0	0.0037891	0.0009077	0	0	0.0196095	0	0	0.0026104	0	0
otu39	k__Bacteria	p__Proteobacteria	c__Betaproteobacteria	o__Burkholderiales	f__Burkholderiales_noname	g__Burkholderiales_noname	s__Burkholderiales_bacterium_1_1_47	t__GCF_000144975	0	4.39e-05	0	0	0	0	0	3.99e-05	0	0	0	0	0	0
otu40	k__Bacteria	p__Proteobacteria	c__Gammaproteobacteria	o__Enterobacteriales	f__Enterobacteriaceae	g__Escherichia	s__Escherichia_unclassified	t__unclassified	0	8.7e-05	0.0002704	1.23e-05	0.0008046	0.0100837	0.0001685	0	0.0274594	0.0295358	0.0164574	0.0262356	0.0049817	0.014585
otu41	k__Viruses	p__Viruses_noname	c__Viruses_noname	o__Viruses_noname	f__Retroviridae	g__Gammaretrovirus	s__Murine_osteosarcoma_virus	t__PRJNA14655	0	0.0002087	0.0002162	0.0001995	0.0004976	0.0004768	0.0012128	0.0100409	0	0	0	0	0	0
otu42	k__Bacteria	p__Firmicutes	c__Clostridia	o__Clostridiales	f__Lachnospiraceae	g__Dorea	s__Dorea_sp_5_2	t__GCF_000403455	0	0	0.0370999	0.0046491	0	0.0037414	0	0.0107215	0	0	0	0	0	0.0067919
otu43	k__Bacteria	p__Firmicutes	c__Bacilli	o__Lactobacillales	f__Lactobacillaceae	g__Lactobacillus	s__Lactobacillus_animalis	t__GCF_000183825	0	0	0	3.82e-05	0.0001721	0	0	0	0.0003168	0	0	0	0	0
otu44	k__Bacteria	p__Firmicutes	c__Clostridia	o__Clostridiales	f__Lachnospiraceae	g__Lachnospiraceae_noname	s__Lachnospiraceae_bacterium_8_1_57FAA	t__GCF_000185545	0	0	0	0.0012426	0	0	0.001574	0	0	0	0.0054988	0	0	0
otu45	k__Bacteria	p__Firmicutes	c__Clostridia	o__Clostridiales	f__Oscillospiraceae	g__Oscillibacter	s__Oscillibacter_unclassified	t__unclassified	0	0	0	3.62e-05	0.0001152	6.06e-05	1.55e-05	0.001066	0.0001377	0.0004484	0.003045	0.0008088	0.0003295	0.0006002
otu46	k__Bacteria	p__Acidobacteria	c__Acidobacteriia	o__Acidobacteriales	f__Acidobacteriaceae	g__Granulicella	s__Granulicella_unclassified	t__unclassified	0	0	0	0	0.00022	0	0	0	0	0	0	0	0	0
otu47	k__Bacteria	p__Actinobacteria	c__Actinobacteria	o__Bifidobacteriales	f__Bifidobacteriaceae	g__Bifidobacterium	s__Bifidobacterium_animalis	t__Bifidobacterium_animalis_unclassified	0	0	0	0	0	0.0004168	0	9.5e-05	0	0	0	0	0	0
otu48	k__Bacteria	p__Firmicutes	c__Clostridia	o__Clostridiales	f__Eubacteriaceae	g__Eubacterium	s__Eubacterium_sp_14_2	t__GCF_000403845	0	0	0	0	0	0.015309	0.0057056	0	0	0	0	0	0	0
otu49	k__Bacteria	p__Firmicutes	c__Clostridia	o__Clostridiales	f__Ruminococcaceae	g__Faecalibacterium	s__Faecalibacterium_prausnitzii	t__Faecalibacterium_prausnitzii_unclassified	0	0	0	0	0	0.000186	0	0	0	0	0	0	0	0
otu50	k__Bacteria	p__Firmicutes	c__Negativicutes	o__Selenomonadales	f__Veillonellaceae	g__Mitsuokella	s__Mitsuokella_unclassified	t__unclassified	0	0	0	0	0	0	0.0001311	0	0	0	0	0	0	0
otu51	k__Viruses	p__Viruses_noname	c__Viruses_noname	o__Viruses_noname	f__Retroviridae	g__Betaretrovirus	s__Mouse_mammary_tumor_virus	t__PRJNA14435	0	0	0	0	0	0	0.0001677	0	0.0206734	0.0021906	0.0083724	0.0123232	0.0377769	0.0058124
otu52	k__Bacteria	p__Firmicutes	c__Bacilli	o__Lactobacillales	f__Enterococcaceae	g__Enterococcus	s__Enterococcus_faecalis	t__Enterococcus_faecalis_unclassified	0	0	0	0	0	0	0	0.0009367	0.0113476	0.0006534	0	0.0073953	0.0394381	0.0050082
otu53	k__Bacteria	p__Firmicutes	c__Clostridia	o__Clostridiales	f__Ruminococcaceae	g__Ruminococcus	s__Ruminococcus_flavefaciens	t__Ruminococcus_flavefaciens_unclassified	0	0	0	0	0	0	0	0.00011	0	0	0.000313	4.95e-05	0	0
otu54	k__Bacteria	p__Bacteroidetes	c__Bacteroidia	o__Bacteroidales	f__Porphyromonadaceae	g__Parabacteroides	s__Parabacteroides_johnsonii	t__Parabacteroides_johnsonii_unclassified	0	0	0	0	0	0	0	0	4.13e-05	0	0	0	0	0
otu55	k__Eukaryota	p__Apicomplexa	c__Aconoidasida	o__Haemosporida	f__Haemosporida_noname	g__Plasmodium	s__Plasmodium_berghei	t__GCA_000005395	0	0	0	0	0	0	0	0	0.0010109	0	0	0.000778	0.0021882	0.0011348
otu56	k__Viruses	p__Viruses_noname	c__Viruses_noname	o__Viruses_noname	f__Retroviridae	g__Gammaretrovirus	s__Spleen_focus_forming_virus	t__PRJNA14641	0	0	0	0	0	0	0	0	0.0123089	0.0054345	0.0350501	0.008466	0.016954	0.0176967
otu57	k__Viruses	p__Viruses_noname	c__Viruses_noname	o__Viruses_noname	f__Viruses_noname	g__Viruses_noname	s__Tomato_leaf_curl_Hajipur_betasatellite	t__PRJNA175587	0	0	0	0	0	0	0	0	0.0011523	0	0	0	0	0
otu58	k__Bacteria	p__Bacteroidetes	c__Bacteroidia	o__Bacteroidales	f__Bacteroidaceae	g__Bacteroides	s__Bacteroides_dorei	t__Bacteroides_dorei_unclassified	0	0	0	0	0	0	0	0	0	0	7.26e-05	0	0	0
otu59	k__Bacteria	p__Bacteroidetes	c__Bacteroidia	o__Bacteroidales	f__Bacteroidaceae	g__Bacteroides	s__Bacteroides_intestinalis	t__GCF_000172175	0	0	0	0	0	0	0	0	0	0	0	0	0	0.0002824

## Sheet: CountTable_OTU
OTU	Kingdom	Phylum	Class	Order	Family	Genus	Species	Strain	Sham1	Sham2	Sham3	Sham4	Sham5	Sham6	Sham7	PBD1-1	PBD1-2	PBD1-3	PBD1-4	PBD1-5	PBD1-6	PBD1-7
otu1	k__Bacteria	p__Actinobacteria	c__Actinobacteria	o__Bifidobacteriales	f__Bifidobacteriaceae	g__Bifidobacterium	s__Bifidobacterium_pseudolongum	t__GCF_000421365	0.0005778	0.0134353	0.0080429	4.07e-05	0.0203826	0.0065741	0.0221228	0.0100539	0.0057948	0.003194	0.0178184	0.0074736	0.0267581	0.003455
otu2	k__Bacteria	p__Actinobacteria	c__Actinobacteria	o__Coriobacteriales	f__Coriobacteriaceae	g__Adlercreutzia	s__Adlercreutzia_equolifaciens	t__GCF_000478885	0.0845031	0.128955	0.224213	0.0787267	0.107128	0.0391936	0.0957374	0.0242978	0.002731	0.0105177	0.0393683	0.0096707	0.0195576	0.0140183
otu3	k__Bacteria	p__Actinobacteria	c__Actinobacteria	o__Coriobacteriales	f__Coriobacteriaceae	g__Enterorhabdus	s__Enterorhabdus_caecimuris	t__GCF_000403355	0.0044979	0.0099645	0.0257973	0.0243847	0.0053733	0.0034902	0.0106882	0.0018743	0.0006064	0.0002726	0.0029309	0.0017683	0.0020364	0.0022612
otu4	k__Bacteria	p__Bacteroidetes	c__Bacteroidia	o__Bacteroidales	f__Bacteroidaceae	g__Bacteroides	s__Bacteroides_caccae	t__Bacteroides_caccae_unclassified	7e-06	7.7e-06	0	0	3.66e-05	0	0	0	0	2.44e-05	0	0	0	0
otu5	k__Bacteria	p__Bacteroidetes	c__Bacteroidia	o__Bacteroidales	f__Bacteroidaceae	g__Bacteroides	s__Bacteroides_ovatus	t__Bacteroides_ovatus_unclassified	0.0001072	0	0	1.4e-05	0	0	0	3.72e-05	0	2.3e-05	0	0	0	8.3e-06
otu6	k__Bacteria	p__Bacteroidetes	c__Bacteroidia	o__Bacteroidales	f__Bacteroidaceae	g__Bacteroides	s__Bacteroides_uniformis	t__Bacteroides_uniformis_unclassified	0.0028225	0.0003713	0.000266	0.0029169	0.0016799	0.000367	0.0006674	0.0029505	0.0018221	0.0025347	0.0128053	0.0047579	0.0008828	0.0050952
otu7	k__Bacteria	p__Bacteroidetes	c__Bacteroidia	o__Bacteroidales	f__Bacteroidaceae	g__Bacteroides	s__Bacteroides_vulgatus	t__Bacteroides_vulgatus_unclassified	0.0055961	0.0016002	0.0011419	0.0002442	0.0005581	0.0001343	0.0001279	0.0037217	0.0059327	0.0012718	0.0075598	0.004184	0.0010645	0.0039886
otu8	k__Bacteria	p__Bacteroidetes	c__Bacteroidia	o__Bacteroidales	f__Bacteroidaceae	g__Bacteroides	s__Bacteroides_xylanisolvens	t__Bacteroides_xylanisolvens_unclassified	0.0009823	0.0002931	8.44e-05	0.0004818	0.0004241	4.43e-05	8.78e-05	0.0007071	0.0006297	0.0007901	0.0011084	0.0003821	0.0006194	0.000309
otu9	k__Bacteria	p__Bacteroidetes	c__Bacteroidia	o__Bacteroidales	f__Porphyromonadaceae	g__Odoribacter	s__Odoribacter_unclassified	t__unclassified	0.00016	9.48e-05	0	0.0008384	0.0001707	0	0	0.0003907	0	0.000647	0	0.0003284	0	0.0006872
otu10	k__Bacteria	p__Bacteroidetes	c__Bacteroidia	o__Bacteroidales	f__Porphyromonadaceae	g__Parabacteroides	s__Parabacteroides_distasonis	t__Parabacteroides_distasonis_unclassified	0.0003087	0.0004167	0	0	2.99e-05	6.26e-05	0	0.0109239	0.0015395	0.0007638	0.0027531	0.001006	0	0.0001608
otu11	k__Bacteria	p__Bacteroidetes	c__Bacteroidia	o__Bacteroidales	f__Porphyromonadaceae	g__Parabacteroides	s__Parabacteroides_goldsteinii	t__Parabacteroides_goldsteinii_unclassified	0.0001882	0.0011287	0	0	0	0	0	0.0145038	0.0031442	0.0026526	0.0045792	0.0040644	6.07e-05	0.0011795
otu12	k__Bacteria	p__Bacteroidetes	c__Bacteroidia	o__Bacteroidales	f__Porphyromonadaceae	g__Parabacteroides	s__Parabacteroides_unclassified	t__unclassified	0.0045014	0.0063457	0.0001538	0	0.002614	0.0005321	0.0001456	0.0984766	0.0169776	0.01314	0.0369414	0.0148591	0.0002568	0.0017407
otu13	k__Bacteria	p__Bacteroidetes	c__Bacteroidia	o__Bacteroidales	f__Rikenellaceae	g__Alistipes	s__Alistipes_unclassified	t__unclassified	0.0008296	0.0013052	0.002045	0.0058468	0.0015759	0.0005989	0.0002631	0.002933	0.0019665	0.0020461	0.0063892	0.0056055	0.0043591	0.0031152
otu14	k__Bacteria	p__Deferribacteres	c__Deferribacteres	o__Deferribacterales	f__Deferribacteraceae	g__Mucispirillum	s__Mucispirillum_schaedleri	t__GCF_000487995	0.019203	0.0006207	0.0008182	0.0007224	0.0102813	0.0017673	0.0019673	0.0105209	0.131796	0.0088731	0.0580169	0.0333838	0.0282667	0.0752772
otu15	k__Bacteria	p__Firmicutes	c__Bacilli	o__Lactobacillales	f__Lactobacillaceae	g__Lactobacillus	s__Lactobacillus_johnsonii	t__Lactobacillus_johnsonii_unclassified	0.178571	0.286828	0.158197	0.0844858	0.0696533	0.212686	0.210687	0.210999	0.0292101	0.0561312	0.147589	0.134213	0.141433	0.0724442
otu16	k__Bacteria	p__Firmicutes	c__Bacilli	o__Lactobacillales	f__Lactobacillaceae	g__Lactobacillus	s__Lactobacillus_murinus	t__GCF_000364205	0.260078	0.137301	0.148528	0.563334	0.369614	0.176428	0.402822	0.0685732	0.407917	0.0406605	0.0794572	0.065489	0.210945	0.039096
otu17	k__Bacteria	p__Firmicutes	c__Bacilli	o__Lactobacillales	f__Lactobacillaceae	g__Lactobacillus	s__Lactobacillus_reuteri	t__GCF_000439275	0.0220568	0.0142403	0.0593894	0.0300289	0.0999004	0.0030174	0.021886	0.0416162	0	0	0	0.0250766	0	0
otu18	k__Bacteria	p__Firmicutes	c__Bacilli	o__Lactobacillales	f__Lactobacillaceae	g__Lactobacillus	s__Lactobacillus_reuteri	t__Lactobacillus_reuteri_unclassified	0.168861	0.156979	0.126006	0.104488	0.110099	0.276168	0.103858	0.251211	0.0255083	0.0834821	0.243908	0.0725269	0.126154	0.083741
otu19	k__Bacteria	p__Firmicutes	c__Bacilli	o__Lactobacillales	f__Lactobacillaceae	g__Lactobacillus	s__Lactobacillus_sp_ASF360	t__GCF_000364185	0.0402492	0.098757	0.126796	0.0052364	0.0359612	0.0802433	0.0259332	0.0676278	0.012955	0.0413338	0.142656	0.0373159	0.0396696	0.036387
otu20	k__Bacteria	p__Firmicutes	c__Bacilli	o__Lactobacillales	f__Lactobacillaceae	g__Lactobacillus	s__Lactobacillus_vaginalis	t__GCF_000159435	0.0112406	0.004032	0.0002834	0	0.0003273	0.0016804	0.0027453	0.0188393	0	0.0126413	0.0058238	0.0006103	0	0.0017769
otu21	k__Bacteria	p__Firmicutes	c__Clostridia	o__Clostridiales	f__Clostridiaceae	g__Candidatus_Arthromitus	s__Candidatus_Arthromitus_unclassified	t__unclassified	0.043855	0.0164048	0.0067323	0.0033005	0.0019284	0.0065564	0.005053	0.001713	0.0022591	0.0068313	0.0009072	0.0027372	0.0047388	0.0009532
otu22	k__Bacteria	p__Firmicutes	c__Clostridia	o__Clostridiales	f__Eubacteriaceae	g__Eubacterium	s__Eubacterium_plexicaudatum	t__GCF_000364225	0.0127166	0.0023954	0.001011	0.0015866	0.0024282	0.0033353	0.003488	0.0015227	0.0005131	0.000545	0.003644	0.0033005	0.0003462	0.0022885
otu23	k__Bacteria	p__Firmicutes	c__Clostridia	o__Clostridiales	f__Lachnospiraceae	g__Blautia	s__Ruminococcus_torques	t__Ruminococcus_torques_unclassified	0.0007804	0.00064	0.0015471	0.003262	0.0040683	0.0038984	0.0028924	0.0004276	0	0	0.0145047	0.0007007	0.003508	0.0009765
otu24	k__Bacteria	p__Firmicutes	c__Clostridia	o__Clostridiales	f__Lachnospiraceae	g__Butyrivibrio	s__Butyrivibrio_unclassified	t__unclassified	0.0001995	0.000113	0.0002342	0.0006813	0.000804	0	0.0004628	0	0	0	0.0005123	0	0	0.0004992
otu25	k__Bacteria	p__Firmicutes	c__Clostridia	o__Clostridiales	f__Lachnospiraceae	g__Dorea	s__Dorea_unclassified	t__unclassified	0.0005252	0.0002659	0	0	0	0	0.0003277	0	7.47e-05	6.56e-05	0.0025963	0	0	0
otu26	k__Bacteria	p__Firmicutes	c__Clostridia	o__Clostridiales	f__Lachnospiraceae	g__Lachnospiraceae_noname	s__Lachnospiraceae_bacterium_3_1_46FAA	t__GCF_000209405	0.0016498	0.0007536	9.9e-05	0.0013802	0.0005841	0.0031352	0.0007674	0.0007772	0.0002697	0.0004606	0.0023125	0.000672	0.000771	0.0012266
otu27	k__Bacteria	p__Firmicutes	c__Clostridia	o__Clostridiales	f__Ruminococcaceae	g__Anaerotruncus	s__Anaerotruncus_colihominis	t__GCF_000154565	8.89e-05	0.0002128	0.0002794	2.68e-05	0	0	0	0.0025325	0.0007451	0	3.14e-05	0.0007944	0	0.0012544
otu28	k__Bacteria	p__Firmicutes	c__Clostridia	o__Clostridiales	f__Ruminococcaceae	g__Anaerotruncus	s__Anaerotruncus_sp_G3_2012	t__GCF_000403395	0.0403319	0.0551178	0.019336	0.0287492	0.0605605	0.0194441	0.0500911	0.0680029	0.012354	0.0274121	0.0436059	0.0482377	0	0.058954
otu29	k__Bacteria	p__Firmicutes	c__Clostridia	o__Clostridiales	f__Ruminococcaceae	g__Subdoligranulum	s__Subdoligranulum_unclassified	t__unclassified	0.0048124	0.0008551	0.0006133	0.0010057	0.0023518	0.0013522	0.0030575	0.0058008	0.0023557	0.0006934	0.0083478	0.0045367	0.0056242	0.002559
otu30	k__Bacteria	p__Proteobacteria	c__Deltaproteobacteria	o__Desulfovibrionales	f__Desulfovibrionaceae	g__Desulfovibrio	s__Desulfovibrio_desulfuricans	t__Desulfovibrio_desulfuricans_unclassified	0.0571704	0.033072	0.043432	0.0227006	0.0210384	0.0099618	0.0091298	0.0102255	0.0058143	0.0051629	0.0296513	0.0069919	0	0.003736
otu31	k__Bacteria	p__Proteobacteria	c__Gammaproteobacteria	o__Enterobacteriales	f__Enterobacteriaceae	g__Escherichia	s__Escherichia_coli	t__Escherichia_coli_unclassified	0.0031834	0	0	0.0007361	0.0006473	0.105192	0	0.0432102	0.224133	0.6375	0.0143054	0.434167	0.272592	0.517091
otu32	k__Bacteria	p__Verrucomicrobia	c__Verrucomicrobiae	o__Verrucomicrobiales	f__Verrucomicrobiaceae	g__Akkermansia	s__Akkermansia_muciniphila	t__GCF_000020225	0.029345	0.0191727	0	8e-06	0.0002087	0.0011127	0.0004231	0.001298	0.0012075	0.0017723	0.0006625	0.0160909	0	0.0022135
otu33	k__Bacteria	p__Actinobacteria	c__Actinobacteria	o__Coriobacteriales	f__Coriobacteriaceae	g__Collinsella	s__Collinsella_unclassified	t__unclassified	0	2.38e-05	7.17e-05	0	0	0	0	0	0	0	0	0	0	0
otu34	k__Bacteria	p__Actinobacteria	c__Actinobacteria	o__Coriobacteriales	f__Coriobacteriaceae	g__Olsenella	s__Olsenella_unclassified	t__unclassified	0	5.29e-05	0.0001159	0	0.0001068	0	7.14e-05	0	0	0	0	0	2.96e-05	0
otu35	k__Bacteria	p__Bacteroidetes	c__Bacteroidia	o__Bacteroidales	f__Bacteroidaceae	g__Bacteroides	s__Bacteroides_thetaiotaomicron	t__Bacteroides_thetaiotaomicron_unclassified	0	0.0005247	0	0	0	0	0	0.001221	0.0001025	0.0002944	0.000405	0.0003892	0	0
otu36	k__Bacteria	p__Firmicutes	c__Clostridia	o__Clostridiales	f__Clostridiaceae	g__Clostridium	s__Clostridium_sp_ASF502	t__GCF_000364245	0	0.007108	0.0071607	0.0285954	0.0638646	0.0118209	0.0155221	0	0.0075822	0	0	0	0.0086578	0.0115953
otu37	k__Bacteria	p__Firmicutes	c__Clostridia	o__Clostridiales	f__Lachnospiraceae	g__Roseburia	s__Roseburia_unclassified	t__unclassified	0	6.4e-06	1.86e-05	0	0	2.18e-05	0	0	0	0	0	0	0	0
otu38	k__Bacteria	p__Firmicutes	c__Clostridia	o__Clostridiales	f__Peptostreptococcaceae	g__Peptostreptococcaceae_noname	s__Peptostreptococcaceae_noname_unclassified	t__unclassified	0	0.0002649	0	0	0.0037891	0.0009077	0	0	0.0196095	0	0	0.0026104	0	0
otu39	k__Bacteria	p__Proteobacteria	c__Betaproteobacteria	o__Burkholderiales	f__Burkholderiales_noname	g__Burkholderiales_noname	s__Burkholderiales_bacterium_1_1_47	t__GCF_000144975	0	4.39e-05	0	0	0	0	0	3.99e-05	0	0	0	0	0	0
otu40	k__Bacteria	p__Proteobacteria	c__Gammaproteobacteria	o__Enterobacteriales	f__Enterobacteriaceae	g__Escherichia	s__Escherichia_unclassified	t__unclassified	0	8.7e-05	0.0002704	1.23e-05	0.0008046	0.0100837	0.0001685	0	0.0274594	0.0295358	0.0164574	0.0262356	0.0049817	0.014585
otu41	k__Viruses	p__Viruses_noname	c__Viruses_noname	o__Viruses_noname	f__Retroviridae	g__Gammaretrovirus	s__Murine_osteosarcoma_virus	t__PRJNA14655	0	0.0002087	0.0002162	0.0001995	0.0004976	0.0004768	0.0012128	0.0100409	0	0	0	0	0	0
otu42	k__Bacteria	p__Firmicutes	c__Clostridia	o__Clostridiales	f__Lachnospiraceae	g__Dorea	s__Dorea_sp_5_2	t__GCF_000403455	0	0	0.0370999	0.0046491	0	0.0037414	0	0.0107215	0	0	0	0	0	0.0067919
otu43	k__Bacteria	p__Firmicutes	c__Bacilli	o__Lactobacillales	f__Lactobacillaceae	g__Lactobacillus	s__Lactobacillus_animalis	t__GCF_000183825	0	0	0	3.82e-05	0.0001721	0	0	0	0.0003168	0	0	0	0	0
otu44	k__Bacteria	p__Firmicutes	c__Clostridia	o__Clostridiales	f__Lachnospiraceae	g__Lachnospiraceae_noname	s__Lachnospiraceae_bacterium_8_1_57FAA	t__GCF_000185545	0	0	0	0.0012426	0	0	0.001574	0	0	0	0.0054988	0	0	0
otu45	k__Bacteria	p__Firmicutes	c__Clostridia	o__Clostridiales	f__Oscillospiraceae	g__Oscillibacter	s__Oscillibacter_unclassified	t__unclassified	0	0	0	3.62e-05	0.0001152	6.06e-05	1.55e-05	0.001066	0.0001377	0.0004484	0.003045	0.0008088	0.0003295	0.0006002
otu46	k__Bacteria	p__Acidobacteria	c__Acidobacteriia	o__Acidobacteriales	f__Acidobacteriaceae	g__Granulicella	s__Granulicella_unclassified	t__unclassified	0	0	0	0	0.00022	0	0	0	0	0	0	0	0	0
otu47	k__Bacteria	p__Actinobacteria	c__Actinobacteria	o__Bifidobacteriales	f__Bifidobacteriaceae	g__Bifidobacterium	s__Bifidobacterium_animalis	t__Bifidobacterium_animalis_unclassified	0	0	0	0	0	0.0004168	0	9.5e-05	0	0	0	0	0	0
otu48	k__Bacteria	p__Firmicutes	c__Clostridia	o__Clostridiales	f__Eubacteriaceae	g__Eubacterium	s__Eubacterium_sp_14_2	t__GCF_000403845	0	0	0	0	0	0.015309	0.0057056	0	0	0	0	0	0	0
otu49	k__Bacteria	p__Firmicutes	c__Clostridia	o__Clostridiales	f__Ruminococcaceae	g__Faecalibacterium	s__Faecalibacterium_prausnitzii	t__Faecalibacterium_prausnitzii_unclassified	0	0	0	0	0	0.000186	0	0	0	0	0	0	0	0
otu50	k__Bacteria	p__Firmicutes	c__Negativicutes	o__Selenomonadales	f__Veillonellaceae	g__Mitsuokella	s__Mitsuokella_unclassified	t__unclassified	0	0	0	0	0	0	0.0001311	0	0	0	0	0	0	0
otu51	k__Viruses	p__Viruses_noname	c__Viruses_noname	o__Viruses_noname	f__Retroviridae	g__Betaretrovirus	s__Mouse_mammary_tumor_virus	t__PRJNA14435	0	0	0	0	0	0	0.0001677	0	0.0206734	0.0021906	0.0083724	0.0123232	0.0377769	0.0058124
otu52	k__Bacteria	p__Firmicutes	c__Bacilli	o__Lactobacillales	f__Enterococcaceae	g__Enterococcus	s__Enterococcus_faecalis	t__Enterococcus_faecalis_unclassified	0	0	0	0	0	0	0	0.0009367	0.0113476	0.0006534	0	0.0073953	0.0394381	0.0050082
otu53	k__Bacteria	p__Firmicutes	c__Clostridia	o__Clostridiales	f__Ruminococcaceae	g__Ruminococcus	s__Ruminococcus_flavefaciens	t__Ruminococcus_flavefaciens_unclassified	0	0	0	0	0	0	0	0.00011	0	0	0.000313	4.95e-05	0	0
otu54	k__Bacteria	p__Bacteroidetes	c__Bacteroidia	o__Bacteroidales	f__Porphyromonadaceae	g__Parabacteroides	s__Parabacteroides_johnsonii	t__Parabacteroides_johnsonii_unclassified	0	0	0	0	0	0	0	0	4.13e-05	0	0	0	0	0
otu55	k__Eukaryota	p__Apicomplexa	c__Aconoidasida	o__Haemosporida	f__Haemosporida_noname	g__Plasmodium	s__Plasmodium_berghei	t__GCA_000005395	0	0	0	0	0	0	0	0	0.0010109	0	0	0.000778	0.0021882	0.0011348
otu56	k__Viruses	p__Viruses_noname	c__Viruses_noname	o__Viruses_noname	f__Retroviridae	g__Gammaretrovirus	s__Spleen_focus_forming_virus	t__PRJNA14641	0	0	0	0	0	0	0	0	0.0123089	0.0054345	0.0350501	0.008466	0.016954	0.0176967
otu57	k__Viruses	p__Viruses_noname	c__Viruses_noname	o__Viruses_noname	f__Viruses_noname	g__Viruses_noname	s__Tomato_leaf_curl_Hajipur_betasatellite	t__PRJNA175587	0	0	0	0	0	0	0	0	0.0011523	0	0	0	0	0
otu58	k__Bacteria	p__Bacteroidetes	c__Bacteroidia	o__Bacteroidales	f__Bacteroidaceae	g__Bacteroides	s__Bacteroides_dorei	t__Bacteroides_dorei_unclassified	0	0	0	0	0	0	0	0	0	0	7.26e-05	0	0	0
otu59	k__Bacteria	p__Bacteroidetes	c__Bacteroidia	o__Bacteroidales	f__Bacteroidaceae	g__Bacteroides	s__Bacteroides_intestinalis	t__GCF_000172175	0	0	0	0	0	0	0	0	0	0	0	0	0	0.0002824

[truncated: 3 more sheets: Suppl to Fig 3A , Suppl to Fig 3B, Suppl to Fig 3C]
