# Supplementary material for: Burn injury alters the intestinal microbiome’s taxonomic composition and functional gene expression
Source: PLoS One. 2018 Oct 5;13(10):e0205307. doi: 10.1371/journal.pone.0205307 (PMC6173435; doi:10.1371/journal.pone.0205307)
Supplement: S4 Table — Table 4 includes individual data points on pathway alpha diversity and count tables for pathways and individual genes, as well as the mean log2 fold change values for each gene and pathway. (XLS) [file pone.0205307.s004.xls]

## Sheet: Suppl to Fig 4A
	Richness
Sham-1	214
Sham-2	224
Sham-3	236
Sham-4	235
Sham-5	225
Sham-6	223
Sham-7	243
PBD1-1	241
PBD1-2	280
PBD1-3	221
PBD1-4	243
PBD1-5	266
PBD1-6	271
PBD1-7	290

## Sheet: Key_Gene2Pathway
KO	Gene	Definition	Pathway	Pathway_Description
K00001	E1.1.1.1, adh	alcohol dehydrogenase [EC:1.1.1.1]	ko00626	Naphthalene degradation
K00001	E1.1.1.1, adh	alcohol dehydrogenase [EC:1.1.1.1]	ko00071	Fatty acid degradation
K00001	E1.1.1.1, adh	alcohol dehydrogenase [EC:1.1.1.1]	ko00980	Metabolism of xenobiotics by cytochrome P450
K00001	E1.1.1.1, adh	alcohol dehydrogenase [EC:1.1.1.1]	ko00350	Tyrosine metabolism
K00001	E1.1.1.1, adh	alcohol dehydrogenase [EC:1.1.1.1]	ko00982	Drug metabolism - cytochrome P450
K00001	E1.1.1.1, adh	alcohol dehydrogenase [EC:1.1.1.1]	ko00625	Chloroalkane and chloroalkene degradation
K00001	E1.1.1.1, adh	alcohol dehydrogenase [EC:1.1.1.1]	ko00010	Glycolysis / Gluconeogenesis
K00001	E1.1.1.1, adh	alcohol dehydrogenase [EC:1.1.1.1]	ko00830	Retinol metabolism
K00001	E1.1.1.1, adh	alcohol dehydrogenase [EC:1.1.1.1]	ko01220	Degradation of aromatic compounds
K00003	E1.1.1.3	homoserine dehydrogenase [EC:1.1.1.3]	ko00300	Lysine biosynthesis
K00003	E1.1.1.3	homoserine dehydrogenase [EC:1.1.1.3]	ko00270	Cysteine and methionine metabolism
K00003	E1.1.1.3	homoserine dehydrogenase [EC:1.1.1.3]	ko01230	Biosynthesis of amino acids
K00003	E1.1.1.3	homoserine dehydrogenase [EC:1.1.1.3]	ko00260	Glycine, serine and threonine metabolism
K00004	BDH, butB	(R,R)-butanediol dehydrogenase / meso-butanediol dehydrogenase / diacetyl reductase [EC:1.1.1.4 1.1.1.- 1.1.1.303]	ko00650	Butanoate metabolism
K00005	gldA	glycerol dehydrogenase [EC:1.1.1.6]	ko00561	Glycerolipid metabolism
K00005	gldA	glycerol dehydrogenase [EC:1.1.1.6]	ko00640	Propanoate metabolism
K00006	GPD1	glycerol-3-phosphate dehydrogenase (NAD+) [EC:1.1.1.8]	ko00564	Glycerophospholipid metabolism
K00008	SORD, gutB	L-iditol 2-dehydrogenase [EC:1.1.1.14]	ko00040	Pentose and glucuronate interconversions
K00008	SORD, gutB	L-iditol 2-dehydrogenase [EC:1.1.1.14]	ko00051	Fructose and mannose metabolism
K00009	mtlD	mannitol-1-phosphate 5-dehydrogenase [EC:1.1.1.17]	ko00051	Fructose and mannose metabolism
K00010	iolG	myo-inositol 2-dehydrogenase / D-chiro-inositol 1-dehydrogenase [EC:1.1.1.18 1.1.1.369]	ko00562	Inositol phosphate metabolism
K00010	iolG	myo-inositol 2-dehydrogenase / D-chiro-inositol 1-dehydrogenase [EC:1.1.1.18 1.1.1.369]	ko00521	Streptomycin biosynthesis
K00012	UGDH, ugd	UDPglucose 6-dehydrogenase [EC:1.1.1.22]	ko00040	Pentose and glucuronate interconversions
K00012	UGDH, ugd	UDPglucose 6-dehydrogenase [EC:1.1.1.22]	ko00053	Ascorbate and aldarate metabolism
K00012	UGDH, ugd	UDPglucose 6-dehydrogenase [EC:1.1.1.22]	ko00520	Amino sugar and nucleotide sugar metabolism
K00012	UGDH, ugd	UDPglucose 6-dehydrogenase [EC:1.1.1.22]	ko00500	Starch and sucrose metabolism
K00013	hisD	histidinol dehydrogenase [EC:1.1.1.23]	ko00340	Histidine metabolism
K00013	hisD	histidinol dehydrogenase [EC:1.1.1.23]	ko01230	Biosynthesis of amino acids
K00014	aroE	shikimate dehydrogenase [EC:1.1.1.25]	ko00400	Phenylalanine, tyrosine and tryptophan biosynthesis
K00014	aroE	shikimate dehydrogenase [EC:1.1.1.25]	ko01230	Biosynthesis of amino acids
K00015	gyaR	glyoxylate reductase [EC:1.1.1.26]	ko00630	Glyoxylate and dicarboxylate metabolism
K00016	LDH, ldh	L-lactate dehydrogenase [EC:1.1.1.27]	ko00010	Glycolysis / Gluconeogenesis
K00016	LDH, ldh	L-lactate dehydrogenase [EC:1.1.1.27]	ko00620	Pyruvate metabolism
K00016	LDH, ldh	L-lactate dehydrogenase [EC:1.1.1.27]	ko00270	Cysteine and methionine metabolism
K00016	LDH, ldh	L-lactate dehydrogenase [EC:1.1.1.27]	ko00640	Propanoate metabolism
K00016	LDH, ldh	L-lactate dehydrogenase [EC:1.1.1.27]	ko04922	Glucagon signaling pathway
K00018	hprA	glycerate dehydrogenase [EC:1.1.1.29]	ko00260	Glycine, serine and threonine metabolism
K00018	hprA	glycerate dehydrogenase [EC:1.1.1.29]	ko00680	Methane metabolism
K00018	hprA	glycerate dehydrogenase [EC:1.1.1.29]	ko01200	Carbon metabolism
K00018	hprA	glycerate dehydrogenase [EC:1.1.1.29]	ko00630	Glyoxylate and dicarboxylate metabolism
K00019	E1.1.1.30, bdh	3-hydroxybutyrate dehydrogenase [EC:1.1.1.30]	ko00650	Butanoate metabolism
K00019	E1.1.1.30, bdh	3-hydroxybutyrate dehydrogenase [EC:1.1.1.30]	ko00072	Synthesis and degradation of ketone bodies
K00020	mmsB, HIBADH	3-hydroxyisobutyrate dehydrogenase [EC:1.1.1.31]	ko00280	Valine, leucine and isoleucine degradation
K00023	phbB	acetoacetyl-CoA reductase [EC:1.1.1.36]	ko00650	Butanoate metabolism
K00023	phbB	acetoacetyl-CoA reductase [EC:1.1.1.36]	ko01200	Carbon metabolism
K00023	phbB	acetoacetyl-CoA reductase [EC:1.1.1.36]	ko00630	Glyoxylate and dicarboxylate metabolism
K00024	mdh	malate dehydrogenase [EC:1.1.1.37]	ko00020	Citrate cycle (TCA cycle)
K00024	mdh	malate dehydrogenase [EC:1.1.1.37]	ko00680	Methane metabolism
K00024	mdh	malate dehydrogenase [EC:1.1.1.37]	ko00620	Pyruvate metabolism
K00024	mdh	malate dehydrogenase [EC:1.1.1.37]	ko00630	Glyoxylate and dicarboxylate metabolism
K00024	mdh	malate dehydrogenase [EC:1.1.1.37]	ko01200	Carbon metabolism
K00024	mdh	malate dehydrogenase [EC:1.1.1.37]	ko00270	Cysteine and methionine metabolism
K00024	mdh	malate dehydrogenase [EC:1.1.1.37]	ko00720	Carbon fixation pathways in prokaryotes
K00024	mdh	malate dehydrogenase [EC:1.1.1.37]	ko00710	Carbon fixation in photosynthetic organisms
K00027	ME2, sfcA, maeA	malate dehydrogenase (oxaloacetate-decarboxylating) [EC:1.1.1.38]	ko00620	Pyruvate metabolism
K00027	ME2, sfcA, maeA	malate dehydrogenase (oxaloacetate-decarboxylating) [EC:1.1.1.38]	ko02020	Two-component system
K00027	ME2, sfcA, maeA	malate dehydrogenase (oxaloacetate-decarboxylating) [EC:1.1.1.38]	ko01200	Carbon metabolism
K00028	E1.1.1.39	malate dehydrogenase (decarboxylating) [EC:1.1.1.39]	ko01200	Carbon metabolism
K00028	E1.1.1.39	malate dehydrogenase (decarboxylating) [EC:1.1.1.39]	ko00710	Carbon fixation in photosynthetic organisms
K00028	E1.1.1.39	malate dehydrogenase (decarboxylating) [EC:1.1.1.39]	ko00620	Pyruvate metabolism
K00029	E1.1.1.40, maeB	malate dehydrogenase (oxaloacetate-decarboxylating)(NADP+) [EC:1.1.1.40]	ko00710	Carbon fixation in photosynthetic organisms
K00029	E1.1.1.40, maeB	malate dehydrogenase (oxaloacetate-decarboxylating)(NADP+) [EC:1.1.1.40]	ko01200	Carbon metabolism
K00029	E1.1.1.40, maeB	malate dehydrogenase (oxaloacetate-decarboxylating)(NADP+) [EC:1.1.1.40]	ko00620	Pyruvate metabolism
K00030	IDH3	isocitrate dehydrogenase (NAD+) [EC:1.1.1.41]	ko01210	2-Oxocarboxylic acid metabolism
K00030	IDH3	isocitrate dehydrogenase (NAD+) [EC:1.1.1.41]	ko01200	Carbon metabolism
K00030	IDH3	isocitrate dehydrogenase (NAD+) [EC:1.1.1.41]	ko00020	Citrate cycle (TCA cycle)
K00030	IDH3	isocitrate dehydrogenase (NAD+) [EC:1.1.1.41]	ko01230	Biosynthesis of amino acids
K00031	IDH1, IDH2, icd	isocitrate dehydrogenase [EC:1.1.1.42]	ko04146	Peroxisome
K00031	IDH1, IDH2, icd	isocitrate dehydrogenase [EC:1.1.1.42]	ko01200	Carbon metabolism
K00031	IDH1, IDH2, icd	isocitrate dehydrogenase [EC:1.1.1.42]	ko00720	Carbon fixation pathways in prokaryotes
K00031	IDH1, IDH2, icd	isocitrate dehydrogenase [EC:1.1.1.42]	ko00020	Citrate cycle (TCA cycle)
K00031	IDH1, IDH2, icd	isocitrate dehydrogenase [EC:1.1.1.42]	ko01210	2-Oxocarboxylic acid metabolism
K00031	IDH1, IDH2, icd	isocitrate dehydrogenase [EC:1.1.1.42]	ko00480	Glutathione metabolism
K00031	IDH1, IDH2, icd	isocitrate dehydrogenase [EC:1.1.1.42]	ko01230	Biosynthesis of amino acids
K00032	E1.1.1.43	phosphogluconate 2-dehydrogenase [EC:1.1.1.43]	ko00480	Glutathione metabolism
K00032	E1.1.1.43	phosphogluconate 2-dehydrogenase [EC:1.1.1.43]	ko00030	Pentose phosphate pathway
K00033	PGD, gnd, gntZ	6-phosphogluconate dehydrogenase [EC:1.1.1.44 1.1.1.343]	ko00480	Glutathione metabolism
K00033	PGD, gnd, gntZ	6-phosphogluconate dehydrogenase [EC:1.1.1.44 1.1.1.343]	ko01200	Carbon metabolism
K00033	PGD, gnd, gntZ	6-phosphogluconate dehydrogenase [EC:1.1.1.44 1.1.1.343]	ko00030	Pentose phosphate pathway
K00034	gdh	glucose 1-dehydrogenase [EC:1.1.1.47]	ko01200	Carbon metabolism
K00034	gdh	glucose 1-dehydrogenase [EC:1.1.1.47]	ko00030	Pentose phosphate pathway
K00036	G6PD, zwf	glucose-6-phosphate 1-dehydrogenase [EC:1.1.1.49 1.1.1.363]	ko05230	Central carbon metabolism in cancer
K00036	G6PD, zwf	glucose-6-phosphate 1-dehydrogenase [EC:1.1.1.49 1.1.1.363]	ko00480	Glutathione metabolism
K00036	G6PD, zwf	glucose-6-phosphate 1-dehydrogenase [EC:1.1.1.49 1.1.1.363]	ko00030	Pentose phosphate pathway
K00036	G6PD, zwf	glucose-6-phosphate 1-dehydrogenase [EC:1.1.1.49 1.1.1.363]	ko01200	Carbon metabolism
K00038	E1.1.1.53	3alpha(or 20beta)-hydroxysteroid dehydrogenase [EC:1.1.1.53]	ko00140	Steroid hormone biosynthesis
K00040	uxuB	fructuronate reductase [EC:1.1.1.57]	ko00040	Pentose and glucuronate interconversions
K00041	uxaB	tagaturonate reductase [EC:1.1.1.58]	ko00040	Pentose and glucuronate interconversions
K00042	garR, glxR	2-hydroxy-3-oxopropionate reductase [EC:1.1.1.60]	ko00630	Glyoxylate and dicarboxylate metabolism
K00045	E1.1.1.67, mtlK	mannitol 2-dehydrogenase [EC:1.1.1.67]	ko00051	Fructose and mannose metabolism
K00048	fucO	lactaldehyde reductase [EC:1.1.1.77]	ko00630	Glyoxylate and dicarboxylate metabolism
K00048	fucO	lactaldehyde reductase [EC:1.1.1.77]	ko00640	Propanoate metabolism
K00049	GRHPR	glyoxylate/hydroxypyruvate reductase [EC:1.1.1.79 1.1.1.81]	ko00630	Glyoxylate and dicarboxylate metabolism
K00049	GRHPR	glyoxylate/hydroxypyruvate reductase [EC:1.1.1.79 1.1.1.81]	ko00620	Pyruvate metabolism
K00049	GRHPR	glyoxylate/hydroxypyruvate reductase [EC:1.1.1.79 1.1.1.81]	ko00260	Glycine, serine and threonine metabolism
K00050	ttuD	hydroxypyruvate reductase [EC:1.1.1.81]	ko00260	Glycine, serine and threonine metabolism
K00050	ttuD	hydroxypyruvate reductase [EC:1.1.1.81]	ko00630	Glyoxylate and dicarboxylate metabolism
K00052	leuB, IMDH	3-isopropylmalate dehydrogenase [EC:1.1.1.85]	ko00660	C5-Branched dibasic acid metabolism
K00052	leuB, IMDH	3-isopropylmalate dehydrogenase [EC:1.1.1.85]	ko01210	2-Oxocarboxylic acid metabolism
K00052	leuB, IMDH	3-isopropylmalate dehydrogenase [EC:1.1.1.85]	ko00290	Valine, leucine and isoleucine biosynthesis
K00052	leuB, IMDH	3-isopropylmalate dehydrogenase [EC:1.1.1.85]	ko01230	Biosynthesis of amino acids
K00053	ilvC	ketol-acid reductoisomerase [EC:1.1.1.86]	ko00290	Valine, leucine and isoleucine biosynthesis
K00053	ilvC	ketol-acid reductoisomerase [EC:1.1.1.86]	ko01230	Biosynthesis of amino acids
K00053	ilvC	ketol-acid reductoisomerase [EC:1.1.1.86]	ko00770	Pantothenate and CoA biosynthesis
K00053	ilvC	ketol-acid reductoisomerase [EC:1.1.1.86]	ko01210	2-Oxocarboxylic acid metabolism
K00054	mvaA	hydroxymethylglutaryl-CoA reductase [EC:1.1.1.88]	ko00900	Terpenoid backbone biosynthesis
K00055	E1.1.1.90	aryl-alcohol dehydrogenase [EC:1.1.1.90]	ko00930	Caprolactam degradation
K00055	E1.1.1.90	aryl-alcohol dehydrogenase [EC:1.1.1.90]	ko01220	Degradation of aromatic compounds
K00055	E1.1.1.90	aryl-alcohol dehydrogenase [EC:1.1.1.90]	ko00350	Tyrosine metabolism
K00055	E1.1.1.90	aryl-alcohol dehydrogenase [EC:1.1.1.90]	ko00360	Phenylalanine metabolism
K00055	E1.1.1.90	aryl-alcohol dehydrogenase [EC:1.1.1.90]	ko00623	Toluene degradation
K00055	E1.1.1.90	aryl-alcohol dehydrogenase [EC:1.1.1.90]	ko00622	Xylene degradation
K00057	gpsA	glycerol-3-phosphate dehydrogenase (NAD(P)+) [EC:1.1.1.94]	ko00564	Glycerophospholipid metabolism
K00058	serA, PHGDH	D-3-phosphoglycerate dehydrogenase / 2-oxoglutarate reductase [EC:1.1.1.95 1.1.1.399]	ko01230	Biosynthesis of amino acids
K00058	serA, PHGDH	D-3-phosphoglycerate dehydrogenase / 2-oxoglutarate reductase [EC:1.1.1.95 1.1.1.399]	ko00260	Glycine, serine and threonine metabolism
K00058	serA, PHGDH	D-3-phosphoglycerate dehydrogenase / 2-oxoglutarate reductase [EC:1.1.1.95 1.1.1.399]	ko01200	Carbon metabolism
K00058	serA, PHGDH	D-3-phosphoglycerate dehydrogenase / 2-oxoglutarate reductase [EC:1.1.1.95 1.1.1.399]	ko00680	Methane metabolism
K00059	fabG	3-oxoacyl-[acyl-carrier protein] reductase [EC:1.1.1.100]	ko00061	Fatty acid biosynthesis
K00059	fabG	3-oxoacyl-[acyl-carrier protein] reductase [EC:1.1.1.100]	ko00780	Biotin metabolism
K00059	fabG	3-oxoacyl-[acyl-carrier protein] reductase [EC:1.1.1.100]	ko01040	Biosynthesis of unsaturated fatty acids
K00059	fabG	3-oxoacyl-[acyl-carrier protein] reductase [EC:1.1.1.100]	ko01212	Fatty acid metabolism
K00060	tdh	threonine 3-dehydrogenase [EC:1.1.1.103]	ko00260	Glycine, serine and threonine metabolism
K00065	kduD	2-deoxy-D-gluconate 3-dehydrogenase [EC:1.1.1.125]	ko00040	Pentose and glucuronate interconversions
K00066	algD	GDP-mannose 6-dehydrogenase [EC:1.1.1.132]	ko00051	Fructose and mannose metabolism
K00066	algD	GDP-mannose 6-dehydrogenase [EC:1.1.1.132]	ko00520	Amino sugar and nucleotide sugar metabolism
K00066	algD	GDP-mannose 6-dehydrogenase [EC:1.1.1.132]	ko02020	Two-component system
K00067	rfbD, rmlD	dTDP-4-dehydrorhamnose reductase [EC:1.1.1.133]	ko00521	Streptomycin biosynthesis
K00067	rfbD, rmlD	dTDP-4-dehydrorhamnose reductase [EC:1.1.1.133]	ko00523	Polyketide sugar unit biosynthesis
K00068	srlD	sorbitol-6-phosphate 2-dehydrogenase [EC:1.1.1.140]	ko00051	Fructose and mannose metabolism
K00073	allD	ureidoglycolate dehydrogenase (NAD+) [EC:1.1.1.350]	ko00230	Purine metabolism
K00074	paaH, hbd, fadB, mmgB	3-hydroxybutyryl-CoA dehydrogenase [EC:1.1.1.157]	ko00650	Butanoate metabolism
K00074	paaH, hbd, fadB, mmgB	3-hydroxybutyryl-CoA dehydrogenase [EC:1.1.1.157]	ko00362	Benzoate degradation
K00074	paaH, hbd, fadB, mmgB	3-hydroxybutyryl-CoA dehydrogenase [EC:1.1.1.157]	ko00360	Phenylalanine metabolism
K00075	murB	UDP-N-acetylmuramate dehydrogenase [EC:1.3.1.98]	ko00520	Amino sugar and nucleotide sugar metabolism
K00075	murB	UDP-N-acetylmuramate dehydrogenase [EC:1.3.1.98]	ko00550	Peptidoglycan biosynthesis
K00077	panE, apbA	2-dehydropantoate 2-reductase [EC:1.1.1.169]	ko00770	Pantothenate and CoA biosynthesis
K00086	dhaT	1,3-propanediol dehydrogenase [EC:1.1.1.202]	ko00561	Glycerolipid metabolism
K00086	dhaT	1,3-propanediol dehydrogenase [EC:1.1.1.202]	ko00640	Propanoate metabolism
K00087	ygeS, xdhA	xanthine dehydrogenase molybdenum-binding subunit [EC:1.17.1.4]	ko00230	Purine metabolism
K00088	IMPDH, guaB	IMP dehydrogenase [EC:1.1.1.205]	ko00230	Purine metabolism
K00088	IMPDH, guaB	IMP dehydrogenase [EC:1.1.1.205]	ko00983	Drug metabolism - other enzymes
K00090	E1.1.1.215	gluconate 2-dehydrogenase [EC:1.1.1.215]	ko00030	Pentose phosphate pathway
K00094	E1.1.1.251, gatD	galactitol-1-phosphate 5-dehydrogenase [EC:1.1.1.251]	ko00052	Galactose metabolism
K00096	araM, egsA	glycerol-1-phosphate dehydrogenase [NAD(P)+] [EC:1.1.1.261]	ko00564	Glycerophospholipid metabolism
K00097	pdxA	4-hydroxythreonine-4-phosphate dehydrogenase [EC:1.1.1.262]	ko00750	Vitamin B6 metabolism
K00099	dxr	1-deoxy-D-xylulose-5-phosphate reductoisomerase [EC:1.1.1.267]	ko00900	Terpenoid backbone biosynthesis
K00100	bdhAB	butanol dehydrogenase [EC:1.1.1.-]	ko00051	Fructose and mannose metabolism
K00100	bdhAB	butanol dehydrogenase [EC:1.1.1.-]	ko00591	Linoleic acid metabolism
K00100	bdhAB	butanol dehydrogenase [EC:1.1.1.-]	ko00625	Chloroalkane and chloroalkene degradation
K00100	bdhAB	butanol dehydrogenase [EC:1.1.1.-]	ko00363	Bisphenol degradation
K00100	bdhAB	butanol dehydrogenase [EC:1.1.1.-]	ko00650	Butanoate metabolism
K00101	lldD	L-lactate dehydrogenase (cytochrome) [EC:1.1.2.3]	ko00620	Pyruvate metabolism
K00102	LDHD, dld	D-lactate dehydrogenase (cytochrome) [EC:1.1.2.4]	ko00620	Pyruvate metabolism
K00104	glcD	glycolate oxidase [EC:1.1.3.15]	ko00630	Glyoxylate and dicarboxylate metabolism
K00105	E1.1.3.21	alpha-glycerophosphate oxidase [EC:1.1.3.21]	ko00564	Glycerophospholipid metabolism
K00108	betA, CHDH	choline dehydrogenase [EC:1.1.99.1]	ko00260	Glycine, serine and threonine metabolism
K00111	glpA, glpD	glycerol-3-phosphate dehydrogenase [EC:1.1.5.3]	ko00564	Glycerophospholipid metabolism
K00112	glpB	glycerol-3-phosphate dehydrogenase subunit B [EC:1.1.5.3]	ko00564	Glycerophospholipid metabolism
K00113	glpC	glycerol-3-phosphate dehydrogenase subunit C [EC:1.1.5.3]	ko00564	Glycerophospholipid metabolism
K00116	mqo	malate dehydrogenase (quinone) [EC:1.1.5.4]	ko00020	Citrate cycle (TCA cycle)
K00116	mqo	malate dehydrogenase (quinone) [EC:1.1.5.4]	ko01200	Carbon metabolism
K00116	mqo	malate dehydrogenase (quinone) [EC:1.1.5.4]	ko00620	Pyruvate metabolism
K00117	gcd	quinoprotein glucose dehydrogenase [EC:1.1.5.2]	ko00030	Pentose phosphate pathway
K00121	frmA, ADH5, adhC	S-(hydroxymethyl)glutathione dehydrogenase / alcohol dehydrogenase [EC:1.1.1.284 1.1.1.1]	ko00980	Metabolism of xenobiotics by cytochrome P450
K00121	frmA, ADH5, adhC	S-(hydroxymethyl)glutathione dehydrogenase / alcohol dehydrogenase [EC:1.1.1.284 1.1.1.1]	ko00982	Drug metabolism - cytochrome P450
K00121	frmA, ADH5, adhC	S-(hydroxymethyl)glutathione dehydrogenase / alcohol dehydrogenase [EC:1.1.1.284 1.1.1.1]	ko00626	Naphthalene degradation
K00121	frmA, ADH5, adhC	S-(hydroxymethyl)glutathione dehydrogenase / alcohol dehydrogenase [EC:1.1.1.284 1.1.1.1]	ko00350	Tyrosine metabolism
K00121	frmA, ADH5, adhC	S-(hydroxymethyl)glutathione dehydrogenase / alcohol dehydrogenase [EC:1.1.1.284 1.1.1.1]	ko00071	Fatty acid degradation
K00121	frmA, ADH5, adhC	S-(hydroxymethyl)glutathione dehydrogenase / alcohol dehydrogenase [EC:1.1.1.284 1.1.1.1]	ko01200	Carbon metabolism
K00121	frmA, ADH5, adhC	S-(hydroxymethyl)glutathione dehydrogenase / alcohol dehydrogenase [EC:1.1.1.284 1.1.1.1]	ko00830	Retinol metabolism
K00121	frmA, ADH5, adhC	S-(hydroxymethyl)glutathione dehydrogenase / alcohol dehydrogenase [EC:1.1.1.284 1.1.1.1]	ko01220	Degradation of aromatic compounds
K00121	frmA, ADH5, adhC	S-(hydroxymethyl)glutathione dehydrogenase / alcohol dehydrogenase [EC:1.1.1.284 1.1.1.1]	ko00680	Methane metabolism
K00121	frmA, ADH5, adhC	S-(hydroxymethyl)glutathione dehydrogenase / alcohol dehydrogenase [EC:1.1.1.284 1.1.1.1]	ko00625	Chloroalkane and chloroalkene degradation
K00121	frmA, ADH5, adhC	S-(hydroxymethyl)glutathione dehydrogenase / alcohol dehydrogenase [EC:1.1.1.284 1.1.1.1]	ko05204	Chemical carcinogenesis
K00121	frmA, ADH5, adhC	S-(hydroxymethyl)glutathione dehydrogenase / alcohol dehydrogenase [EC:1.1.1.284 1.1.1.1]	ko00010	Glycolysis / Gluconeogenesis
K00123	fdoG, fdfH	formate dehydrogenase major subunit [EC:1.2.1.2]	ko01200	Carbon metabolism
K00123	fdoG, fdfH	formate dehydrogenase major subunit [EC:1.2.1.2]	ko00630	Glyoxylate and dicarboxylate metabolism
K00123	fdoG, fdfH	formate dehydrogenase major subunit [EC:1.2.1.2]	ko00680	Methane metabolism
K00124	fdoH	formate dehydrogenase iron-sulfur subunit	ko01200	Carbon metabolism
K00124	fdoH	formate dehydrogenase iron-sulfur subunit	ko00630	Glyoxylate and dicarboxylate metabolism
K00124	fdoH	formate dehydrogenase iron-sulfur subunit	ko00680	Methane metabolism
K00127	fdoI	formate dehydrogenase subunit gamma	ko00630	Glyoxylate and dicarboxylate metabolism
K00127	fdoI	formate dehydrogenase subunit gamma	ko01200	Carbon metabolism
K00127	fdoI	formate dehydrogenase subunit gamma	ko00680	Methane metabolism
K00128	ALDH	aldehyde dehydrogenase (NAD+) [EC:1.2.1.3]	ko00280	Valine, leucine and isoleucine degradation
K00128	ALDH	aldehyde dehydrogenase (NAD+) [EC:1.2.1.3]	ko00561	Glycerolipid metabolism
K00128	ALDH	aldehyde dehydrogenase (NAD+) [EC:1.2.1.3]	ko00340	Histidine metabolism
K00128	ALDH	aldehyde dehydrogenase (NAD+) [EC:1.2.1.3]	ko00053	Ascorbate and aldarate metabolism
K00128	ALDH	aldehyde dehydrogenase (NAD+) [EC:1.2.1.3]	ko00903	Limonene and pinene degradation
K00128	ALDH	aldehyde dehydrogenase (NAD+) [EC:1.2.1.3]	ko00010	Glycolysis / Gluconeogenesis
K00128	ALDH	aldehyde dehydrogenase (NAD+) [EC:1.2.1.3]	ko00330	Arginine and proline metabolism
K00128	ALDH	aldehyde dehydrogenase (NAD+) [EC:1.2.1.3]	ko00410	beta-Alanine metabolism
K00128	ALDH	aldehyde dehydrogenase (NAD+) [EC:1.2.1.3]	ko00040	Pentose and glucuronate interconversions
K00128	ALDH	aldehyde dehydrogenase (NAD+) [EC:1.2.1.3]	ko00380	Tryptophan metabolism
K00128	ALDH	aldehyde dehydrogenase (NAD+) [EC:1.2.1.3]	ko00625	Chloroalkane and chloroalkene degradation
K00128	ALDH	aldehyde dehydrogenase (NAD+) [EC:1.2.1.3]	ko00620	Pyruvate metabolism
K00128	ALDH	aldehyde dehydrogenase (NAD+) [EC:1.2.1.3]	ko00310	Lysine degradation
K00128	ALDH	aldehyde dehydrogenase (NAD+) [EC:1.2.1.3]	ko00071	Fatty acid degradation
K00129	E1.2.1.5	aldehyde dehydrogenase (NAD(P)+) [EC:1.2.1.5]	ko00340	Histidine metabolism
K00129	E1.2.1.5	aldehyde dehydrogenase (NAD(P)+) [EC:1.2.1.5]	ko00982	Drug metabolism - cytochrome P450
K00129	E1.2.1.5	aldehyde dehydrogenase (NAD(P)+) [EC:1.2.1.5]	ko00410	beta-Alanine metabolism
K00129	E1.2.1.5	aldehyde dehydrogenase (NAD(P)+) [EC:1.2.1.5]	ko05204	Chemical carcinogenesis
K00129	E1.2.1.5	aldehyde dehydrogenase (NAD(P)+) [EC:1.2.1.5]	ko00010	Glycolysis / Gluconeogenesis
K00129	E1.2.1.5	aldehyde dehydrogenase (NAD(P)+) [EC:1.2.1.5]	ko00360	Phenylalanine metabolism
K00129	E1.2.1.5	aldehyde dehydrogenase (NAD(P)+) [EC:1.2.1.5]	ko00980	Metabolism of xenobiotics by cytochrome P450
K00129	E1.2.1.5	aldehyde dehydrogenase (NAD(P)+) [EC:1.2.1.5]	ko00350	Tyrosine metabolism
K00130	betB, gbsA	betaine-aldehyde dehydrogenase [EC:1.2.1.8]	ko00260	Glycine, serine and threonine metabolism
K00132	E1.2.1.10	acetaldehyde dehydrogenase (acetylating) [EC:1.2.1.10]	ko00620	Pyruvate metabolism
K00132	E1.2.1.10	acetaldehyde dehydrogenase (acetylating) [EC:1.2.1.10]	ko00650	Butanoate metabolism
K00133	asd	aspartate-semialdehyde dehydrogenase [EC:1.2.1.11]	ko00300	Lysine biosynthesis
K00133	asd	aspartate-semialdehyde dehydrogenase [EC:1.2.1.11]	ko00270	Cysteine and methionine metabolism
K00133	asd	aspartate-semialdehyde dehydrogenase [EC:1.2.1.11]	ko00260	Glycine, serine and threonine metabolism
K00133	asd	aspartate-semialdehyde dehydrogenase [EC:1.2.1.11]	ko01210	2-Oxocarboxylic acid metabolism
K00133	asd	aspartate-semialdehyde dehydrogenase [EC:1.2.1.11]	ko00261	Monobactam biosynthesis
K00133	asd	aspartate-semialdehyde dehydrogenase [EC:1.2.1.11]	ko01230	Biosynthesis of amino acids
K00134	GAPDH, gapA	glyceraldehyde 3-phosphate dehydrogenase [EC:1.2.1.12]	ko04066	HIF-1 signaling pathway
K00134	GAPDH, gapA	glyceraldehyde 3-phosphate dehydrogenase [EC:1.2.1.12]	ko00710	Carbon fixation in photosynthetic organisms
K00134	GAPDH, gapA	glyceraldehyde 3-phosphate dehydrogenase [EC:1.2.1.12]	ko00010	Glycolysis / Gluconeogenesis
K00134	GAPDH, gapA	glyceraldehyde 3-phosphate dehydrogenase [EC:1.2.1.12]	ko05010	Alzheimer's disease
K00134	GAPDH, gapA	glyceraldehyde 3-phosphate dehydrogenase [EC:1.2.1.12]	ko01230	Biosynthesis of amino acids
K00134	GAPDH, gapA	glyceraldehyde 3-phosphate dehydrogenase [EC:1.2.1.12]	ko01200	Carbon metabolism
K00135	gabD	succinate-semialdehyde dehydrogenase / glutarate-semialdehyde dehydrogenase [EC:1.2.1.16 1.2.1.79 1.2.1.20]	ko00310	Lysine degradation
K00135	gabD	succinate-semialdehyde dehydrogenase / glutarate-semialdehyde dehydrogenase [EC:1.2.1.16 1.2.1.79 1.2.1.20]	ko00350	Tyrosine metabolism
K00135	gabD	succinate-semialdehyde dehydrogenase / glutarate-semialdehyde dehydrogenase [EC:1.2.1.16 1.2.1.79 1.2.1.20]	ko00250	Alanine, aspartate and glutamate metabolism
K00135	gabD	succinate-semialdehyde dehydrogenase / glutarate-semialdehyde dehydrogenase [EC:1.2.1.16 1.2.1.79 1.2.1.20]	ko00650	Butanoate metabolism
K00137	prr	aminobutyraldehyde dehydrogenase [EC:1.2.1.19]	ko00410	beta-Alanine metabolism
K00137	prr	aminobutyraldehyde dehydrogenase [EC:1.2.1.19]	ko00330	Arginine and proline metabolism
K00138	aldB	aldehyde dehydrogenase [EC:1.2.1.-]	ko00620	Pyruvate metabolism
K00138	aldB	aldehyde dehydrogenase [EC:1.2.1.-]	ko00010	Glycolysis / Gluconeogenesis
K00140	mmsA, iolA, ALDH6A1	malonate-semialdehyde dehydrogenase (acetylating) / methylmalonate-semialdehyde dehydrogenase [EC:1.2.1.18 1.2.1.27]	ko00640	Propanoate metabolism
K00140	mmsA, iolA, ALDH6A1	malonate-semialdehyde dehydrogenase (acetylating) / methylmalonate-semialdehyde dehydrogenase [EC:1.2.1.18 1.2.1.27]	ko00280	Valine, leucine and isoleucine degradation
K00140	mmsA, iolA, ALDH6A1	malonate-semialdehyde dehydrogenase (acetylating) / methylmalonate-semialdehyde dehydrogenase [EC:1.2.1.18 1.2.1.27]	ko00562	Inositol phosphate metabolism
K00140	mmsA, iolA, ALDH6A1	malonate-semialdehyde dehydrogenase (acetylating) / methylmalonate-semialdehyde dehydrogenase [EC:1.2.1.18 1.2.1.27]	ko00410	beta-Alanine metabolism
K00140	mmsA, iolA, ALDH6A1	malonate-semialdehyde dehydrogenase (acetylating) / methylmalonate-semialdehyde dehydrogenase [EC:1.2.1.18 1.2.1.27]	ko01200	Carbon metabolism
K00141	xylC	benzaldehyde dehydrogenase (NAD) [EC:1.2.1.28]	ko00622	Xylene degradation
K00141	xylC	benzaldehyde dehydrogenase (NAD) [EC:1.2.1.28]	ko01220	Degradation of aromatic compounds
K00141	xylC	benzaldehyde dehydrogenase (NAD) [EC:1.2.1.28]	ko00627	Aminobenzoate degradation
K00141	xylC	benzaldehyde dehydrogenase (NAD) [EC:1.2.1.28]	ko00623	Toluene degradation
K00145	argC	N-acetyl-gamma-glutamyl-phosphate reductase [EC:1.2.1.38]	ko00220	Arginine biosynthesis
K00145	argC	N-acetyl-gamma-glutamyl-phosphate reductase [EC:1.2.1.38]	ko01230	Biosynthesis of amino acids
K00145	argC	N-acetyl-gamma-glutamyl-phosphate reductase [EC:1.2.1.38]	ko01210	2-Oxocarboxylic acid metabolism
K00146	feaB	phenylacetaldehyde dehydrogenase [EC:1.2.1.39]	ko00643	Styrene degradation
K00146	feaB	phenylacetaldehyde dehydrogenase [EC:1.2.1.39]	ko00360	Phenylalanine metabolism
K00147	proA	glutamate-5-semialdehyde dehydrogenase [EC:1.2.1.41]	ko00330	Arginine and proline metabolism
K00147	proA	glutamate-5-semialdehyde dehydrogenase [EC:1.2.1.41]	ko00332	Carbapenem biosynthesis
K00147	proA	glutamate-5-semialdehyde dehydrogenase [EC:1.2.1.41]	ko01230	Biosynthesis of amino acids
K00148	fdhA	glutathione-independent formaldehyde dehydrogenase [EC:1.2.1.46]	ko00680	Methane metabolism
K00148	fdhA	glutathione-independent formaldehyde dehydrogenase [EC:1.2.1.46]	ko00625	Chloroalkane and chloroalkene degradation
K00148	fdhA	glutathione-independent formaldehyde dehydrogenase [EC:1.2.1.46]	ko01200	Carbon metabolism
K00150	gap2	glyceraldehyde-3-phosphate dehydrogenase (NAD(P)) [EC:1.2.1.59]	ko01230	Biosynthesis of amino acids
K00150	gap2	glyceraldehyde-3-phosphate dehydrogenase (NAD(P)) [EC:1.2.1.59]	ko01200	Carbon metabolism
K00150	gap2	glyceraldehyde-3-phosphate dehydrogenase (NAD(P)) [EC:1.2.1.59]	ko00710	Carbon fixation in photosynthetic organisms
K00150	gap2	glyceraldehyde-3-phosphate dehydrogenase (NAD(P)) [EC:1.2.1.59]	ko00010	Glycolysis / Gluconeogenesis
K00151	hpaE, hpcC	5-carboxymethyl-2-hydroxymuconic-semialdehyde dehydrogenase [EC:1.2.1.60]	ko00350	Tyrosine metabolism
K00151	hpaE, hpcC	5-carboxymethyl-2-hydroxymuconic-semialdehyde dehydrogenase [EC:1.2.1.60]	ko01220	Degradation of aromatic compounds
K00156	poxB	pyruvate dehydrogenase (quinone) [EC:1.2.5.1]	ko00620	Pyruvate metabolism
K00158	E1.2.3.3, poxL	pyruvate oxidase [EC:1.2.3.3]	ko00620	Pyruvate metabolism
K00161	PDHA, pdhA	pyruvate dehydrogenase E1 component alpha subunit [EC:1.2.4.1]	ko00620	Pyruvate metabolism
K00161	PDHA, pdhA	pyruvate dehydrogenase E1 component alpha subunit [EC:1.2.4.1]	ko04066	HIF-1 signaling pathway
K00161	PDHA, pdhA	pyruvate dehydrogenase E1 component alpha subunit [EC:1.2.4.1]	ko04922	Glucagon signaling pathway
K00161	PDHA, pdhA	pyruvate dehydrogenase E1 component alpha subunit [EC:1.2.4.1]	ko05230	Central carbon metabolism in cancer
K00161	PDHA, pdhA	pyruvate dehydrogenase E1 component alpha subunit [EC:1.2.4.1]	ko00010	Glycolysis / Gluconeogenesis
K00161	PDHA, pdhA	pyruvate dehydrogenase E1 component alpha subunit [EC:1.2.4.1]	ko00020	Citrate cycle (TCA cycle)
K00161	PDHA, pdhA	pyruvate dehydrogenase E1 component alpha subunit [EC:1.2.4.1]	ko01200	Carbon metabolism
K00162	PDHB, pdhB	pyruvate dehydrogenase E1 component beta subunit [EC:1.2.4.1]	ko05230	Central carbon metabolism in cancer
K00162	PDHB, pdhB	pyruvate dehydrogenase E1 component beta subunit [EC:1.2.4.1]	ko00620	Pyruvate metabolism
K00162	PDHB, pdhB	pyruvate dehydrogenase E1 component beta subunit [EC:1.2.4.1]	ko00020	Citrate cycle (TCA cycle)
K00162	PDHB, pdhB	pyruvate dehydrogenase E1 component beta subunit [EC:1.2.4.1]	ko00010	Glycolysis / Gluconeogenesis
K00162	PDHB, pdhB	pyruvate dehydrogenase E1 component beta subunit [EC:1.2.4.1]	ko04922	Glucagon signaling pathway
K00162	PDHB, pdhB	pyruvate dehydrogenase E1 component beta subunit [EC:1.2.4.1]	ko04066	HIF-1 signaling pathway
K00162	PDHB, pdhB	pyruvate dehydrogenase E1 component beta subunit [EC:1.2.4.1]	ko01200	Carbon metabolism
K00163	aceE	pyruvate dehydrogenase E1 component [EC:1.2.4.1]	ko00620	Pyruvate metabolism
K00163	aceE	pyruvate dehydrogenase E1 component [EC:1.2.4.1]	ko01200	Carbon metabolism
K00163	aceE	pyruvate dehydrogenase E1 component [EC:1.2.4.1]	ko00010	Glycolysis / Gluconeogenesis
K00163	aceE	pyruvate dehydrogenase E1 component [EC:1.2.4.1]	ko00020	Citrate cycle (TCA cycle)
K00164	OGDH, sucA	2-oxoglutarate dehydrogenase E1 component [EC:1.2.4.2]	ko01200	Carbon metabolism
K00164	OGDH, sucA	2-oxoglutarate dehydrogenase E1 component [EC:1.2.4.2]	ko00020	Citrate cycle (TCA cycle)
K00164	OGDH, sucA	2-oxoglutarate dehydrogenase E1 component [EC:1.2.4.2]	ko00380	Tryptophan metabolism
K00164	OGDH, sucA	2-oxoglutarate dehydrogenase E1 component [EC:1.2.4.2]	ko00310	Lysine degradation
K00166	BCKDHA, bkdA1	2-oxoisovalerate dehydrogenase E1 component alpha subunit [EC:1.2.4.4]	ko00280	Valine, leucine and isoleucine degradation
K00167	BCKDHB, bkdA2	2-oxoisovalerate dehydrogenase E1 component beta subunit [EC:1.2.4.4]	ko00280	Valine, leucine and isoleucine degradation
K00169	porA	pyruvate ferredoxin oxidoreductase alpha subunit [EC:1.2.7.1]	ko00720	Carbon fixation pathways in prokaryotes
K00169	porA	pyruvate ferredoxin oxidoreductase alpha subunit [EC:1.2.7.1]	ko00680	Methane metabolism
K00169	porA	pyruvate ferredoxin oxidoreductase alpha subunit [EC:1.2.7.1]	ko00010	Glycolysis / Gluconeogenesis
K00169	porA	pyruvate ferredoxin oxidoreductase alpha subunit [EC:1.2.7.1]	ko00633	Nitrotoluene degradation
K00169	porA	pyruvate ferredoxin oxidoreductase alpha subunit [EC:1.2.7.1]	ko00020	Citrate cycle (TCA cycle)
K00169	porA	pyruvate ferredoxin oxidoreductase alpha subunit [EC:1.2.7.1]	ko00620	Pyruvate metabolism
K00169	porA	pyruvate ferredoxin oxidoreductase alpha subunit [EC:1.2.7.1]	ko01200	Carbon metabolism
K00169	porA	pyruvate ferredoxin oxidoreductase alpha subunit [EC:1.2.7.1]	ko00640	Propanoate metabolism
K00169	porA	pyruvate ferredoxin oxidoreductase alpha subunit [EC:1.2.7.1]	ko00650	Butanoate metabolism
K00170	porB	pyruvate ferredoxin oxidoreductase beta subunit [EC:1.2.7.1]	ko00620	Pyruvate metabolism
K00170	porB	pyruvate ferredoxin oxidoreductase beta subunit [EC:1.2.7.1]	ko01200	Carbon metabolism
K00170	porB	pyruvate ferredoxin oxidoreductase beta subunit [EC:1.2.7.1]	ko00720	Carbon fixation pathways in prokaryotes
K00170	porB	pyruvate ferredoxin oxidoreductase beta subunit [EC:1.2.7.1]	ko00010	Glycolysis / Gluconeogenesis
K00170	porB	pyruvate ferredoxin oxidoreductase beta subunit [EC:1.2.7.1]	ko00650	Butanoate metabolism
K00170	porB	pyruvate ferredoxin oxidoreductase beta subunit [EC:1.2.7.1]	ko00020	Citrate cycle (TCA cycle)
K00170	porB	pyruvate ferredoxin oxidoreductase beta subunit [EC:1.2.7.1]	ko00633	Nitrotoluene degradation
K00170	porB	pyruvate ferredoxin oxidoreductase beta subunit [EC:1.2.7.1]	ko00640	Propanoate metabolism
K00170	porB	pyruvate ferredoxin oxidoreductase beta subunit [EC:1.2.7.1]	ko00680	Methane metabolism
K00171	porD	pyruvate ferredoxin oxidoreductase delta subunit [EC:1.2.7.1]	ko00020	Citrate cycle (TCA cycle)
K00171	porD	pyruvate ferredoxin oxidoreductase delta subunit [EC:1.2.7.1]	ko00650	Butanoate metabolism
K00171	porD	pyruvate ferredoxin oxidoreductase delta subunit [EC:1.2.7.1]	ko00633	Nitrotoluene degradation
K00171	porD	pyruvate ferredoxin oxidoreductase delta subunit [EC:1.2.7.1]	ko01200	Carbon metabolism
K00171	porD	pyruvate ferredoxin oxidoreductase delta subunit [EC:1.2.7.1]	ko00620	Pyruvate metabolism
K00171	porD	pyruvate ferredoxin oxidoreductase delta subunit [EC:1.2.7.1]	ko00720	Carbon fixation pathways in prokaryotes
K00171	porD	pyruvate ferredoxin oxidoreductase delta subunit [EC:1.2.7.1]	ko00680	Methane metabolism
K00171	porD	pyruvate ferredoxin oxidoreductase delta subunit [EC:1.2.7.1]	ko00010	Glycolysis / Gluconeogenesis
K00171	porD	pyruvate ferredoxin oxidoreductase delta subunit [EC:1.2.7.1]	ko00640	Propanoate metabolism
K00172	porG	pyruvate ferredoxin oxidoreductase gamma subunit [EC:1.2.7.1]	ko00640	Propanoate metabolism
K00172	porG	pyruvate ferredoxin oxidoreductase gamma subunit [EC:1.2.7.1]	ko00020	Citrate cycle (TCA cycle)
K00172	porG	pyruvate ferredoxin oxidoreductase gamma subunit [EC:1.2.7.1]	ko00633	Nitrotoluene degradation
K00172	porG	pyruvate ferredoxin oxidoreductase gamma subunit [EC:1.2.7.1]	ko00010	Glycolysis / Gluconeogenesis
K00172	porG	pyruvate ferredoxin oxidoreductase gamma subunit [EC:1.2.7.1]	ko00620	Pyruvate metabolism
K00172	porG	pyruvate ferredoxin oxidoreductase gamma subunit [EC:1.2.7.1]	ko01200	Carbon metabolism
K00172	porG	pyruvate ferredoxin oxidoreductase gamma subunit [EC:1.2.7.1]	ko00650	Butanoate metabolism
K00172	porG	pyruvate ferredoxin oxidoreductase gamma subunit [EC:1.2.7.1]	ko00720	Carbon fixation pathways in prokaryotes
K00172	porG	pyruvate ferredoxin oxidoreductase gamma subunit [EC:1.2.7.1]	ko00680	Methane metabolism
K00174	korA, oorA, oforA	2-oxoglutarate/2-oxoacid ferredoxin oxidoreductase subunit alpha [EC:1.2.7.3 1.2.7.11]	ko01200	Carbon metabolism
K00174	korA, oorA, oforA	2-oxoglutarate/2-oxoacid ferredoxin oxidoreductase subunit alpha [EC:1.2.7.3 1.2.7.11]	ko00720	Carbon fixation pathways in prokaryotes
K00174	korA, oorA, oforA	2-oxoglutarate/2-oxoacid ferredoxin oxidoreductase subunit alpha [EC:1.2.7.3 1.2.7.11]	ko00020	Citrate cycle (TCA cycle)
K00175	korB, oorB, oforB	2-oxoglutarate/2-oxoacid ferredoxin oxidoreductase subunit beta [EC:1.2.7.3 1.2.7.11]	ko01200	Carbon metabolism
K00175	korB, oorB, oforB	2-oxoglutarate/2-oxoacid ferredoxin oxidoreductase subunit beta [EC:1.2.7.3 1.2.7.11]	ko00720	Carbon fixation pathways in prokaryotes
K00175	korB, oorB, oforB	2-oxoglutarate/2-oxoacid ferredoxin oxidoreductase subunit beta [EC:1.2.7.3 1.2.7.11]	ko00020	Citrate cycle (TCA cycle)
K00176	korD, oorD	2-oxoglutarate ferredoxin oxidoreductase subunit delta [EC:1.2.7.3]	ko00720	Carbon fixation pathways in prokaryotes
K00176	korD, oorD	2-oxoglutarate ferredoxin oxidoreductase subunit delta [EC:1.2.7.3]	ko01200	Carbon metabolism
K00176	korD, oorD	2-oxoglutarate ferredoxin oxidoreductase subunit delta [EC:1.2.7.3]	ko00020	Citrate cycle (TCA cycle)
K00177	korC, oorC	2-oxoglutarate ferredoxin oxidoreductase subunit gamma [EC:1.2.7.3]	ko00720	Carbon fixation pathways in prokaryotes
K00177	korC, oorC	2-oxoglutarate ferredoxin oxidoreductase subunit gamma [EC:1.2.7.3]	ko01200	Carbon metabolism
K00177	korC, oorC	2-oxoglutarate ferredoxin oxidoreductase subunit gamma [EC:1.2.7.3]	ko00020	Citrate cycle (TCA cycle)
K00186	vorA	2-oxoisovalerate ferredoxin oxidoreductase, alpha subunit [EC:1.2.7.7]	ko00280	Valine, leucine and isoleucine degradation
K00187	vorB	2-oxoisovalerate ferredoxin oxidoreductase, beta subunit [EC:1.2.7.7]	ko00280	Valine, leucine and isoleucine degradation
K00194	cdhD, acsD	acetyl-CoA decarbonylase/synthase complex subunit delta [EC:2.1.1.245]	ko00720	Carbon fixation pathways in prokaryotes
K00194	cdhD, acsD	acetyl-CoA decarbonylase/synthase complex subunit delta [EC:2.1.1.245]	ko01200	Carbon metabolism
K00194	cdhD, acsD	acetyl-CoA decarbonylase/synthase complex subunit delta [EC:2.1.1.245]	ko00680	Methane metabolism
K00196	cooF	anaerobic carbon-monoxide dehydrogenase iron sulfur subunit	ko00633	Nitrotoluene degradation
K00196	cooF	anaerobic carbon-monoxide dehydrogenase iron sulfur subunit	ko00680	Methane metabolism
K00196	cooF	anaerobic carbon-monoxide dehydrogenase iron sulfur subunit	ko01200	Carbon metabolism
K00196	cooF	anaerobic carbon-monoxide dehydrogenase iron sulfur subunit	ko00720	Carbon fixation pathways in prokaryotes
K00197	cdhE, acsC	acetyl-CoA decarbonylase/synthase complex subunit gamma [EC:2.1.1.245]	ko01200	Carbon metabolism
K00197	cdhE, acsC	acetyl-CoA decarbonylase/synthase complex subunit gamma [EC:2.1.1.245]	ko00680	Methane metabolism
K00197	cdhE, acsC	acetyl-CoA decarbonylase/synthase complex subunit gamma [EC:2.1.1.245]	ko00720	Carbon fixation pathways in prokaryotes
K00198	cooS, acsA	anaerobic carbon-monoxide dehydrogenase catalytic subunit [EC:1.2.7.4]	ko00633	Nitrotoluene degradation
K00198	cooS, acsA	anaerobic carbon-monoxide dehydrogenase catalytic subunit [EC:1.2.7.4]	ko01200	Carbon metabolism
K00198	cooS, acsA	anaerobic carbon-monoxide dehydrogenase catalytic subunit [EC:1.2.7.4]	ko00680	Methane metabolism
K00198	cooS, acsA	anaerobic carbon-monoxide dehydrogenase catalytic subunit [EC:1.2.7.4]	ko00720	Carbon fixation pathways in prokaryotes
K00208	fabI	enoyl-[acyl-carrier protein] reductase I [EC:1.3.1.9 1.3.1.10]	ko01212	Fatty acid metabolism
K00208	fabI	enoyl-[acyl-carrier protein] reductase I [EC:1.3.1.9 1.3.1.10]	ko00061	Fatty acid biosynthesis
K00208	fabI	enoyl-[acyl-carrier protein] reductase I [EC:1.3.1.9 1.3.1.10]	ko00780	Biotin metabolism
K00209	fabV, ter	enoyl-[acyl-carrier protein] reductase / trans-2-enoyl-CoA reductase (NAD+) [EC:1.3.1.9 1.3.1.44]	ko00061	Fatty acid biosynthesis
K00209	fabV, ter	enoyl-[acyl-carrier protein] reductase / trans-2-enoyl-CoA reductase (NAD+) [EC:1.3.1.9 1.3.1.44]	ko01200	Carbon metabolism
K00209	fabV, ter	enoyl-[acyl-carrier protein] reductase / trans-2-enoyl-CoA reductase (NAD+) [EC:1.3.1.9 1.3.1.44]	ko00650	Butanoate metabolism
K00209	fabV, ter	enoyl-[acyl-carrier protein] reductase / trans-2-enoyl-CoA reductase (NAD+) [EC:1.3.1.9 1.3.1.44]	ko01212	Fatty acid metabolism
K00210	E1.3.1.12	prephenate dehydrogenase [EC:1.3.1.12]	ko00401	Novobiocin biosynthesis
K00210	E1.3.1.12	prephenate dehydrogenase [EC:1.3.1.12]	ko00400	Phenylalanine, tyrosine and tryptophan biosynthesis
K00210	E1.3.1.12	prephenate dehydrogenase [EC:1.3.1.12]	ko01230	Biosynthesis of amino acids
K00215	dapB	4-hydroxy-tetrahydrodipicolinate reductase [EC:1.17.1.8]	ko00300	Lysine biosynthesis
K00215	dapB	4-hydroxy-tetrahydrodipicolinate reductase [EC:1.17.1.8]	ko00261	Monobactam biosynthesis
K00215	dapB	4-hydroxy-tetrahydrodipicolinate reductase [EC:1.17.1.8]	ko01230	Biosynthesis of amino acids
K00216	entA	2,3-dihydro-2,3-dihydroxybenzoate dehydrogenase [EC:1.3.1.28]	ko01053	Biosynthesis of siderophore group nonribosomal peptides
K00222	TM7SF2, ERG24	Delta14-sterol reductase [EC:1.3.1.70]	ko00100	Steroid biosynthesis
K00226	pyrD	dihydroorotate dehydrogenase (fumarate) [EC:1.3.98.1]	ko00240	Pyrimidine metabolism
K00228	CPOX, hemF	coproporphyrinogen III oxidase [EC:1.3.3.3]	ko00860	Porphyrin and chlorophyll metabolism
K00230	hemG	menaquinone-dependent protoporphyrinogen oxidase [EC:1.3.5.3]	ko00860	Porphyrin and chlorophyll metabolism
K00231	PPOX, hemY	protoporphyrinogen/coproporphyrinogen III oxidase [EC:1.3.3.4 1.3.3.15]	ko00860	Porphyrin and chlorophyll metabolism
K00234	SDHA, SDH1	succinate dehydrogenase (ubiquinone) flavoprotein subunit [EC:1.3.5.1]	ko05010	Alzheimer's disease
K00234	SDHA, SDH1	succinate dehydrogenase (ubiquinone) flavoprotein subunit [EC:1.3.5.1]	ko04932	Non-alcoholic fatty liver disease (NAFLD)
K00234	SDHA, SDH1	succinate dehydrogenase (ubiquinone) flavoprotein subunit [EC:1.3.5.1]	ko05012	Parkinson's disease
K00234	SDHA, SDH1	succinate dehydrogenase (ubiquinone) flavoprotein subunit [EC:1.3.5.1]	ko01200	Carbon metabolism
K00234	SDHA, SDH1	succinate dehydrogenase (ubiquinone) flavoprotein subunit [EC:1.3.5.1]	ko00020	Citrate cycle (TCA cycle)
K00234	SDHA, SDH1	succinate dehydrogenase (ubiquinone) flavoprotein subunit [EC:1.3.5.1]	ko05016	Huntington's disease
K00234	SDHA, SDH1	succinate dehydrogenase (ubiquinone) flavoprotein subunit [EC:1.3.5.1]	ko00190	Oxidative phosphorylation
K00239	sdhA, frdA	succinate dehydrogenase / fumarate reductase, flavoprotein subunit [EC:1.3.5.1 1.3.5.4]	ko01200	Carbon metabolism
K00239	sdhA, frdA	succinate dehydrogenase / fumarate reductase, flavoprotein subunit [EC:1.3.5.1 1.3.5.4]	ko05134	Legionellosis
K00239	sdhA, frdA	succinate dehydrogenase / fumarate reductase, flavoprotein subunit [EC:1.3.5.1 1.3.5.4]	ko00020	Citrate cycle (TCA cycle)
K00239	sdhA, frdA	succinate dehydrogenase / fumarate reductase, flavoprotein subunit [EC:1.3.5.1 1.3.5.4]	ko00720	Carbon fixation pathways in prokaryotes
K00239	sdhA, frdA	succinate dehydrogenase / fumarate reductase, flavoprotein subunit [EC:1.3.5.1 1.3.5.4]	ko00650	Butanoate metabolism
K00239	sdhA, frdA	succinate dehydrogenase / fumarate reductase, flavoprotein subunit [EC:1.3.5.1 1.3.5.4]	ko00190	Oxidative phosphorylation
K00240	sdhB, frdB	succinate dehydrogenase / fumarate reductase, iron-sulfur subunit [EC:1.3.5.1 1.3.5.4]	ko00650	Butanoate metabolism
K00240	sdhB, frdB	succinate dehydrogenase / fumarate reductase, iron-sulfur subunit [EC:1.3.5.1 1.3.5.4]	ko00720	Carbon fixation pathways in prokaryotes
K00240	sdhB, frdB	succinate dehydrogenase / fumarate reductase, iron-sulfur subunit [EC:1.3.5.1 1.3.5.4]	ko00190	Oxidative phosphorylation
K00240	sdhB, frdB	succinate dehydrogenase / fumarate reductase, iron-sulfur subunit [EC:1.3.5.1 1.3.5.4]	ko00020	Citrate cycle (TCA cycle)
K00240	sdhB, frdB	succinate dehydrogenase / fumarate reductase, iron-sulfur subunit [EC:1.3.5.1 1.3.5.4]	ko01200	Carbon metabolism
K00241	sdhC, frdC	succinate dehydrogenase / fumarate reductase, cytochrome b subunit	ko01200	Carbon metabolism
K00241	sdhC, frdC	succinate dehydrogenase / fumarate reductase, cytochrome b subunit	ko00720	Carbon fixation pathways in prokaryotes
K00241	sdhC, frdC	succinate dehydrogenase / fumarate reductase, cytochrome b subunit	ko00020	Citrate cycle (TCA cycle)
K00241	sdhC, frdC	succinate dehydrogenase / fumarate reductase, cytochrome b subunit	ko00190	Oxidative phosphorylation
K00241	sdhC, frdC	succinate dehydrogenase / fumarate reductase, cytochrome b subunit	ko00650	Butanoate metabolism
K00242	sdhD, frdD	succinate dehydrogenase / fumarate reductase, membrane anchor subunit	ko00650	Butanoate metabolism
K00242	sdhD, frdD	succinate dehydrogenase / fumarate reductase, membrane anchor subunit	ko00020	Citrate cycle (TCA cycle)
K00242	sdhD, frdD	succinate dehydrogenase / fumarate reductase, membrane anchor subunit	ko00720	Carbon fixation pathways in prokaryotes
K00242	sdhD, frdD	succinate dehydrogenase / fumarate reductase, membrane anchor subunit	ko00190	Oxidative phosphorylation
K00242	sdhD, frdD	succinate dehydrogenase / fumarate reductase, membrane anchor subunit	ko01200	Carbon metabolism
K00244	frdA	fumarate reductase flavoprotein subunit [EC:1.3.5.4]	ko00720	Carbon fixation pathways in prokaryotes
K00244	frdA	fumarate reductase flavoprotein subunit [EC:1.3.5.4]	ko02020	Two-component system
K00244	frdA	fumarate reductase flavoprotein subunit [EC:1.3.5.4]	ko00620	Pyruvate metabolism
K00244	frdA	fumarate reductase flavoprotein subunit [EC:1.3.5.4]	ko00020	Citrate cycle (TCA cycle)
K00244	frdA	fumarate reductase flavoprotein subunit [EC:1.3.5.4]	ko00190	Oxidative phosphorylation
K00244	frdA	fumarate reductase flavoprotein subunit [EC:1.3.5.4]	ko00650	Butanoate metabolism
K00244	frdA	fumarate reductase flavoprotein subunit [EC:1.3.5.4]	ko01200	Carbon metabolism
K00245	frdB	fumarate reductase iron-sulfur subunit [EC:1.3.5.4]	ko01200	Carbon metabolism
K00245	frdB	fumarate reductase iron-sulfur subunit [EC:1.3.5.4]	ko00620	Pyruvate metabolism
K00245	frdB	fumarate reductase iron-sulfur subunit [EC:1.3.5.4]	ko00190	Oxidative phosphorylation
K00245	frdB	fumarate reductase iron-sulfur subunit [EC:1.3.5.4]	ko00720	Carbon fixation pathways in prokaryotes
K00245	frdB	fumarate reductase iron-sulfur subunit [EC:1.3.5.4]	ko00650	Butanoate metabolism
K00245	frdB	fumarate reductase iron-sulfur subunit [EC:1.3.5.4]	ko02020	Two-component system
K00245	frdB	fumarate reductase iron-sulfur subunit [EC:1.3.5.4]	ko00020	Citrate cycle (TCA cycle)
K00246	frdC	fumarate reductase subunit C	ko00620	Pyruvate metabolism
K00246	frdC	fumarate reductase subunit C	ko00650	Butanoate metabolism
K00246	frdC	fumarate reductase subunit C	ko02020	Two-component system
K00246	frdC	fumarate reductase subunit C	ko00720	Carbon fixation pathways in prokaryotes
K00246	frdC	fumarate reductase subunit C	ko00020	Citrate cycle (TCA cycle)
K00246	frdC	fumarate reductase subunit C	ko00190	Oxidative phosphorylation
K00246	frdC	fumarate reductase subunit C	ko01200	Carbon metabolism
K00247	frdD	fumarate reductase subunit D	ko02020	Two-component system
K00247	frdD	fumarate reductase subunit D	ko00190	Oxidative phosphorylation
K00247	frdD	fumarate reductase subunit D	ko00620	Pyruvate metabolism
K00247	frdD	fumarate reductase subunit D	ko00720	Carbon fixation pathways in prokaryotes
K00247	frdD	fumarate reductase subunit D	ko00650	Butanoate metabolism
K00247	frdD	fumarate reductase subunit D	ko00020	Citrate cycle (TCA cycle)
K00247	frdD	fumarate reductase subunit D	ko01200	Carbon metabolism
K00248	ACADS, bcd	butyryl-CoA dehydrogenase [EC:1.3.8.1]	ko01212	Fatty acid metabolism
K00248	ACADS, bcd	butyryl-CoA dehydrogenase [EC:1.3.8.1]	ko00280	Valine, leucine and isoleucine degradation
K00248	ACADS, bcd	butyryl-CoA dehydrogenase [EC:1.3.8.1]	ko00071	Fatty acid degradation
K00248	ACADS, bcd	butyryl-CoA dehydrogenase [EC:1.3.8.1]	ko00650	Butanoate metabolism
K00248	ACADS, bcd	butyryl-CoA dehydrogenase [EC:1.3.8.1]	ko01200	Carbon metabolism
K00249	ACADM, acd	acyl-CoA dehydrogenase [EC:1.3.8.7]	ko00640	Propanoate metabolism
K00249	ACADM, acd	acyl-CoA dehydrogenase [EC:1.3.8.7]	ko00410	beta-Alanine metabolism
K00249	ACADM, acd	acyl-CoA dehydrogenase [EC:1.3.8.7]	ko00280	Valine, leucine and isoleucine degradation
K00249	ACADM, acd	acyl-CoA dehydrogenase [EC:1.3.8.7]	ko03320	PPAR signaling pathway
K00249	ACADM, acd	acyl-CoA dehydrogenase [EC:1.3.8.7]	ko01200	Carbon metabolism
K00249	ACADM, acd	acyl-CoA dehydrogenase [EC:1.3.8.7]	ko00071	Fatty acid degradation
K00249	ACADM, acd	acyl-CoA dehydrogenase [EC:1.3.8.7]	ko01212	Fatty acid metabolism
K00252	GCDH, gcdH	glutaryl-CoA dehydrogenase [EC:1.3.8.6]	ko00071	Fatty acid degradation
K00252	GCDH, gcdH	glutaryl-CoA dehydrogenase [EC:1.3.8.6]	ko00310	Lysine degradation
K00252	GCDH, gcdH	glutaryl-CoA dehydrogenase [EC:1.3.8.6]	ko00380	Tryptophan metabolism
K00252	GCDH, gcdH	glutaryl-CoA dehydrogenase [EC:1.3.8.6]	ko00362	Benzoate degradation
K00253	IVD, ivd	isovaleryl-CoA dehydrogenase [EC:1.3.8.4]	ko00280	Valine, leucine and isoleucine degradation
K00254	DHODH, pyrD	dihydroorotate dehydrogenase [EC:1.3.5.2]	ko00240	Pyrimidine metabolism
K00257	E1.3.99.-	NA	ko00281	Geraniol degradation
K00259	ald	alanine dehydrogenase [EC:1.4.1.1]	ko00430	Taurine and hypotaurine metabolism
K00259	ald	alanine dehydrogenase [EC:1.4.1.1]	ko00250	Alanine, aspartate and glutamate metabolism
K00260	gudB, rocG	glutamate dehydrogenase [EC:1.4.1.2]	ko00910	Nitrogen metabolism
K00260	gudB, rocG	glutamate dehydrogenase [EC:1.4.1.2]	ko00250	Alanine, aspartate and glutamate metabolism
K00260	gudB, rocG	glutamate dehydrogenase [EC:1.4.1.2]	ko00430	Taurine and hypotaurine metabolism
K00260	gudB, rocG	glutamate dehydrogenase [EC:1.4.1.2]	ko00220	Arginine biosynthesis
K00261	GLUD1_2, gdhA	glutamate dehydrogenase (NAD(P)+) [EC:1.4.1.3]	ko01200	Carbon metabolism
K00261	GLUD1_2, gdhA	glutamate dehydrogenase (NAD(P)+) [EC:1.4.1.3]	ko00471	D-Glutamine and D-glutamate metabolism
K00261	GLUD1_2, gdhA	glutamate dehydrogenase (NAD(P)+) [EC:1.4.1.3]	ko00250	Alanine, aspartate and glutamate metabolism
K00261	GLUD1_2, gdhA	glutamate dehydrogenase (NAD(P)+) [EC:1.4.1.3]	ko04964	Proximal tubule bicarbonate reclamation
K00261	GLUD1_2, gdhA	glutamate dehydrogenase (NAD(P)+) [EC:1.4.1.3]	ko00910	Nitrogen metabolism
K00261	GLUD1_2, gdhA	glutamate dehydrogenase (NAD(P)+) [EC:1.4.1.3]	ko00220	Arginine biosynthesis
K00262	E1.4.1.4, gdhA	glutamate dehydrogenase (NADP+) [EC:1.4.1.4]	ko00910	Nitrogen metabolism
K00262	E1.4.1.4, gdhA	glutamate dehydrogenase (NADP+) [EC:1.4.1.4]	ko00250	Alanine, aspartate and glutamate metabolism
K00262	E1.4.1.4, gdhA	glutamate dehydrogenase (NADP+) [EC:1.4.1.4]	ko00220	Arginine biosynthesis
K00263	E1.4.1.9	leucine dehydrogenase [EC:1.4.1.9]	ko00280	Valine, leucine and isoleucine degradation
K00263	E1.4.1.9	leucine dehydrogenase [EC:1.4.1.9]	ko00290	Valine, leucine and isoleucine biosynthesis
K00264	GLT1	glutamate synthase (NADPH/NADH) [EC:1.4.1.13 1.4.1.14]	ko01230	Biosynthesis of amino acids
K00264	GLT1	glutamate synthase (NADPH/NADH) [EC:1.4.1.13 1.4.1.14]	ko00250	Alanine, aspartate and glutamate metabolism
K00264	GLT1	glutamate synthase (NADPH/NADH) [EC:1.4.1.13 1.4.1.14]	ko00910	Nitrogen metabolism
K00265	gltB	glutamate synthase (NADPH/NADH) large chain [EC:1.4.1.13 1.4.1.14]	ko00250	Alanine, aspartate and glutamate metabolism
K00265	gltB	glutamate synthase (NADPH/NADH) large chain [EC:1.4.1.13 1.4.1.14]	ko01230	Biosynthesis of amino acids
K00265	gltB	glutamate synthase (NADPH/NADH) large chain [EC:1.4.1.13 1.4.1.14]	ko00910	Nitrogen metabolism
K00266	gltD	glutamate synthase (NADPH/NADH) small chain [EC:1.4.1.13 1.4.1.14]	ko00910	Nitrogen metabolism
K00266	gltD	glutamate synthase (NADPH/NADH) small chain [EC:1.4.1.13 1.4.1.14]	ko01230	Biosynthesis of amino acids
K00266	gltD	glutamate synthase (NADPH/NADH) small chain [EC:1.4.1.13 1.4.1.14]	ko00250	Alanine, aspartate and glutamate metabolism
K00274	MAO, aofH	monoamine oxidase [EC:1.4.3.4]	ko05034	Alcoholism
K00274	MAO, aofH	monoamine oxidase [EC:1.4.3.4]	ko00950	Isoquinoline alkaloid biosynthesis
K00274	MAO, aofH	monoamine oxidase [EC:1.4.3.4]	ko00982	Drug metabolism - cytochrome P450
K00274	MAO, aofH	monoamine oxidase [EC:1.4.3.4]	ko04728	Dopaminergic synapse
K00274	MAO, aofH	monoamine oxidase [EC:1.4.3.4]	ko04726	Serotonergic synapse
K00274	MAO, aofH	monoamine oxidase [EC:1.4.3.4]	ko00260	Glycine, serine and threonine metabolism
K00274	MAO, aofH	monoamine oxidase [EC:1.4.3.4]	ko00360	Phenylalanine metabolism
K00274	MAO, aofH	monoamine oxidase [EC:1.4.3.4]	ko00330	Arginine and proline metabolism
K00274	MAO, aofH	monoamine oxidase [EC:1.4.3.4]	ko00340	Histidine metabolism
K00274	MAO, aofH	monoamine oxidase [EC:1.4.3.4]	ko05031	Amphetamine addiction
K00274	MAO, aofH	monoamine oxidase [EC:1.4.3.4]	ko05030	Cocaine addiction
K00274	MAO, aofH	monoamine oxidase [EC:1.4.3.4]	ko00350	Tyrosine metabolism
K00274	MAO, aofH	monoamine oxidase [EC:1.4.3.4]	ko00380	Tryptophan metabolism
K00275	pdxH, PNPO	pyridoxamine 5'-phosphate oxidase [EC:1.4.3.5]	ko00750	Vitamin B6 metabolism
K00276	AOC3, AOC2, tynA	primary-amine oxidase [EC:1.4.3.21]	ko00350	Tyrosine metabolism
K00276	AOC3, AOC2, tynA	primary-amine oxidase [EC:1.4.3.21]	ko00260	Glycine, serine and threonine metabolism
K00276	AOC3, AOC2, tynA	primary-amine oxidase [EC:1.4.3.21]	ko00960	Tropane, piperidine and pyridine alkaloid biosynthesis
K00276	AOC3, AOC2, tynA	primary-amine oxidase [EC:1.4.3.21]	ko00950	Isoquinoline alkaloid biosynthesis
K00276	AOC3, AOC2, tynA	primary-amine oxidase [EC:1.4.3.21]	ko00410	beta-Alanine metabolism
K00276	AOC3, AOC2, tynA	primary-amine oxidase [EC:1.4.3.21]	ko00360	Phenylalanine metabolism
K00278	nadB	L-aspartate oxidase [EC:1.4.3.16]	ko00760	Nicotinate and nicotinamide metabolism
K00278	nadB	L-aspartate oxidase [EC:1.4.3.16]	ko00250	Alanine, aspartate and glutamate metabolism
K00281	GLDC, gcvP	glycine dehydrogenase [EC:1.4.4.2]	ko00260	Glycine, serine and threonine metabolism
K00281	GLDC, gcvP	glycine dehydrogenase [EC:1.4.4.2]	ko01200	Carbon metabolism
K00281	GLDC, gcvP	glycine dehydrogenase [EC:1.4.4.2]	ko00630	Glyoxylate and dicarboxylate metabolism
K00282	gcvPA	glycine dehydrogenase subunit 1 [EC:1.4.4.2]	ko00630	Glyoxylate and dicarboxylate metabolism
K00282	gcvPA	glycine dehydrogenase subunit 1 [EC:1.4.4.2]	ko01200	Carbon metabolism
K00282	gcvPA	glycine dehydrogenase subunit 1 [EC:1.4.4.2]	ko00260	Glycine, serine and threonine metabolism
K00283	gcvPB	glycine dehydrogenase subunit 2 [EC:1.4.4.2]	ko00260	Glycine, serine and threonine metabolism
K00283	gcvPB	glycine dehydrogenase subunit 2 [EC:1.4.4.2]	ko01200	Carbon metabolism
K00283	gcvPB	glycine dehydrogenase subunit 2 [EC:1.4.4.2]	ko00630	Glyoxylate and dicarboxylate metabolism
K00284	E1.4.7.1	glutamate synthase (ferredoxin) [EC:1.4.7.1]	ko00630	Glyoxylate and dicarboxylate metabolism
K00284	E1.4.7.1	glutamate synthase (ferredoxin) [EC:1.4.7.1]	ko00910	Nitrogen metabolism
K00285	dadA	D-amino-acid dehydrogenase [EC:1.4.5.1]	ko00360	Phenylalanine metabolism
K00286	proC	pyrroline-5-carboxylate reductase [EC:1.5.1.2]	ko00330	Arginine and proline metabolism
K00286	proC	pyrroline-5-carboxylate reductase [EC:1.5.1.2]	ko01230	Biosynthesis of amino acids
K00287	folA	dihydrofolate reductase [EC:1.5.1.3]	ko00670	One carbon pool by folate
K00287	folA	dihydrofolate reductase [EC:1.5.1.3]	ko00790	Folate biosynthesis
K00288	MTHFD	methylenetetrahydrofolate dehydrogenase (NADP+) / methenyltetrahydrofolate cyclohydrolase / formyltetrahydrofolate synthetase [EC:1.5.1.5 3.5.4.9 6.3.4.3]	ko00670	One carbon pool by folate
K00290	LYS1	saccharopine dehydrogenase (NAD+, L-lysine forming) [EC:1.5.1.7]	ko01230	Biosynthesis of amino acids
K00290	LYS1	saccharopine dehydrogenase (NAD+, L-lysine forming) [EC:1.5.1.7]	ko00300	Lysine biosynthesis
K00290	LYS1	saccharopine dehydrogenase (NAD+, L-lysine forming) [EC:1.5.1.7]	ko00310	Lysine degradation
K00293	LYS9	saccharopine dehydrogenase (NADP+, L-glutamate forming) [EC:1.5.1.10]	ko00310	Lysine degradation
K00293	LYS9	saccharopine dehydrogenase (NADP+, L-glutamate forming) [EC:1.5.1.10]	ko01230	Biosynthesis of amino acids
K00293	LYS9	saccharopine dehydrogenase (NADP+, L-glutamate forming) [EC:1.5.1.10]	ko00300	Lysine biosynthesis
K00294	E1.2.1.88	1-pyrroline-5-carboxylate dehydrogenase [EC:1.2.1.88]	ko00250	Alanine, aspartate and glutamate metabolism
K00294	E1.2.1.88	1-pyrroline-5-carboxylate dehydrogenase [EC:1.2.1.88]	ko00330	Arginine and proline metabolism
K00297	metF, MTHFR	methylenetetrahydrofolate reductase (NADPH) [EC:1.5.1.20]	ko00670	One carbon pool by folate
K00297	metF, MTHFR	methylenetetrahydrofolate reductase (NADPH) [EC:1.5.1.20]	ko01200	Carbon metabolism
K00297	metF, MTHFR	methylenetetrahydrofolate reductase (NADPH) [EC:1.5.1.20]	ko00720	Carbon fixation pathways in prokaryotes
K00299	ssuE	FMN reductase [EC:1.5.1.38]	ko00920	Sulfur metabolism
K00299	ssuE	FMN reductase [EC:1.5.1.38]	ko00740	Riboflavin metabolism
K00302	soxA	sarcosine oxidase, subunit alpha [EC:1.5.3.1]	ko00260	Glycine, serine and threonine metabolism
K00303	soxB	sarcosine oxidase, subunit beta [EC:1.5.3.1]	ko00260	Glycine, serine and threonine metabolism
K00318	PRODH	proline dehydrogenase [EC:1.5.-.-]	ko00330	Arginine and proline metabolism
K00322	sthA, udhA	NAD(P) transhydrogenase [EC:1.6.1.1]	ko00760	Nicotinate and nicotinamide metabolism
K00323	NNT	NAD(P) transhydrogenase [EC:1.6.1.2]	ko00760	Nicotinate and nicotinamide metabolism
K00324	pntA	NAD(P) transhydrogenase subunit alpha [EC:1.6.1.2]	ko00760	Nicotinate and nicotinamide metabolism
K00325	pntB	NAD(P) transhydrogenase subunit beta [EC:1.6.1.2]	ko00760	Nicotinate and nicotinamide metabolism
K00329	E1.6.5.3	NADH dehydrogenase [EC:1.6.5.3]	ko00190	Oxidative phosphorylation
K00330	nuoA	NADH-quinone oxidoreductase subunit A [EC:1.6.5.3]	ko00190	Oxidative phosphorylation
K00331	nuoB	NADH-quinone oxidoreductase subunit B [EC:1.6.5.3]	ko00190	Oxidative phosphorylation
K00332	nuoC	NADH-quinone oxidoreductase subunit C [EC:1.6.5.3]	ko00190	Oxidative phosphorylation
K00333	nuoD	NADH-quinone oxidoreductase subunit D [EC:1.6.5.3]	ko00190	Oxidative phosphorylation
K00334	nuoE	NADH-quinone oxidoreductase subunit E [EC:1.6.5.3]	ko00190	Oxidative phosphorylation
K00335	nuoF	NADH-quinone oxidoreductase subunit F [EC:1.6.5.3]	ko00190	Oxidative phosphorylation
K00336	nuoG	NADH-quinone oxidoreductase subunit G [EC:1.6.5.3]	ko00190	Oxidative phosphorylation
K00337	nuoH	NADH-quinone oxidoreductase subunit H [EC:1.6.5.3]	ko00190	Oxidative phosphorylation
K00338	nuoI	NADH-quinone oxidoreductase subunit I [EC:1.6.5.3]	ko00190	Oxidative phosphorylation
K00339	nuoJ	NADH-quinone oxidoreductase subunit J [EC:1.6.5.3]	ko00190	Oxidative phosphorylation
K00340	nuoK	NADH-quinone oxidoreductase subunit K [EC:1.6.5.3]	ko00190	Oxidative phosphorylation
K00341	nuoL	NADH-quinone oxidoreductase subunit L [EC:1.6.5.3]	ko00190	Oxidative phosphorylation
K00342	nuoM	NADH-quinone oxidoreductase subunit M [EC:1.6.5.3]	ko00190	Oxidative phosphorylation
K00343	nuoN	NADH-quinone oxidoreductase subunit N [EC:1.6.5.3]	ko00190	Oxidative phosphorylation
K00355	NQO1	NAD(P)H dehydrogenase (quinone) [EC:1.6.5.2]	ko00130	Ubiquinone and other terpenoid-quinone biosynthesis
K00356	E1.6.99.3	NADH dehydrogenase [EC:1.6.99.3]	ko00190	Oxidative phosphorylation
K00362	nirB	nitrite reductase (NADH) large subunit [EC:1.7.1.15]	ko00910	Nitrogen metabolism
K00363	nirD	nitrite reductase (NADH) small subunit [EC:1.7.1.15]	ko00910	Nitrogen metabolism
K00364	E1.7.1.7, guaC	GMP reductase [EC:1.7.1.7]	ko00230	Purine metabolism
K00366	nirA	ferredoxin-nitrite reductase [EC:1.7.7.1]	ko00910	Nitrogen metabolism
K00370	narG, narZ, nxrA	nitrate reductase / nitrite oxidoreductase, alpha subunit [EC:1.7.5.1 1.7.99.4]	ko02020	Two-component system
K00370	narG, narZ, nxrA	nitrate reductase / nitrite oxidoreductase, alpha subunit [EC:1.7.5.1 1.7.99.4]	ko00910	Nitrogen metabolism
K00371	narH, narY, nxrB	nitrate reductase / nitrite oxidoreductase, beta subunit [EC:1.7.5.1 1.7.99.4]	ko02020	Two-component system
K00371	narH, narY, nxrB	nitrate reductase / nitrite oxidoreductase, beta subunit [EC:1.7.5.1 1.7.99.4]	ko00910	Nitrogen metabolism
K00372	nasA	assimilatory nitrate reductase catalytic subunit [EC:1.7.99.4]	ko00910	Nitrogen metabolism
K00373	narJ, narW	nitrate reductase molybdenum cofactor assembly chaperone NarJ/NarW	ko02020	Two-component system
K00373	narJ, narW	nitrate reductase molybdenum cofactor assembly chaperone NarJ/NarW	ko00910	Nitrogen metabolism
K00374	narI, narV	nitrate reductase gamma subunit [EC:1.7.5.1 1.7.99.4]	ko00910	Nitrogen metabolism
K00374	narI, narV	nitrate reductase gamma subunit [EC:1.7.5.1 1.7.99.4]	ko02020	Two-component system
K00376	nosZ	nitrous-oxide reductase [EC:1.7.2.4]	ko00910	Nitrogen metabolism
K00380	cysJ	sulfite reductase (NADPH) flavoprotein alpha-component [EC:1.8.1.2]	ko00920	Sulfur metabolism
K00381	cysI	sulfite reductase (NADPH) hemoprotein beta-component [EC:1.8.1.2]	ko00920	Sulfur metabolism
K00382	DLD, lpd, pdhD	dihydrolipoamide dehydrogenase [EC:1.8.1.4]	ko00020	Citrate cycle (TCA cycle)
K00382	DLD, lpd, pdhD	dihydrolipoamide dehydrogenase [EC:1.8.1.4]	ko01200	Carbon metabolism
K00382	DLD, lpd, pdhD	dihydrolipoamide dehydrogenase [EC:1.8.1.4]	ko00010	Glycolysis / Gluconeogenesis
K00382	DLD, lpd, pdhD	dihydrolipoamide dehydrogenase [EC:1.8.1.4]	ko00620	Pyruvate metabolism
K00382	DLD, lpd, pdhD	dihydrolipoamide dehydrogenase [EC:1.8.1.4]	ko00630	Glyoxylate and dicarboxylate metabolism
K00382	DLD, lpd, pdhD	dihydrolipoamide dehydrogenase [EC:1.8.1.4]	ko00260	Glycine, serine and threonine metabolism
K00382	DLD, lpd, pdhD	dihydrolipoamide dehydrogenase [EC:1.8.1.4]	ko00280	Valine, leucine and isoleucine degradation
K00383	GSR, gor	glutathione reductase (NADPH) [EC:1.8.1.7]	ko00480	Glutathione metabolism
K00383	GSR, gor	glutathione reductase (NADPH) [EC:1.8.1.7]	ko04918	Thyroid hormone synthesis
K00384	trxB	thioredoxin reductase (NADPH) [EC:1.8.1.9]	ko00450	Selenocompound metabolism
K00384	trxB	thioredoxin reductase (NADPH) [EC:1.8.1.9]	ko00240	Pyrimidine metabolism
K00385	asrC	anaerobic sulfite reductase subunit C	ko00920	Sulfur metabolism
K00390	cysH	phosphoadenosine phosphosulfate reductase [EC:1.8.4.8 1.8.4.10]	ko00920	Sulfur metabolism
K00394	aprA	adenylylsulfate reductase, subunit A [EC:1.8.99.2]	ko00920	Sulfur metabolism
K00395	aprB	adenylylsulfate reductase, subunit B [EC:1.8.99.2]	ko00920	Sulfur metabolism
K00400	K00400	methyl coenzyme M reductase system, component A2	ko00680	Methane metabolism
K00404	ccoN	cytochrome c oxidase cbb3-type subunit I [EC:1.9.3.1]	ko02020	Two-component system
K00404	ccoN	cytochrome c oxidase cbb3-type subunit I [EC:1.9.3.1]	ko00190	Oxidative phosphorylation
K00405	ccoO	cytochrome c oxidase cbb3-type subunit II	ko00190	Oxidative phosphorylation
K00405	ccoO	cytochrome c oxidase cbb3-type subunit II	ko02020	Two-component system
K00410	fbcH	ubiquinol-cytochrome c reductase cytochrome b/c1 subunit	ko02020	Two-component system
K00410	fbcH	ubiquinol-cytochrome c reductase cytochrome b/c1 subunit	ko00190	Oxidative phosphorylation
K00412	CYTB, petB	ubiquinol-cytochrome c reductase cytochrome b subunit	ko05016	Huntington's disease
K00412	CYTB, petB	ubiquinol-cytochrome c reductase cytochrome b subunit	ko04260	Cardiac muscle contraction
K00412	CYTB, petB	ubiquinol-cytochrome c reductase cytochrome b subunit	ko00190	Oxidative phosphorylation
K00412	CYTB, petB	ubiquinol-cytochrome c reductase cytochrome b subunit	ko05012	Parkinson's disease
K00412	CYTB, petB	ubiquinol-cytochrome c reductase cytochrome b subunit	ko02020	Two-component system
K00412	CYTB, petB	ubiquinol-cytochrome c reductase cytochrome b subunit	ko04932	Non-alcoholic fatty liver disease (NAFLD)
K00412	CYTB, petB	ubiquinol-cytochrome c reductase cytochrome b subunit	ko05010	Alzheimer's disease
K00413	CYC1, CYT1, petC	ubiquinol-cytochrome c reductase cytochrome c1 subunit	ko05012	Parkinson's disease
K00413	CYC1, CYT1, petC	ubiquinol-cytochrome c reductase cytochrome c1 subunit	ko04932	Non-alcoholic fatty liver disease (NAFLD)
K00413	CYC1, CYT1, petC	ubiquinol-cytochrome c reductase cytochrome c1 subunit	ko02020	Two-component system
K00413	CYC1, CYT1, petC	ubiquinol-cytochrome c reductase cytochrome c1 subunit	ko04260	Cardiac muscle contraction
K00413	CYC1, CYT1, petC	ubiquinol-cytochrome c reductase cytochrome c1 subunit	ko00190	Oxidative phosphorylation
K00413	CYC1, CYT1, petC	ubiquinol-cytochrome c reductase cytochrome c1 subunit	ko05016	Huntington's disease
K00413	CYC1, CYT1, petC	ubiquinol-cytochrome c reductase cytochrome c1 subunit	ko05010	Alzheimer's disease
K00425	cydA	cytochrome d ubiquinol oxidase subunit I [EC:1.10.3.14]	ko02020	Two-component system
K00425	cydA	cytochrome d ubiquinol oxidase subunit I [EC:1.10.3.14]	ko00190	Oxidative phosphorylation
K00426	cydB	cytochrome d ubiquinol oxidase subunit II [EC:1.10.3.14]	ko02020	Two-component system
K00426	cydB	cytochrome d ubiquinol oxidase subunit II [EC:1.10.3.14]	ko00190	Oxidative phosphorylation
K00432	gpx	glutathione peroxidase [EC:1.11.1.9]	ko00590	Arachidonic acid metabolism
K00432	gpx	glutathione peroxidase [EC:1.11.1.9]	ko00480	Glutathione metabolism
K00432	gpx	glutathione peroxidase [EC:1.11.1.9]	ko04918	Thyroid hormone synthesis
K00450	E1.13.11.4	gentisate 1,2-dioxygenase [EC:1.13.11.4]	ko00350	Tyrosine metabolism
K00455	hpaD, hpcB	3,4-dihydroxyphenylacetate 2,3-dioxygenase [EC:1.13.11.15]	ko01220	Degradation of aromatic compounds
K00455	hpaD, hpcB	3,4-dihydroxyphenylacetate 2,3-dioxygenase [EC:1.13.11.15]	ko00350	Tyrosine metabolism
K00457	HPD, hppD	4-hydroxyphenylpyruvate dioxygenase [EC:1.13.11.27]	ko00130	Ubiquinone and other terpenoid-quinone biosynthesis
K00457	HPD, hppD	4-hydroxyphenylpyruvate dioxygenase [EC:1.13.11.27]	ko00360	Phenylalanine metabolism
K00457	HPD, hppD	4-hydroxyphenylpyruvate dioxygenase [EC:1.13.11.27]	ko00350	Tyrosine metabolism
K00459	ncd2, npd	nitronate monooxygenase [EC:1.13.12.16]	ko00910	Nitrogen metabolism
K00481	pobA	p-hydroxybenzoate 3-monooxygenase [EC:1.14.13.2]	ko01220	Degradation of aromatic compounds
K00481	pobA	p-hydroxybenzoate 3-monooxygenase [EC:1.14.13.2]	ko00362	Benzoate degradation
K00483	hpaB	4-hydroxyphenylacetate 3-monooxygenase [EC:1.14.14.9]	ko00350	Tyrosine metabolism
K00483	hpaB	4-hydroxyphenylacetate 3-monooxygenase [EC:1.14.14.9]	ko01220	Degradation of aromatic compounds
K00484	hpaC	flavin reductase (NADH) [EC:1.5.1.36]	ko00350	Tyrosine metabolism
K00484	hpaC	flavin reductase (NADH) [EC:1.5.1.36]	ko01220	Degradation of aromatic compounds
K00517	E1.14.-.-	NA	ko00363	Bisphenol degradation
K00517	E1.14.-.-	NA	ko00627	Aminobenzoate degradation
K00517	E1.14.-.-	NA	ko00903	Limonene and pinene degradation
K00517	E1.14.-.-	NA	ko00624	Polycyclic aromatic hydrocarbon degradation
K00517	E1.14.-.-	NA	ko00945	Stilbenoid, diarylheptanoid and gingerol biosynthesis
K00525	E1.17.4.1A, nrdA, nrdE	ribonucleoside-diphosphate reductase alpha chain [EC:1.17.4.1]	ko00230	Purine metabolism
K00525	E1.17.4.1A, nrdA, nrdE	ribonucleoside-diphosphate reductase alpha chain [EC:1.17.4.1]	ko00240	Pyrimidine metabolism
K00526	E1.17.4.1B, nrdB, nrdF	ribonucleoside-diphosphate reductase beta chain [EC:1.17.4.1]	ko00230	Purine metabolism
K00526	E1.17.4.1B, nrdB, nrdF	ribonucleoside-diphosphate reductase beta chain [EC:1.17.4.1]	ko00240	Pyrimidine metabolism
K00527	rtpR	ribonucleoside-triphosphate reductase (thioredoxin) [EC:1.17.4.2]	ko00240	Pyrimidine metabolism
K00527	rtpR	ribonucleoside-triphosphate reductase (thioredoxin) [EC:1.17.4.2]	ko00230	Purine metabolism
K00529	hcaD	3-phenylpropionate/trans-cinnamate dioxygenase ferredoxin reductase component [EC:1.18.1.3]	ko00360	Phenylalanine metabolism
K00529	hcaD	3-phenylpropionate/trans-cinnamate dioxygenase ferredoxin reductase component [EC:1.18.1.3]	ko00071	Fatty acid degradation
K00529	hcaD	3-phenylpropionate/trans-cinnamate dioxygenase ferredoxin reductase component [EC:1.18.1.3]	ko01220	Degradation of aromatic compounds
K00547	mmuM, BHMT2	homocysteine S-methyltransferase [EC:2.1.1.10]	ko00270	Cysteine and methionine metabolism
K00548	metH, MTR	5-methyltetrahydrofolate--homocysteine methyltransferase [EC:2.1.1.13]	ko00670	One carbon pool by folate
K00548	metH, MTR	5-methyltetrahydrofolate--homocysteine methyltransferase [EC:2.1.1.13]	ko00270	Cysteine and methionine metabolism
K00548	metH, MTR	5-methyltetrahydrofolate--homocysteine methyltransferase [EC:2.1.1.13]	ko00450	Selenocompound metabolism
K00548	metH, MTR	5-methyltetrahydrofolate--homocysteine methyltransferase [EC:2.1.1.13]	ko01230	Biosynthesis of amino acids
K00549	metE	5-methyltetrahydropteroyltriglutamate--homocysteine methyltransferase [EC:2.1.1.14]	ko01230	Biosynthesis of amino acids
K00549	metE	5-methyltetrahydropteroyltriglutamate--homocysteine methyltransferase [EC:2.1.1.14]	ko00270	Cysteine and methionine metabolism
K00549	metE	5-methyltetrahydropteroyltriglutamate--homocysteine methyltransferase [EC:2.1.1.14]	ko00450	Selenocompound metabolism
K00558	DNMT1, dcm	DNA (cytosine-5)-methyltransferase 1 [EC:2.1.1.37]	ko05206	MicroRNAs in cancer
K00558	DNMT1, dcm	DNA (cytosine-5)-methyltransferase 1 [EC:2.1.1.37]	ko00270	Cysteine and methionine metabolism
K00560	thyA, TYMS	thymidylate synthase [EC:2.1.1.45]	ko00240	Pyrimidine metabolism
K00560	thyA, TYMS	thymidylate synthase [EC:2.1.1.45]	ko00670	One carbon pool by folate
K00566	mnmA, trmU	tRNA-uridine 2-sulfurtransferase [EC:2.8.1.13]	ko04122	Sulfur relay system
K00568	ubiG	2-polyprenyl-6-hydroxyphenyl methylase / 3-demethylubiquinone-9 3-methyltransferase [EC:2.1.1.222 2.1.1.64]	ko00130	Ubiquinone and other terpenoid-quinone biosynthesis
K00575	cheR	chemotaxis protein methyltransferase CheR [EC:2.1.1.80]	ko02030	Bacterial chemotaxis
K00575	cheR	chemotaxis protein methyltransferase CheR [EC:2.1.1.80]	ko02020	Two-component system
K00588	E2.1.1.104	caffeoyl-CoA O-methyltransferase [EC:2.1.1.104]	ko00940	Phenylpropanoid biosynthesis
K00588	E2.1.1.104	caffeoyl-CoA O-methyltransferase [EC:2.1.1.104]	ko00941	Flavonoid biosynthesis
K00588	E2.1.1.104	caffeoyl-CoA O-methyltransferase [EC:2.1.1.104]	ko00360	Phenylalanine metabolism
K00588	E2.1.1.104	caffeoyl-CoA O-methyltransferase [EC:2.1.1.104]	ko00945	Stilbenoid, diarylheptanoid and gingerol biosynthesis
K00595	cobL	precorrin-6Y C5,15-methyltransferase (decarboxylating) [EC:2.1.1.132]	ko00860	Porphyrin and chlorophyll metabolism
K00600	glyA, SHMT	glycine hydroxymethyltransferase [EC:2.1.2.1]	ko00680	Methane metabolism
K00600	glyA, SHMT	glycine hydroxymethyltransferase [EC:2.1.2.1]	ko00460	Cyanoamino acid metabolism
K00600	glyA, SHMT	glycine hydroxymethyltransferase [EC:2.1.2.1]	ko01200	Carbon metabolism
K00600	glyA, SHMT	glycine hydroxymethyltransferase [EC:2.1.2.1]	ko01230	Biosynthesis of amino acids
K00600	glyA, SHMT	glycine hydroxymethyltransferase [EC:2.1.2.1]	ko00630	Glyoxylate and dicarboxylate metabolism
K00600	glyA, SHMT	glycine hydroxymethyltransferase [EC:2.1.2.1]	ko00260	Glycine, serine and threonine metabolism
K00600	glyA, SHMT	glycine hydroxymethyltransferase [EC:2.1.2.1]	ko00670	One carbon pool by folate
K00601	E2.1.2.2	phosphoribosylglycinamide formyltransferase [EC:2.1.2.2]	ko00670	One carbon pool by folate
K00601	E2.1.2.2	phosphoribosylglycinamide formyltransferase [EC:2.1.2.2]	ko00230	Purine metabolism
K00602	purH	phosphoribosylaminoimidazolecarboxamide formyltransferase / IMP cyclohydrolase [EC:2.1.2.3 3.5.4.10]	ko00230	Purine metabolism
K00602	purH	phosphoribosylaminoimidazolecarboxamide formyltransferase / IMP cyclohydrolase [EC:2.1.2.3 3.5.4.10]	ko00670	One carbon pool by folate
K00603	fctD	glutamate formiminotransferase [EC:2.1.2.5]	ko00670	One carbon pool by folate
K00603	fctD	glutamate formiminotransferase [EC:2.1.2.5]	ko00340	Histidine metabolism
K00604	MTFMT, fmt	methionyl-tRNA formyltransferase [EC:2.1.2.9]	ko00970	Aminoacyl-tRNA biosynthesis
K00604	MTFMT, fmt	methionyl-tRNA formyltransferase [EC:2.1.2.9]	ko00670	One carbon pool by folate
K00605	gcvT, AMT	aminomethyltransferase [EC:2.1.2.10]	ko00630	Glyoxylate and dicarboxylate metabolism
K00605	gcvT, AMT	aminomethyltransferase [EC:2.1.2.10]	ko00260	Glycine, serine and threonine metabolism
K00605	gcvT, AMT	aminomethyltransferase [EC:2.1.2.10]	ko01200	Carbon metabolism
K00605	gcvT, AMT	aminomethyltransferase [EC:2.1.2.10]	ko00670	One carbon pool by folate
K00606	panB	3-methyl-2-oxobutanoate hydroxymethyltransferase [EC:2.1.2.11]	ko00770	Pantothenate and CoA biosynthesis
K00609	pyrB, PYR2	aspartate carbamoyltransferase catalytic subunit [EC:2.1.3.2]	ko00240	Pyrimidine metabolism
K00609	pyrB, PYR2	aspartate carbamoyltransferase catalytic subunit [EC:2.1.3.2]	ko00250	Alanine, aspartate and glutamate metabolism
K00610	pyrI	aspartate carbamoyltransferase regulatory subunit	ko00250	Alanine, aspartate and glutamate metabolism
K00610	pyrI	aspartate carbamoyltransferase regulatory subunit	ko00240	Pyrimidine metabolism
K00611	OTC, argF, argI	ornithine carbamoyltransferase [EC:2.1.3.3]	ko00220	Arginine biosynthesis
K00611	OTC, argF, argI	ornithine carbamoyltransferase [EC:2.1.3.3]	ko01230	Biosynthesis of amino acids
K00613	GATM	glycine amidinotransferase [EC:2.1.4.1]	ko00330	Arginine and proline metabolism
K00613	GATM	glycine amidinotransferase [EC:2.1.4.1]	ko00260	Glycine, serine and threonine metabolism
K00615	E2.2.1.1, tktA, tktB	transketolase [EC:2.2.1.1]	ko01230	Biosynthesis of amino acids
K00615	E2.2.1.1, tktA, tktB	transketolase [EC:2.2.1.1]	ko01200	Carbon metabolism
K00615	E2.2.1.1, tktA, tktB	transketolase [EC:2.2.1.1]	ko01051	Biosynthesis of ansamycins
K00615	E2.2.1.1, tktA, tktB	transketolase [EC:2.2.1.1]	ko00710	Carbon fixation in photosynthetic organisms
K00615	E2.2.1.1, tktA, tktB	transketolase [EC:2.2.1.1]	ko00030	Pentose phosphate pathway
K00616	E2.2.1.2, talA, talB	transaldolase [EC:2.2.1.2]	ko01200	Carbon metabolism
K00616	E2.2.1.2, talA, talB	transaldolase [EC:2.2.1.2]	ko01230	Biosynthesis of amino acids
K00616	E2.2.1.2, talA, talB	transaldolase [EC:2.2.1.2]	ko00030	Pentose phosphate pathway
K00619	argA	amino-acid N-acetyltransferase [EC:2.3.1.1]	ko01210	2-Oxocarboxylic acid metabolism
K00619	argA	amino-acid N-acetyltransferase [EC:2.3.1.1]	ko01230	Biosynthesis of amino acids
K00619	argA	amino-acid N-acetyltransferase [EC:2.3.1.1]	ko00220	Arginine biosynthesis
K00620	argJ	glutamate N-acetyltransferase / amino-acid N-acetyltransferase [EC:2.3.1.35 2.3.1.1]	ko01230	Biosynthesis of amino acids
K00620	argJ	glutamate N-acetyltransferase / amino-acid N-acetyltransferase [EC:2.3.1.35 2.3.1.1]	ko01210	2-Oxocarboxylic acid metabolism
K00620	argJ	glutamate N-acetyltransferase / amino-acid N-acetyltransferase [EC:2.3.1.35 2.3.1.1]	ko00220	Arginine biosynthesis
K00625	E2.3.1.8, pta	phosphate acetyltransferase [EC:2.3.1.8]	ko00720	Carbon fixation pathways in prokaryotes
K00625	E2.3.1.8, pta	phosphate acetyltransferase [EC:2.3.1.8]	ko00680	Methane metabolism
K00625	E2.3.1.8, pta	phosphate acetyltransferase [EC:2.3.1.8]	ko00620	Pyruvate metabolism
K00625	E2.3.1.8, pta	phosphate acetyltransferase [EC:2.3.1.8]	ko01200	Carbon metabolism
K00625	E2.3.1.8, pta	phosphate acetyltransferase [EC:2.3.1.8]	ko00640	Propanoate metabolism
K00625	E2.3.1.8, pta	phosphate acetyltransferase [EC:2.3.1.8]	ko00430	Taurine and hypotaurine metabolism
K00626	E2.3.1.9, atoB	acetyl-CoA C-acetyltransferase [EC:2.3.1.9]	ko00072	Synthesis and degradation of ketone bodies
K00626	E2.3.1.9, atoB	acetyl-CoA C-acetyltransferase [EC:2.3.1.9]	ko00650	Butanoate metabolism
K00626	E2.3.1.9, atoB	acetyl-CoA C-acetyltransferase [EC:2.3.1.9]	ko01212	Fatty acid metabolism
K00626	E2.3.1.9, atoB	acetyl-CoA C-acetyltransferase [EC:2.3.1.9]	ko00900	Terpenoid backbone biosynthesis
K00626	E2.3.1.9, atoB	acetyl-CoA C-acetyltransferase [EC:2.3.1.9]	ko00310	Lysine degradation
K00626	E2.3.1.9, atoB	acetyl-CoA C-acetyltransferase [EC:2.3.1.9]	ko00720	Carbon fixation pathways in prokaryotes
K00626	E2.3.1.9, atoB	acetyl-CoA C-acetyltransferase [EC:2.3.1.9]	ko02020	Two-component system
K00626	E2.3.1.9, atoB	acetyl-CoA C-acetyltransferase [EC:2.3.1.9]	ko01200	Carbon metabolism
K00626	E2.3.1.9, atoB	acetyl-CoA C-acetyltransferase [EC:2.3.1.9]	ko00380	Tryptophan metabolism
K00626	E2.3.1.9, atoB	acetyl-CoA C-acetyltransferase [EC:2.3.1.9]	ko00071	Fatty acid degradation
K00626	E2.3.1.9, atoB	acetyl-CoA C-acetyltransferase [EC:2.3.1.9]	ko00640	Propanoate metabolism
K00626	E2.3.1.9, atoB	acetyl-CoA C-acetyltransferase [EC:2.3.1.9]	ko00280	Valine, leucine and isoleucine degradation
K00626	E2.3.1.9, atoB	acetyl-CoA C-acetyltransferase [EC:2.3.1.9]	ko00630	Glyoxylate and dicarboxylate metabolism
K00626	E2.3.1.9, atoB	acetyl-CoA C-acetyltransferase [EC:2.3.1.9]	ko00362	Benzoate degradation
K00626	E2.3.1.9, atoB	acetyl-CoA C-acetyltransferase [EC:2.3.1.9]	ko00620	Pyruvate metabolism
K00627	DLAT, aceF, pdhC	pyruvate dehydrogenase E2 component (dihydrolipoamide acetyltransferase) [EC:2.3.1.12]	ko00010	Glycolysis / Gluconeogenesis
K00627	DLAT, aceF, pdhC	pyruvate dehydrogenase E2 component (dihydrolipoamide acetyltransferase) [EC:2.3.1.12]	ko01200	Carbon metabolism
K00627	DLAT, aceF, pdhC	pyruvate dehydrogenase E2 component (dihydrolipoamide acetyltransferase) [EC:2.3.1.12]	ko00620	Pyruvate metabolism
K00627	DLAT, aceF, pdhC	pyruvate dehydrogenase E2 component (dihydrolipoamide acetyltransferase) [EC:2.3.1.12]	ko00020	Citrate cycle (TCA cycle)
K00631	plsB	glycerol-3-phosphate O-acyltransferase [EC:2.3.1.15]	ko00561	Glycerolipid metabolism
K00631	plsB	glycerol-3-phosphate O-acyltransferase [EC:2.3.1.15]	ko00564	Glycerophospholipid metabolism
K00632	fadA, fadI	acetyl-CoA acyltransferase [EC:2.3.1.16]	ko00071	Fatty acid degradation
K00632	fadA, fadI	acetyl-CoA acyltransferase [EC:2.3.1.16]	ko00592	alpha-Linolenic acid metabolism
K00632	fadA, fadI	acetyl-CoA acyltransferase [EC:2.3.1.16]	ko00362	Benzoate degradation
K00632	fadA, fadI	acetyl-CoA acyltransferase [EC:2.3.1.16]	ko00281	Geraniol degradation
K00632	fadA, fadI	acetyl-CoA acyltransferase [EC:2.3.1.16]	ko00280	Valine, leucine and isoleucine degradation
K00632	fadA, fadI	acetyl-CoA acyltransferase [EC:2.3.1.16]	ko00642	Ethylbenzene degradation
K00632	fadA, fadI	acetyl-CoA acyltransferase [EC:2.3.1.16]	ko01212	Fatty acid metabolism
K00634	ptb	phosphate butyryltransferase [EC:2.3.1.19]	ko00650	Butanoate metabolism
K00639	kbl, GCAT	glycine C-acetyltransferase [EC:2.3.1.29]	ko00260	Glycine, serine and threonine metabolism
K00640	cysE	serine O-acetyltransferase [EC:2.3.1.30]	ko01230	Biosynthesis of amino acids
K00640	cysE	serine O-acetyltransferase [EC:2.3.1.30]	ko00920	Sulfur metabolism
K00640	cysE	serine O-acetyltransferase [EC:2.3.1.30]	ko00270	Cysteine and methionine metabolism
K00640	cysE	serine O-acetyltransferase [EC:2.3.1.30]	ko01200	Carbon metabolism
K00641	metX	homoserine O-acetyltransferase [EC:2.3.1.31]	ko00270	Cysteine and methionine metabolism
K00643	E2.3.1.37, ALAS	5-aminolevulinate synthase [EC:2.3.1.37]	ko00260	Glycine, serine and threonine metabolism
K00643	E2.3.1.37, ALAS	5-aminolevulinate synthase [EC:2.3.1.37]	ko00860	Porphyrin and chlorophyll metabolism
K00645	fabD	[acyl-carrier-protein] S-malonyltransferase [EC:2.3.1.39]	ko01212	Fatty acid metabolism
K00645	fabD	[acyl-carrier-protein] S-malonyltransferase [EC:2.3.1.39]	ko00061	Fatty acid biosynthesis
K00647	fabB	3-oxoacyl-[acyl-carrier-protein] synthase I [EC:2.3.1.41]	ko00061	Fatty acid biosynthesis
K00647	fabB	3-oxoacyl-[acyl-carrier-protein] synthase I [EC:2.3.1.41]	ko01212	Fatty acid metabolism
K00647	fabB	3-oxoacyl-[acyl-carrier-protein] synthase I [EC:2.3.1.41]	ko00780	Biotin metabolism
K00648	fabH	3-oxoacyl-[acyl-carrier-protein] synthase III [EC:2.3.1.180]	ko00061	Fatty acid biosynthesis
K00648	fabH	3-oxoacyl-[acyl-carrier-protein] synthase III [EC:2.3.1.180]	ko01212	Fatty acid metabolism
K00651	metA	homoserine O-succinyltransferase [EC:2.3.1.46]	ko01230	Biosynthesis of amino acids
K00651	metA	homoserine O-succinyltransferase [EC:2.3.1.46]	ko00920	Sulfur metabolism
K00651	metA	homoserine O-succinyltransferase [EC:2.3.1.46]	ko00270	Cysteine and methionine metabolism
K00652	bioF	8-amino-7-oxononanoate synthase [EC:2.3.1.47]	ko00780	Biotin metabolism
K00655	plsC	1-acyl-sn-glycerol-3-phosphate acyltransferase [EC:2.3.1.51]	ko00564	Glycerophospholipid metabolism
K00655	plsC	1-acyl-sn-glycerol-3-phosphate acyltransferase [EC:2.3.1.51]	ko00561	Glycerolipid metabolism
K00656	E2.3.1.54, pflD	formate C-acetyltransferase [EC:2.3.1.54]	ko00640	Propanoate metabolism
K00656	E2.3.1.54, pflD	formate C-acetyltransferase [EC:2.3.1.54]	ko00650	Butanoate metabolism
K00656	E2.3.1.54, pflD	formate C-acetyltransferase [EC:2.3.1.54]	ko00620	Pyruvate metabolism
K00657	speG, SAT	diamine N-acetyltransferase [EC:2.3.1.57]	ko00330	Arginine and proline metabolism
K00658	DLST, sucB	2-oxoglutarate dehydrogenase E2 component (dihydrolipoamide succinyltransferase) [EC:2.3.1.61]	ko01200	Carbon metabolism
K00658	DLST, sucB	2-oxoglutarate dehydrogenase E2 component (dihydrolipoamide succinyltransferase) [EC:2.3.1.61]	ko00310	Lysine degradation
K00658	DLST, sucB	2-oxoglutarate dehydrogenase E2 component (dihydrolipoamide succinyltransferase) [EC:2.3.1.61]	ko00020	Citrate cycle (TCA cycle)
K00668	FAS1	fatty acid synthase subunit beta, fungi type [EC:2.3.1.86]	ko00061	Fatty acid biosynthesis
K00668	FAS1	fatty acid synthase subunit beta, fungi type [EC:2.3.1.86]	ko01212	Fatty acid metabolism
K00673	astA	arginine N-succinyltransferase [EC:2.3.1.109]	ko00330	Arginine and proline metabolism
K00674	dapD	2,3,4,5-tetrahydropyridine-2-carboxylate N-succinyltransferase [EC:2.3.1.117]	ko01230	Biosynthesis of amino acids
K00674	dapD	2,3,4,5-tetrahydropyridine-2-carboxylate N-succinyltransferase [EC:2.3.1.117]	ko00300	Lysine biosynthesis
K00677	lpxA	UDP-N-acetylglucosamine acyltransferase [EC:2.3.1.129]	ko00540	Lipopolysaccharide biosynthesis
K00677	lpxA	UDP-N-acetylglucosamine acyltransferase [EC:2.3.1.129]	ko01503	Cationic antimicrobial peptide (CAMP) resistance
K00681	ggt	gamma-glutamyltranspeptidase / glutathione hydrolase [EC:2.3.2.2 3.4.19.13]	ko00480	Glutathione metabolism
K00681	ggt	gamma-glutamyltranspeptidase / glutathione hydrolase [EC:2.3.2.2 3.4.19.13]	ko00460	Cyanoamino acid metabolism
K00681	ggt	gamma-glutamyltranspeptidase / glutathione hydrolase [EC:2.3.2.2 3.4.19.13]	ko00430	Taurine and hypotaurine metabolism
K00687	pbp2B, penA	penicillin-binding protein 2B	ko01501	beta-Lactam resistance
K00687	pbp2B, penA	penicillin-binding protein 2B	ko00550	Peptidoglycan biosynthesis
K00688	PYG, glgP	glycogen phosphorylase [EC:2.4.1.1]	ko00500	Starch and sucrose metabolism
K00688	PYG, glgP	glycogen phosphorylase [EC:2.4.1.1]	ko04910	Insulin signaling pathway
K00688	PYG, glgP	glycogen phosphorylase [EC:2.4.1.1]	ko04922	Glucagon signaling pathway
K00689	E2.4.1.5	dextransucrase [EC:2.4.1.5]	ko00500	Starch and sucrose metabolism
K00689	E2.4.1.5	dextransucrase [EC:2.4.1.5]	ko02020	Two-component system
K00690	E2.4.1.7	sucrose phosphorylase [EC:2.4.1.7]	ko00500	Starch and sucrose metabolism
K00691	mapA	maltose phosphorylase [EC:2.4.1.8]	ko00500	Starch and sucrose metabolism
K00692	sacB	levansucrase [EC:2.4.1.10]	ko00500	Starch and sucrose metabolism
K00692	sacB	levansucrase [EC:2.4.1.10]	ko02020	Two-component system
K00693	GYS	glycogen synthase [EC:2.4.1.11]	ko04922	Glucagon signaling pathway
K00693	GYS	glycogen synthase [EC:2.4.1.11]	ko04151	PI3K-Akt signaling pathway
K00693	GYS	glycogen synthase [EC:2.4.1.11]	ko04910	Insulin signaling pathway
K00693	GYS	glycogen synthase [EC:2.4.1.11]	ko04152	AMPK signaling pathway
K00693	GYS	glycogen synthase [EC:2.4.1.11]	ko00500	Starch and sucrose metabolism
K00694	bcsA	cellulose synthase (UDP-forming) [EC:2.4.1.12]	ko00500	Starch and sucrose metabolism
K00697	otsA	trehalose 6-phosphate synthase [EC:2.4.1.15]	ko00500	Starch and sucrose metabolism
K00700	GBE1, glgB	1,4-alpha-glucan branching enzyme [EC:2.4.1.18]	ko00500	Starch and sucrose metabolism
K00702	E2.4.1.20	cellobiose phosphorylase [EC:2.4.1.20]	ko00500	Starch and sucrose metabolism
K00703	glgA	starch synthase [EC:2.4.1.21]	ko00500	Starch and sucrose metabolism
K00705	malQ	4-alpha-glucanotransferase [EC:2.4.1.25]	ko00500	Starch and sucrose metabolism
K00721	DPM1	dolichol-phosphate mannosyltransferase [EC:2.4.1.83]	ko00510	N-Glycan biosynthesis
K00737	MGAT3	beta-1,4-mannosyl-glycoprotein beta-1,4-N-acetylglucosaminyltransferase [EC:2.4.1.144]	ko00510	N-Glycan biosynthesis
K00743	GGTA1	N-acetyllactosaminide 3-alpha-galactosyltransferase [EC:2.4.1.87]	ko00601	Glycosphingolipid biosynthesis - lacto and neolacto series
K00748	lpxB	lipid-A-disaccharide synthase [EC:2.4.1.182]	ko00540	Lipopolysaccharide biosynthesis
K00756	pdp	pyrimidine-nucleoside phosphorylase [EC:2.4.2.2]	ko00240	Pyrimidine metabolism
K00757	udp, UPP	uridine phosphorylase [EC:2.4.2.3]	ko00240	Pyrimidine metabolism
K00757	udp, UPP	uridine phosphorylase [EC:2.4.2.3]	ko00983	Drug metabolism - other enzymes
K00758	deoA, TYMP	thymidine phosphorylase [EC:2.4.2.4]	ko00240	Pyrimidine metabolism
K00758	deoA, TYMP	thymidine phosphorylase [EC:2.4.2.4]	ko05219	Bladder cancer
K00758	deoA, TYMP	thymidine phosphorylase [EC:2.4.2.4]	ko00983	Drug metabolism - other enzymes
K00759	APRT, apt	adenine phosphoribosyltransferase [EC:2.4.2.7]	ko00230	Purine metabolism
K00760	hprT, hpt, HPRT1	hypoxanthine phosphoribosyltransferase [EC:2.4.2.8]	ko00983	Drug metabolism - other enzymes
K00760	hprT, hpt, HPRT1	hypoxanthine phosphoribosyltransferase [EC:2.4.2.8]	ko00230	Purine metabolism
K00761	upp, UPRT	uracil phosphoribosyltransferase [EC:2.4.2.9]	ko00240	Pyrimidine metabolism
K00762	pyrE	orotate phosphoribosyltransferase [EC:2.4.2.10]	ko00240	Pyrimidine metabolism
K00763	pncB, NAPRT1	nicotinate phosphoribosyltransferase [EC:6.3.4.21]	ko00760	Nicotinate and nicotinamide metabolism
K00764	purF, PPAT	amidophosphoribosyltransferase [EC:2.4.2.14]	ko00230	Purine metabolism
K00764	purF, PPAT	amidophosphoribosyltransferase [EC:2.4.2.14]	ko00250	Alanine, aspartate and glutamate metabolism
K00765	hisG	ATP phosphoribosyltransferase [EC:2.4.2.17]	ko01230	Biosynthesis of amino acids
K00765	hisG	ATP phosphoribosyltransferase [EC:2.4.2.17]	ko00340	Histidine metabolism
K00766	trpD	anthranilate phosphoribosyltransferase [EC:2.4.2.18]	ko00400	Phenylalanine, tyrosine and tryptophan biosynthesis
K00766	trpD	anthranilate phosphoribosyltransferase [EC:2.4.2.18]	ko01230	Biosynthesis of amino acids
K00767	nadC, QPRT	nicotinate-nucleotide pyrophosphorylase (carboxylating) [EC:2.4.2.19]	ko00760	Nicotinate and nicotinamide metabolism
K00768	E2.4.2.21, cobU, cobT	nicotinate-nucleotide--dimethylbenzimidazole phosphoribosyltransferase [EC:2.4.2.21]	ko00860	Porphyrin and chlorophyll metabolism
K00769	gpt	xanthine phosphoribosyltransferase [EC:2.4.2.22]	ko00230	Purine metabolism
K00772	mtaP, MTAP	5'-methylthioadenosine phosphorylase [EC:2.4.2.28]	ko00270	Cysteine and methionine metabolism
K00784	rnz	ribonuclease Z [EC:3.1.26.11]	ko03013	RNA transport
K00788	thiE	thiamine-phosphate pyrophosphorylase [EC:2.5.1.3]	ko00730	Thiamine metabolism
K00789	metK	S-adenosylmethionine synthetase [EC:2.5.1.6]	ko00270	Cysteine and methionine metabolism
K00789	metK	S-adenosylmethionine synthetase [EC:2.5.1.6]	ko01230	Biosynthesis of amino acids
K00790	murA	UDP-N-acetylglucosamine 1-carboxyvinyltransferase [EC:2.5.1.7]	ko00520	Amino sugar and nucleotide sugar metabolism
K00790	murA	UDP-N-acetylglucosamine 1-carboxyvinyltransferase [EC:2.5.1.7]	ko00550	Peptidoglycan biosynthesis
K00791	miaA, TRIT1	tRNA dimethylallyltransferase [EC:2.5.1.75]	ko00908	Zeatin biosynthesis
K00793	ribE, RIB5	riboflavin synthase [EC:2.5.1.9]	ko00740	Riboflavin metabolism
K00794	ribH, RIB4	6,7-dimethyl-8-ribityllumazine synthase [EC:2.5.1.78]	ko00740	Riboflavin metabolism
K00795	ispA	farnesyl diphosphate synthase [EC:2.5.1.1 2.5.1.10]	ko00900	Terpenoid backbone biosynthesis
K00796	folP	dihydropteroate synthase [EC:2.5.1.15]	ko00790	Folate biosynthesis
K00797	speE, SRM	spermidine synthase [EC:2.5.1.16]	ko00270	Cysteine and methionine metabolism
K00797	speE, SRM	spermidine synthase [EC:2.5.1.16]	ko00410	beta-Alanine metabolism
K00797	speE, SRM	spermidine synthase [EC:2.5.1.16]	ko00330	Arginine and proline metabolism
K00797	speE, SRM	spermidine synthase [EC:2.5.1.16]	ko00480	Glutathione metabolism
K00798	MMAB, pduO	cob(I)alamin adenosyltransferase [EC:2.5.1.17]	ko00860	Porphyrin and chlorophyll metabolism
K00799	GST, gst	glutathione S-transferase [EC:2.5.1.18]	ko00480	Glutathione metabolism
K00799	GST, gst	glutathione S-transferase [EC:2.5.1.18]	ko00982	Drug metabolism - cytochrome P450
K00799	GST, gst	glutathione S-transferase [EC:2.5.1.18]	ko00980	Metabolism of xenobiotics by cytochrome P450
K00799	GST, gst	glutathione S-transferase [EC:2.5.1.18]	ko05204	Chemical carcinogenesis
K00800	aroA	3-phosphoshikimate 1-carboxyvinyltransferase [EC:2.5.1.19]	ko01230	Biosynthesis of amino acids
K00800	aroA	3-phosphoshikimate 1-carboxyvinyltransferase [EC:2.5.1.19]	ko00400	Phenylalanine, tyrosine and tryptophan biosynthesis
K00801	FDFT1	farnesyl-diphosphate farnesyltransferase [EC:2.5.1.21]	ko00909	Sesquiterpenoid and triterpenoid biosynthesis
K00801	FDFT1	farnesyl-diphosphate farnesyltransferase [EC:2.5.1.21]	ko00100	Steroid biosynthesis
K00803	AGPS, agpS	alkyldihydroxyacetonephosphate synthase [EC:2.5.1.26]	ko04146	Peroxisome
K00803	AGPS, agpS	alkyldihydroxyacetonephosphate synthase [EC:2.5.1.26]	ko00565	Ether lipid metabolism
K00805	hepST	heptaprenyl diphosphate synthase [EC:2.5.1.30]	ko00900	Terpenoid backbone biosynthesis
K00806	uppS	undecaprenyl diphosphate synthase [EC:2.5.1.31]	ko00900	Terpenoid backbone biosynthesis
K00812	aspB	aspartate aminotransferase [EC:2.6.1.1]	ko00220	Arginine biosynthesis
K00812	aspB	aspartate aminotransferase [EC:2.6.1.1]	ko00270	Cysteine and methionine metabolism
K00812	aspB	aspartate aminotransferase [EC:2.6.1.1]	ko01210	2-Oxocarboxylic acid metabolism
K00812	aspB	aspartate aminotransferase [EC:2.6.1.1]	ko00960	Tropane, piperidine and pyridine alkaloid biosynthesis
K00812	aspB	aspartate aminotransferase [EC:2.6.1.1]	ko00401	Novobiocin biosynthesis
K00812	aspB	aspartate aminotransferase [EC:2.6.1.1]	ko00950	Isoquinoline alkaloid biosynthesis
K00812	aspB	aspartate aminotransferase [EC:2.6.1.1]	ko00250	Alanine, aspartate and glutamate metabolism
K00812	aspB	aspartate aminotransferase [EC:2.6.1.1]	ko00350	Tyrosine metabolism
K00812	aspB	aspartate aminotransferase [EC:2.6.1.1]	ko00330	Arginine and proline metabolism
K00812	aspB	aspartate aminotransferase [EC:2.6.1.1]	ko01230	Biosynthesis of amino acids
K00812	aspB	aspartate aminotransferase [EC:2.6.1.1]	ko00400	Phenylalanine, tyrosine and tryptophan biosynthesis
K00812	aspB	aspartate aminotransferase [EC:2.6.1.1]	ko00360	Phenylalanine metabolism
K00813	aspC	aspartate aminotransferase [EC:2.6.1.1]	ko01230	Biosynthesis of amino acids
K00813	aspC	aspartate aminotransferase [EC:2.6.1.1]	ko00960	Tropane, piperidine and pyridine alkaloid biosynthesis
K00813	aspC	aspartate aminotransferase [EC:2.6.1.1]	ko00220	Arginine biosynthesis
K00813	aspC	aspartate aminotransferase [EC:2.6.1.1]	ko00950	Isoquinoline alkaloid biosynthesis
K00813	aspC	aspartate aminotransferase [EC:2.6.1.1]	ko00250	Alanine, aspartate and glutamate metabolism
K00813	aspC	aspartate aminotransferase [EC:2.6.1.1]	ko01210	2-Oxocarboxylic acid metabolism
K00813	aspC	aspartate aminotransferase [EC:2.6.1.1]	ko00270	Cysteine and methionine metabolism
K00813	aspC	aspartate aminotransferase [EC:2.6.1.1]	ko00401	Novobiocin biosynthesis
K00813	aspC	aspartate aminotransferase [EC:2.6.1.1]	ko00400	Phenylalanine, tyrosine and tryptophan biosynthesis
K00813	aspC	aspartate aminotransferase [EC:2.6.1.1]	ko00360	Phenylalanine metabolism
K00813	aspC	aspartate aminotransferase [EC:2.6.1.1]	ko00330	Arginine and proline metabolism
K00813	aspC	aspartate aminotransferase [EC:2.6.1.1]	ko00350	Tyrosine metabolism
K00817	hisC	histidinol-phosphate aminotransferase [EC:2.6.1.9]	ko00350	Tyrosine metabolism
K00817	hisC	histidinol-phosphate aminotransferase [EC:2.6.1.9]	ko00960	Tropane, piperidine and pyridine alkaloid biosynthesis
K00817	hisC	histidinol-phosphate aminotransferase [EC:2.6.1.9]	ko00401	Novobiocin biosynthesis
K00817	hisC	histidinol-phosphate aminotransferase [EC:2.6.1.9]	ko00340	Histidine metabolism
K00817	hisC	histidinol-phosphate aminotransferase [EC:2.6.1.9]	ko00400	Phenylalanine, tyrosine and tryptophan biosynthesis
K00817	hisC	histidinol-phosphate aminotransferase [EC:2.6.1.9]	ko00360	Phenylalanine metabolism
K00817	hisC	histidinol-phosphate aminotransferase [EC:2.6.1.9]	ko01230	Biosynthesis of amino acids
K00818	E2.6.1.11, argD	acetylornithine aminotransferase [EC:2.6.1.11]	ko00220	Arginine biosynthesis
K00818	E2.6.1.11, argD	acetylornithine aminotransferase [EC:2.6.1.11]	ko01210	2-Oxocarboxylic acid metabolism
K00818	E2.6.1.11, argD	acetylornithine aminotransferase [EC:2.6.1.11]	ko01230	Biosynthesis of amino acids
K00819	rocD, OAT	ornithine--oxo-acid transaminase [EC:2.6.1.13]	ko00330	Arginine and proline metabolism
K00820	glmS, GFPT	glucosamine--fructose-6-phosphate aminotransferase (isomerizing) [EC:2.6.1.16]	ko00520	Amino sugar and nucleotide sugar metabolism
K00820	glmS, GFPT	glucosamine--fructose-6-phosphate aminotransferase (isomerizing) [EC:2.6.1.16]	ko00250	Alanine, aspartate and glutamate metabolism
K00821	argD	acetylornithine/N-succinyldiaminopimelate aminotransferase [EC:2.6.1.11 2.6.1.17]	ko01210	2-Oxocarboxylic acid metabolism
K00821	argD	acetylornithine/N-succinyldiaminopimelate aminotransferase [EC:2.6.1.11 2.6.1.17]	ko01230	Biosynthesis of amino acids
K00821	argD	acetylornithine/N-succinyldiaminopimelate aminotransferase [EC:2.6.1.11 2.6.1.17]	ko00220	Arginine biosynthesis
K00821	argD	acetylornithine/N-succinyldiaminopimelate aminotransferase [EC:2.6.1.11 2.6.1.17]	ko00300	Lysine biosynthesis
K00822	E2.6.1.18	beta-alanine--pyruvate transaminase [EC:2.6.1.18]	ko00280	Valine, leucine and isoleucine degradation
K00822	E2.6.1.18	beta-alanine--pyruvate transaminase [EC:2.6.1.18]	ko00410	beta-Alanine metabolism
K00822	E2.6.1.18	beta-alanine--pyruvate transaminase [EC:2.6.1.18]	ko00640	Propanoate metabolism
K00823	puuE	4-aminobutyrate aminotransferase [EC:2.6.1.19]	ko00640	Propanoate metabolism
K00823	puuE	4-aminobutyrate aminotransferase [EC:2.6.1.19]	ko00250	Alanine, aspartate and glutamate metabolism
K00823	puuE	4-aminobutyrate aminotransferase [EC:2.6.1.19]	ko00650	Butanoate metabolism
K00823	puuE	4-aminobutyrate aminotransferase [EC:2.6.1.19]	ko00410	beta-Alanine metabolism
K00824	dat	D-alanine transaminase [EC:2.6.1.21]	ko00310	Lysine degradation
K00824	dat	D-alanine transaminase [EC:2.6.1.21]	ko00473	D-Alanine metabolism
K00824	dat	D-alanine transaminase [EC:2.6.1.21]	ko00330	Arginine and proline metabolism
K00824	dat	D-alanine transaminase [EC:2.6.1.21]	ko00360	Phenylalanine metabolism
K00824	dat	D-alanine transaminase [EC:2.6.1.21]	ko00472	D-Arginine and D-ornithine metabolism
K00826	E2.6.1.42, ilvE	branched-chain amino acid aminotransferase [EC:2.6.1.42]	ko01210	2-Oxocarboxylic acid metabolism
K00826	E2.6.1.42, ilvE	branched-chain amino acid aminotransferase [EC:2.6.1.42]	ko00770	Pantothenate and CoA biosynthesis
K00826	E2.6.1.42, ilvE	branched-chain amino acid aminotransferase [EC:2.6.1.42]	ko01230	Biosynthesis of amino acids
K00826	E2.6.1.42, ilvE	branched-chain amino acid aminotransferase [EC:2.6.1.42]	ko00280	Valine, leucine and isoleucine degradation
K00826	E2.6.1.42, ilvE	branched-chain amino acid aminotransferase [EC:2.6.1.42]	ko00290	Valine, leucine and isoleucine biosynthesis
K00830	AGXT	alanine-glyoxylate transaminase / serine-glyoxylate transaminase / serine-pyruvate transaminase [EC:2.6.1.44 2.6.1.45 2.6.1.51]	ko00680	Methane metabolism
K00830	AGXT	alanine-glyoxylate transaminase / serine-glyoxylate transaminase / serine-pyruvate transaminase [EC:2.6.1.44 2.6.1.45 2.6.1.51]	ko00630	Glyoxylate and dicarboxylate metabolism
K00830	AGXT	alanine-glyoxylate transaminase / serine-glyoxylate transaminase / serine-pyruvate transaminase [EC:2.6.1.44 2.6.1.45 2.6.1.51]	ko00250	Alanine, aspartate and glutamate metabolism
K00830	AGXT	alanine-glyoxylate transaminase / serine-glyoxylate transaminase / serine-pyruvate transaminase [EC:2.6.1.44 2.6.1.45 2.6.1.51]	ko00260	Glycine, serine and threonine metabolism
K00830	AGXT	alanine-glyoxylate transaminase / serine-glyoxylate transaminase / serine-pyruvate transaminase [EC:2.6.1.44 2.6.1.45 2.6.1.51]	ko04146	Peroxisome
K00830	AGXT	alanine-glyoxylate transaminase / serine-glyoxylate transaminase / serine-pyruvate transaminase [EC:2.6.1.44 2.6.1.45 2.6.1.51]	ko01200	Carbon metabolism
K00831	serC, PSAT1	phosphoserine aminotransferase [EC:2.6.1.52]	ko00750	Vitamin B6 metabolism
K00831	serC, PSAT1	phosphoserine aminotransferase [EC:2.6.1.52]	ko00260	Glycine, serine and threonine metabolism
K00831	serC, PSAT1	phosphoserine aminotransferase [EC:2.6.1.52]	ko01200	Carbon metabolism
K00831	serC, PSAT1	phosphoserine aminotransferase [EC:2.6.1.52]	ko01230	Biosynthesis of amino acids
K00831	serC, PSAT1	phosphoserine aminotransferase [EC:2.6.1.52]	ko00680	Methane metabolism
K00832	tyrB	aromatic-amino-acid transaminase [EC:2.6.1.57]	ko00401	Novobiocin biosynthesis
K00832	tyrB	aromatic-amino-acid transaminase [EC:2.6.1.57]	ko01230	Biosynthesis of amino acids
K00832	tyrB	aromatic-amino-acid transaminase [EC:2.6.1.57]	ko00400	Phenylalanine, tyrosine and tryptophan biosynthesis
K00832	tyrB	aromatic-amino-acid transaminase [EC:2.6.1.57]	ko00350	Tyrosine metabolism
K00832	tyrB	aromatic-amino-acid transaminase [EC:2.6.1.57]	ko00270	Cysteine and methionine metabolism
K00832	tyrB	aromatic-amino-acid transaminase [EC:2.6.1.57]	ko00960	Tropane, piperidine and pyridine alkaloid biosynthesis
K00832	tyrB	aromatic-amino-acid transaminase [EC:2.6.1.57]	ko00950	Isoquinoline alkaloid biosynthesis
K00832	tyrB	aromatic-amino-acid transaminase [EC:2.6.1.57]	ko00360	Phenylalanine metabolism
K00833	bioA	adenosylmethionine---8-amino-7-oxononanoate aminotransferase [EC:2.6.1.62]	ko00780	Biotin metabolism
K00835	avtA	valine--pyruvate aminotransferase [EC:2.6.1.66]	ko00290	Valine, leucine and isoleucine biosynthesis
K00836	ectB, dat	diaminobutyrate-2-oxoglutarate transaminase [EC:2.6.1.76]	ko00260	Glycine, serine and threonine metabolism
K00836	ectB, dat	diaminobutyrate-2-oxoglutarate transaminase [EC:2.6.1.76]	ko01210	2-Oxocarboxylic acid metabolism
K00836	ectB, dat	diaminobutyrate-2-oxoglutarate transaminase [EC:2.6.1.76]	ko01230	Biosynthesis of amino acids
K00839	pucG	(S)-ureidoglycine---glyoxylate transaminase [EC:2.6.1.112]	ko00230	Purine metabolism
K00840	astC	succinylornithine aminotransferase [EC:2.6.1.81]	ko00330	Arginine and proline metabolism
K00841	patA	aminotransferase [EC:2.6.1.-]	ko01230	Biosynthesis of amino acids
K00841	patA	aminotransferase [EC:2.6.1.-]	ko00300	Lysine biosynthesis
K00844	HK	hexokinase [EC:2.7.1.1]	ko00010	Glycolysis / Gluconeogenesis
K00844	HK	hexokinase [EC:2.7.1.1]	ko04066	HIF-1 signaling pathway
K00844	HK	hexokinase [EC:2.7.1.1]	ko04910	Insulin signaling pathway
K00844	HK	hexokinase [EC:2.7.1.1]	ko00521	Streptomycin biosynthesis
K00844	HK	hexokinase [EC:2.7.1.1]	ko00500	Starch and sucrose metabolism
K00844	HK	hexokinase [EC:2.7.1.1]	ko04930	Type II diabetes mellitus
K00844	HK	hexokinase [EC:2.7.1.1]	ko05230	Central carbon metabolism in cancer
K00844	HK	hexokinase [EC:2.7.1.1]	ko00051	Fructose and mannose metabolism
K00844	HK	hexokinase [EC:2.7.1.1]	ko00520	Amino sugar and nucleotide sugar metabolism
K00844	HK	hexokinase [EC:2.7.1.1]	ko00524	Neomycin, kanamycin and gentamicin biosynthesis
K00844	HK	hexokinase [EC:2.7.1.1]	ko01200	Carbon metabolism
K00844	HK	hexokinase [EC:2.7.1.1]	ko04973	Carbohydrate digestion and absorption
K00844	HK	hexokinase [EC:2.7.1.1]	ko00052	Galactose metabolism
K00845	glk	glucokinase [EC:2.7.1.2]	ko01200	Carbon metabolism
K00845	glk	glucokinase [EC:2.7.1.2]	ko00052	Galactose metabolism
K00845	glk	glucokinase [EC:2.7.1.2]	ko00521	Streptomycin biosynthesis
K00845	glk	glucokinase [EC:2.7.1.2]	ko00500	Starch and sucrose metabolism
K00845	glk	glucokinase [EC:2.7.1.2]	ko00520	Amino sugar and nucleotide sugar metabolism
K00845	glk	glucokinase [EC:2.7.1.2]	ko00010	Glycolysis / Gluconeogenesis
K00845	glk	glucokinase [EC:2.7.1.2]	ko00524	Neomycin, kanamycin and gentamicin biosynthesis
K00847	E2.7.1.4, scrK	fructokinase [EC:2.7.1.4]	ko00520	Amino sugar and nucleotide sugar metabolism
K00847	E2.7.1.4, scrK	fructokinase [EC:2.7.1.4]	ko00500	Starch and sucrose metabolism
K00847	E2.7.1.4, scrK	fructokinase [EC:2.7.1.4]	ko00051	Fructose and mannose metabolism
K00848	rhaB	rhamnulokinase [EC:2.7.1.5]	ko00040	Pentose and glucuronate interconversions
K00848	rhaB	rhamnulokinase [EC:2.7.1.5]	ko00051	Fructose and mannose metabolism
K00849	galK	galactokinase [EC:2.7.1.6]	ko00052	Galactose metabolism
K00849	galK	galactokinase [EC:2.7.1.6]	ko00520	Amino sugar and nucleotide sugar metabolism
K00850	pfkA, PFK	6-phosphofructokinase 1 [EC:2.7.1.11]	ko05230	Central carbon metabolism in cancer
K00850	pfkA, PFK	6-phosphofructokinase 1 [EC:2.7.1.11]	ko01200	Carbon metabolism
K00850	pfkA, PFK	6-phosphofructokinase 1 [EC:2.7.1.11]	ko00030	Pentose phosphate pathway
K00850	pfkA, PFK	6-phosphofructokinase 1 [EC:2.7.1.11]	ko00052	Galactose metabolism
K00850	pfkA, PFK	6-phosphofructokinase 1 [EC:2.7.1.11]	ko03018	RNA degradation
K00850	pfkA, PFK	6-phosphofructokinase 1 [EC:2.7.1.11]	ko00051	Fructose and mannose metabolism
K00850	pfkA, PFK	6-phosphofructokinase 1 [EC:2.7.1.11]	ko00680	Methane metabolism
K00850	pfkA, PFK	6-phosphofructokinase 1 [EC:2.7.1.11]	ko04152	AMPK signaling pathway
K00850	pfkA, PFK	6-phosphofructokinase 1 [EC:2.7.1.11]	ko00010	Glycolysis / Gluconeogenesis
K00850	pfkA, PFK	6-phosphofructokinase 1 [EC:2.7.1.11]	ko01230	Biosynthesis of amino acids
K00851	E2.7.1.12, gntK, idnK	gluconokinase [EC:2.7.1.12]	ko00030	Pentose phosphate pathway
K00851	E2.7.1.12, gntK, idnK	gluconokinase [EC:2.7.1.12]	ko01200	Carbon metabolism
K00852	rbsK, RBKS	ribokinase [EC:2.7.1.15]	ko00030	Pentose phosphate pathway
K00853	araB	L-ribulokinase [EC:2.7.1.16]	ko00040	Pentose and glucuronate interconversions
K00854	xylB, XYLB	xylulokinase [EC:2.7.1.17]	ko00040	Pentose and glucuronate interconversions
K00855	PRK, prkB	phosphoribulokinase [EC:2.7.1.19]	ko01200	Carbon metabolism
K00855	PRK, prkB	phosphoribulokinase [EC:2.7.1.19]	ko00710	Carbon fixation in photosynthetic organisms
K00856	E2.7.1.20, ADK	adenosine kinase [EC:2.7.1.20]	ko00230	Purine metabolism
K00857	tdk, TK	thymidine kinase [EC:2.7.1.21]	ko00983	Drug metabolism - other enzymes
K00857	tdk, TK	thymidine kinase [EC:2.7.1.21]	ko00240	Pyrimidine metabolism
K00858	ppnK, NADK	NAD+ kinase [EC:2.7.1.23]	ko00760	Nicotinate and nicotinamide metabolism
K00859	coaE	dephospho-CoA kinase [EC:2.7.1.24]	ko00770	Pantothenate and CoA biosynthesis
K00860	cysC	adenylylsulfate kinase [EC:2.7.1.25]	ko00230	Purine metabolism
K00860	cysC	adenylylsulfate kinase [EC:2.7.1.25]	ko00920	Sulfur metabolism
K00863	DAK, TKFC	triose/dihydroxyacetone kinase / FAD-AMP lyase (cyclizing) [EC:2.7.1.28 2.7.1.29 4.6.1.15]	ko00680	Methane metabolism
K00863	DAK, TKFC	triose/dihydroxyacetone kinase / FAD-AMP lyase (cyclizing) [EC:2.7.1.28 2.7.1.29 4.6.1.15]	ko01200	Carbon metabolism
K00863	DAK, TKFC	triose/dihydroxyacetone kinase / FAD-AMP lyase (cyclizing) [EC:2.7.1.28 2.7.1.29 4.6.1.15]	ko00561	Glycerolipid metabolism
K00863	DAK, TKFC	triose/dihydroxyacetone kinase / FAD-AMP lyase (cyclizing) [EC:2.7.1.28 2.7.1.29 4.6.1.15]	ko04622	RIG-I-like receptor signaling pathway
K00864	glpK, GK	glycerol kinase [EC:2.7.1.30]	ko03320	PPAR signaling pathway
K00864	glpK, GK	glycerol kinase [EC:2.7.1.30]	ko04626	Plant-pathogen interaction
K00864	glpK, GK	glycerol kinase [EC:2.7.1.30]	ko00561	Glycerolipid metabolism
K00865	glxK, garK	glycerate 2-kinase [EC:2.7.1.165]	ko00260	Glycine, serine and threonine metabolism
K00865	glxK, garK	glycerate 2-kinase [EC:2.7.1.165]	ko00630	Glyoxylate and dicarboxylate metabolism
K00865	glxK, garK	glycerate 2-kinase [EC:2.7.1.165]	ko00561	Glycerolipid metabolism
K00867	coaA	type I pantothenate kinase [EC:2.7.1.33]	ko00770	Pantothenate and CoA biosynthesis
K00868	pdxK, pdxY	pyridoxine kinase [EC:2.7.1.35]	ko00750	Vitamin B6 metabolism
K00869	E2.7.1.36, MVK, mvaK1	mevalonate kinase [EC:2.7.1.36]	ko00900	Terpenoid backbone biosynthesis
K00869	E2.7.1.36, MVK, mvaK1	mevalonate kinase [EC:2.7.1.36]	ko04146	Peroxisome
K00872	thrB1	homoserine kinase [EC:2.7.1.39]	ko01230	Biosynthesis of amino acids
K00872	thrB1	homoserine kinase [EC:2.7.1.39]	ko00260	Glycine, serine and threonine metabolism
K00873	PK, pyk	pyruvate kinase [EC:2.7.1.40]	ko04930	Type II diabetes mellitus
K00873	PK, pyk	pyruvate kinase [EC:2.7.1.40]	ko01230	Biosynthesis of amino acids
K00873	PK, pyk	pyruvate kinase [EC:2.7.1.40]	ko04922	Glucagon signaling pathway
K00873	PK, pyk	pyruvate kinase [EC:2.7.1.40]	ko01200	Carbon metabolism
K00873	PK, pyk	pyruvate kinase [EC:2.7.1.40]	ko00620	Pyruvate metabolism
K00873	PK, pyk	pyruvate kinase [EC:2.7.1.40]	ko00230	Purine metabolism
K00873	PK, pyk	pyruvate kinase [EC:2.7.1.40]	ko00010	Glycolysis / Gluconeogenesis
K00873	PK, pyk	pyruvate kinase [EC:2.7.1.40]	ko05230	Central carbon metabolism in cancer
K00873	PK, pyk	pyruvate kinase [EC:2.7.1.40]	ko05203	Viral carcinogenesis
K00874	kdgK	2-dehydro-3-deoxygluconokinase [EC:2.7.1.45]	ko00030	Pentose phosphate pathway
K00874	kdgK	2-dehydro-3-deoxygluconokinase [EC:2.7.1.45]	ko01200	Carbon metabolism
K00875	E2.7.1.47	D-ribulokinase [EC:2.7.1.47]	ko00040	Pentose and glucuronate interconversions
K00876	udk, UCK	uridine kinase [EC:2.7.1.48]	ko00983	Drug metabolism - other enzymes
K00876	udk, UCK	uridine kinase [EC:2.7.1.48]	ko00240	Pyrimidine metabolism
K00877	THI20	hydroxymethylpyrimidine/phosphomethylpyrimidine kinase / thiaminase [EC:2.7.1.49 2.7.4.7 3.5.99.2]	ko00730	Thiamine metabolism
K00878	thiM	hydroxyethylthiazole kinase [EC:2.7.1.50]	ko00730	Thiamine metabolism
K00879	fucK	L-fuculokinase [EC:2.7.1.51]	ko00051	Fructose and mannose metabolism
K00880	lyxK	L-xylulokinase [EC:2.7.1.53]	ko00053	Ascorbate and aldarate metabolism
K00880	lyxK	L-xylulokinase [EC:2.7.1.53]	ko00040	Pentose and glucuronate interconversions
K00881	alsK	allose kinase [EC:2.7.1.55]	ko00051	Fructose and mannose metabolism
K00882	fruK	1-phosphofructokinase [EC:2.7.1.56]	ko00051	Fructose and mannose metabolism
K00883	dgoK	2-dehydro-3-deoxygalactonokinase [EC:2.7.1.58]	ko00052	Galactose metabolism
K00884	NAGK, nagK	N-acetylglucosamine kinase [EC:2.7.1.59]	ko00520	Amino sugar and nucleotide sugar metabolism
K00885	nanK	N-acylmannosamine kinase [EC:2.7.1.60]	ko00520	Amino sugar and nucleotide sugar metabolism
K00886	ppgK	polyphosphate glucokinase [EC:2.7.1.63]	ko00010	Glycolysis / Gluconeogenesis
K00886	ppgK	polyphosphate glucokinase [EC:2.7.1.63]	ko01200	Carbon metabolism
K00886	ppgK	polyphosphate glucokinase [EC:2.7.1.63]	ko00520	Amino sugar and nucleotide sugar metabolism
K00887	dgkA	undecaprenol kinase [EC:2.7.1.66]	ko00550	Peptidoglycan biosynthesis
K00891	E2.7.1.71, aroK, aroL	shikimate kinase [EC:2.7.1.71]	ko01230	Biosynthesis of amino acids
K00891	E2.7.1.71, aroK, aroL	shikimate kinase [EC:2.7.1.71]	ko00400	Phenylalanine, tyrosine and tryptophan biosynthesis
K00892	gsk	inosine kinase [EC:2.7.1.73]	ko00230	Purine metabolism
K00895	pfp, PFP	diphosphate-dependent phosphofructokinase [EC:2.7.1.90]	ko00051	Fructose and mannose metabolism
K00899	mtnK	5-methylthioribose kinase [EC:2.7.1.100]	ko00270	Cysteine and methionine metabolism
K00901	dgkA, DGK	diacylglycerol kinase (ATP) [EC:2.7.1.107]	ko00561	Glycerolipid metabolism
K00901	dgkA, DGK	diacylglycerol kinase (ATP) [EC:2.7.1.107]	ko04070	Phosphatidylinositol signaling system
K00901	dgkA, DGK	diacylglycerol kinase (ATP) [EC:2.7.1.107]	ko00564	Glycerophospholipid metabolism
K00901	dgkA, DGK	diacylglycerol kinase (ATP) [EC:2.7.1.107]	ko05231	Choline metabolism in cancer
K00912	lpxK	tetraacyldisaccharide 4'-kinase [EC:2.7.1.130]	ko00540	Lipopolysaccharide biosynthesis
K00914	PIK3C3, VPS34	phosphatidylinositol 3-kinase [EC:2.7.1.137]	ko05152	Tuberculosis
K00914	PIK3C3, VPS34	phosphatidylinositol 3-kinase [EC:2.7.1.137]	ko04140	Autophagy - animal
K00914	PIK3C3, VPS34	phosphatidylinositol 3-kinase [EC:2.7.1.137]	ko00562	Inositol phosphate metabolism
K00914	PIK3C3, VPS34	phosphatidylinositol 3-kinase [EC:2.7.1.137]	ko04070	Phosphatidylinositol signaling system
K00914	PIK3C3, VPS34	phosphatidylinositol 3-kinase [EC:2.7.1.137]	ko04145	Phagosome
K00917	lacC	tagatose 6-phosphate kinase [EC:2.7.1.144]	ko00052	Galactose metabolism
K00919	ispE	4-diphosphocytidyl-2-C-methyl-D-erythritol kinase [EC:2.7.1.148]	ko00900	Terpenoid backbone biosynthesis
K00925	ackA	acetate kinase [EC:2.7.2.1]	ko00620	Pyruvate metabolism
K00925	ackA	acetate kinase [EC:2.7.2.1]	ko00430	Taurine and hypotaurine metabolism
K00925	ackA	acetate kinase [EC:2.7.2.1]	ko00720	Carbon fixation pathways in prokaryotes
K00925	ackA	acetate kinase [EC:2.7.2.1]	ko00680	Methane metabolism
K00925	ackA	acetate kinase [EC:2.7.2.1]	ko00640	Propanoate metabolism
K00925	ackA	acetate kinase [EC:2.7.2.1]	ko01200	Carbon metabolism
K00926	arcC	carbamate kinase [EC:2.7.2.2]	ko00910	Nitrogen metabolism
K00926	arcC	carbamate kinase [EC:2.7.2.2]	ko00220	Arginine biosynthesis
K00926	arcC	carbamate kinase [EC:2.7.2.2]	ko01200	Carbon metabolism
K00926	arcC	carbamate kinase [EC:2.7.2.2]	ko00230	Purine metabolism
K00927	PGK, pgk	phosphoglycerate kinase [EC:2.7.2.3]	ko00010	Glycolysis / Gluconeogenesis
K00927	PGK, pgk	phosphoglycerate kinase [EC:2.7.2.3]	ko01230	Biosynthesis of amino acids
K00927	PGK, pgk	phosphoglycerate kinase [EC:2.7.2.3]	ko01200	Carbon metabolism
K00927	PGK, pgk	phosphoglycerate kinase [EC:2.7.2.3]	ko00710	Carbon fixation in photosynthetic organisms
K00928	lysC	aspartate kinase [EC:2.7.2.4]	ko00300	Lysine biosynthesis
K00928	lysC	aspartate kinase [EC:2.7.2.4]	ko00261	Monobactam biosynthesis
K00928	lysC	aspartate kinase [EC:2.7.2.4]	ko01210	2-Oxocarboxylic acid metabolism
K00928	lysC	aspartate kinase [EC:2.7.2.4]	ko01230	Biosynthesis of amino acids
K00928	lysC	aspartate kinase [EC:2.7.2.4]	ko00270	Cysteine and methionine metabolism
K00928	lysC	aspartate kinase [EC:2.7.2.4]	ko00260	Glycine, serine and threonine metabolism
K00929	buk	butyrate kinase [EC:2.7.2.7]	ko00650	Butanoate metabolism
K00930	argB	acetylglutamate kinase [EC:2.7.2.8]	ko01210	2-Oxocarboxylic acid metabolism
K00930	argB	acetylglutamate kinase [EC:2.7.2.8]	ko01230	Biosynthesis of amino acids
K00930	argB	acetylglutamate kinase [EC:2.7.2.8]	ko00220	Arginine biosynthesis
K00931	proB	glutamate 5-kinase [EC:2.7.2.11]	ko00330	Arginine and proline metabolism
K00931	proB	glutamate 5-kinase [EC:2.7.2.11]	ko01230	Biosynthesis of amino acids
K00931	proB	glutamate 5-kinase [EC:2.7.2.11]	ko00332	Carbapenem biosynthesis
K00932	tdcD	propionate kinase [EC:2.7.2.15]	ko00640	Propanoate metabolism
K00937	ppk	polyphosphate kinase [EC:2.7.4.1]	ko00190	Oxidative phosphorylation
K00937	ppk	polyphosphate kinase [EC:2.7.4.1]	ko03018	RNA degradation
K00938	E2.7.4.2, mvaK2	phosphomevalonate kinase [EC:2.7.4.2]	ko00900	Terpenoid backbone biosynthesis
K00939	adk, AK	adenylate kinase [EC:2.7.4.3]	ko00230	Purine metabolism
K00940	ndk, NME	nucleoside-diphosphate kinase [EC:2.7.4.6]	ko00230	Purine metabolism
K00940	ndk, NME	nucleoside-diphosphate kinase [EC:2.7.4.6]	ko00240	Pyrimidine metabolism
K00941	thiD	hydroxymethylpyrimidine/phosphomethylpyrimidine kinase [EC:2.7.1.49 2.7.4.7]	ko00730	Thiamine metabolism
K00942	E2.7.4.8, gmk	guanylate kinase [EC:2.7.4.8]	ko00230	Purine metabolism
K00943	tmk, DTYMK	dTMP kinase [EC:2.7.4.9]	ko00240	Pyrimidine metabolism
K00945	cmk	CMP/dCMP kinase [EC:2.7.4.25]	ko00240	Pyrimidine metabolism
K00946	thiL	thiamine-monophosphate kinase [EC:2.7.4.16]	ko00730	Thiamine metabolism
K00948	PRPS, prsA	ribose-phosphate pyrophosphokinase [EC:2.7.6.1]	ko00030	Pentose phosphate pathway
K00948	PRPS, prsA	ribose-phosphate pyrophosphokinase [EC:2.7.6.1]	ko01230	Biosynthesis of amino acids
K00948	PRPS, prsA	ribose-phosphate pyrophosphokinase [EC:2.7.6.1]	ko01200	Carbon metabolism
K00948	PRPS, prsA	ribose-phosphate pyrophosphokinase [EC:2.7.6.1]	ko00230	Purine metabolism
K00949	thiN, TPK1, THI80	thiamine pyrophosphokinase [EC:2.7.6.2]	ko00730	Thiamine metabolism
K00950	folK	2-amino-4-hydroxy-6-hydroxymethyldihydropteridine diphosphokinase [EC:2.7.6.3]	ko00790	Folate biosynthesis
K00951	relA	GTP pyrophosphokinase [EC:2.7.6.5]	ko00230	Purine metabolism
K00952	nadM	nicotinamide-nucleotide adenylyltransferase [EC:2.7.7.1]	ko00760	Nicotinate and nicotinamide metabolism
K00954	E2.7.7.3A, coaD, kdtB	pantetheine-phosphate adenylyltransferase [EC:2.7.7.3]	ko00770	Pantothenate and CoA biosynthesis
K00955	cysNC	bifunctional enzyme CysN/CysC [EC:2.7.7.4 2.7.1.25]	ko00261	Monobactam biosynthesis
K00955	cysNC	bifunctional enzyme CysN/CysC [EC:2.7.7.4 2.7.1.25]	ko00920	Sulfur metabolism
K00955	cysNC	bifunctional enzyme CysN/CysC [EC:2.7.7.4 2.7.1.25]	ko00230	Purine metabolism
K00955	cysNC	bifunctional enzyme CysN/CysC [EC:2.7.7.4 2.7.1.25]	ko00450	Selenocompound metabolism
K00956	cysN	sulfate adenylyltransferase subunit 1 [EC:2.7.7.4]	ko00261	Monobactam biosynthesis
K00956	cysN	sulfate adenylyltransferase subunit 1 [EC:2.7.7.4]	ko00230	Purine metabolism
K00956	cysN	sulfate adenylyltransferase subunit 1 [EC:2.7.7.4]	ko00450	Selenocompound metabolism
K00956	cysN	sulfate adenylyltransferase subunit 1 [EC:2.7.7.4]	ko00920	Sulfur metabolism
K00957	cysD	sulfate adenylyltransferase subunit 2 [EC:2.7.7.4]	ko00450	Selenocompound metabolism
K00957	cysD	sulfate adenylyltransferase subunit 2 [EC:2.7.7.4]	ko00261	Monobactam biosynthesis
K00957	cysD	sulfate adenylyltransferase subunit 2 [EC:2.7.7.4]	ko00920	Sulfur metabolism
K00957	cysD	sulfate adenylyltransferase subunit 2 [EC:2.7.7.4]	ko00230	Purine metabolism
K00958	sat, met3	sulfate adenylyltransferase [EC:2.7.7.4]	ko00230	Purine metabolism
K00958	sat, met3	sulfate adenylyltransferase [EC:2.7.7.4]	ko00450	Selenocompound metabolism
K00958	sat, met3	sulfate adenylyltransferase [EC:2.7.7.4]	ko00261	Monobactam biosynthesis
K00958	sat, met3	sulfate adenylyltransferase [EC:2.7.7.4]	ko00920	Sulfur metabolism
K00962	pnp, PNPT1	polyribonucleotide nucleotidyltransferase [EC:2.7.7.8]	ko00240	Pyrimidine metabolism
K00962	pnp, PNPT1	polyribonucleotide nucleotidyltransferase [EC:2.7.7.8]	ko03018	RNA degradation
K00962	pnp, PNPT1	polyribonucleotide nucleotidyltransferase [EC:2.7.7.8]	ko00230	Purine metabolism
K00963	UGP2, galU, galF	UTP--glucose-1-phosphate uridylyltransferase [EC:2.7.7.9]	ko00500	Starch and sucrose metabolism
K00963	UGP2, galU, galF	UTP--glucose-1-phosphate uridylyltransferase [EC:2.7.7.9]	ko00040	Pentose and glucuronate interconversions
K00963	UGP2, galU, galF	UTP--glucose-1-phosphate uridylyltransferase [EC:2.7.7.9]	ko00052	Galactose metabolism
K00963	UGP2, galU, galF	UTP--glucose-1-phosphate uridylyltransferase [EC:2.7.7.9]	ko00520	Amino sugar and nucleotide sugar metabolism
K00965	galT, GALT	UDPglucose--hexose-1-phosphate uridylyltransferase [EC:2.7.7.12]	ko00520	Amino sugar and nucleotide sugar metabolism
K00965	galT, GALT	UDPglucose--hexose-1-phosphate uridylyltransferase [EC:2.7.7.12]	ko04917	Prolactin signaling pathway
K00965	galT, GALT	UDPglucose--hexose-1-phosphate uridylyltransferase [EC:2.7.7.12]	ko00052	Galactose metabolism
K00966	GMPP	mannose-1-phosphate guanylyltransferase [EC:2.7.7.13]	ko00520	Amino sugar and nucleotide sugar metabolism
K00966	GMPP	mannose-1-phosphate guanylyltransferase [EC:2.7.7.13]	ko00051	Fructose and mannose metabolism
K00968	PCYT1	choline-phosphate cytidylyltransferase [EC:2.7.7.15]	ko00440	Phosphonate and phosphinate metabolism
K00968	PCYT1	choline-phosphate cytidylyltransferase [EC:2.7.7.15]	ko00564	Glycerophospholipid metabolism
K00968	PCYT1	choline-phosphate cytidylyltransferase [EC:2.7.7.15]	ko05231	Choline metabolism in cancer
K00969	nadD	nicotinate-nucleotide adenylyltransferase [EC:2.7.7.18]	ko00760	Nicotinate and nicotinamide metabolism
K00970	pcnB	poly(A) polymerase [EC:2.7.7.19]	ko03018	RNA degradation
K00971	manC, cpsB	mannose-1-phosphate guanylyltransferase [EC:2.7.7.13]	ko00520	Amino sugar and nucleotide sugar metabolism
K00971	manC, cpsB	mannose-1-phosphate guanylyltransferase [EC:2.7.7.13]	ko00051	Fructose and mannose metabolism
K00972	UAP1	UDP-N-acetylglucosamine/UDP-N-acetylgalactosamine diphosphorylase [EC:2.7.7.23 2.7.7.83]	ko00520	Amino sugar and nucleotide sugar metabolism
K00973	E2.7.7.24, rfbA, rffH	glucose-1-phosphate thymidylyltransferase [EC:2.7.7.24]	ko00523	Polyketide sugar unit biosynthesis
K00973	E2.7.7.24, rfbA, rffH	glucose-1-phosphate thymidylyltransferase [EC:2.7.7.24]	ko00521	Streptomycin biosynthesis
K00974	cca	tRNA nucleotidyltransferase (CCA-adding enzyme) [EC:2.7.7.72 3.1.3.- 3.1.4.-]	ko03013	RNA transport
K00975	glgC	glucose-1-phosphate adenylyltransferase [EC:2.7.7.27]	ko00520	Amino sugar and nucleotide sugar metabolism
K00975	glgC	glucose-1-phosphate adenylyltransferase [EC:2.7.7.27]	ko00500	Starch and sucrose metabolism
K00978	rfbF	glucose-1-phosphate cytidylyltransferase [EC:2.7.7.33]	ko00500	Starch and sucrose metabolism
K00978	rfbF	glucose-1-phosphate cytidylyltransferase [EC:2.7.7.33]	ko00520	Amino sugar and nucleotide sugar metabolism
K00979	kdsB	3-deoxy-manno-octulosonate cytidylyltransferase (CMP-KDO synthetase) [EC:2.7.7.38]	ko00540	Lipopolysaccharide biosynthesis
K00980	tagD	glycerol-3-phosphate cytidylyltransferase [EC:2.7.7.39]	ko00564	Glycerophospholipid metabolism
K00981	E2.7.7.41, CDS1, CDS2, cdsA	phosphatidate cytidylyltransferase [EC:2.7.7.41]	ko00564	Glycerophospholipid metabolism
K00981	E2.7.7.41, CDS1, CDS2, cdsA	phosphatidate cytidylyltransferase [EC:2.7.7.41]	ko04070	Phosphatidylinositol signaling system
K00983	neuA	N-acylneuraminate cytidylyltransferase [EC:2.7.7.43]	ko00520	Amino sugar and nucleotide sugar metabolism
K00990	glnD	[protein-PII] uridylyltransferase [EC:2.7.7.59]	ko02020	Two-component system
K00991	ispD	2-C-methyl-D-erythritol 4-phosphate cytidylyltransferase [EC:2.7.7.60]	ko00900	Terpenoid backbone biosynthesis
K00995	pgsA, PGS1	CDP-diacylglycerol--glycerol-3-phosphate 3-phosphatidyltransferase [EC:2.7.8.5]	ko00564	Glycerophospholipid metabolism
K00997	acpS	holo-[acyl-carrier protein] synthase [EC:2.7.8.7]	ko00770	Pantothenate and CoA biosynthesis
K00998	pssA	CDP-diacylglycerol---serine O-phosphatidyltransferase [EC:2.7.8.8]	ko00260	Glycine, serine and threonine metabolism
K00998	pssA	CDP-diacylglycerol---serine O-phosphatidyltransferase [EC:2.7.8.8]	ko00564	Glycerophospholipid metabolism
K01000	mraY	phospho-N-acetylmuramoyl-pentapeptide-transferase [EC:2.7.8.13]	ko01502	Vancomycin resistance
K01000	mraY	phospho-N-acetylmuramoyl-pentapeptide-transferase [EC:2.7.8.13]	ko00550	Peptidoglycan biosynthesis
K01006	ppdK	pyruvate, orthophosphate dikinase [EC:2.7.9.1]	ko00710	Carbon fixation in photosynthetic organisms
K01006	ppdK	pyruvate, orthophosphate dikinase [EC:2.7.9.1]	ko01200	Carbon metabolism
K01006	ppdK	pyruvate, orthophosphate dikinase [EC:2.7.9.1]	ko00620	Pyruvate metabolism
K01006	ppdK	pyruvate, orthophosphate dikinase [EC:2.7.9.1]	ko00720	Carbon fixation pathways in prokaryotes
K01007	pps, ppsA	pyruvate, water dikinase [EC:2.7.9.2]	ko00620	Pyruvate metabolism
K01007	pps, ppsA	pyruvate, water dikinase [EC:2.7.9.2]	ko00720	Carbon fixation pathways in prokaryotes
K01007	pps, ppsA	pyruvate, water dikinase [EC:2.7.9.2]	ko01200	Carbon metabolism
K01007	pps, ppsA	pyruvate, water dikinase [EC:2.7.9.2]	ko00680	Methane metabolism
K01008	selD, SEPHS	selenide, water dikinase [EC:2.7.9.3]	ko00450	Selenocompound metabolism
K01011	TST, MPST, sseA	thiosulfate/3-mercaptopyruvate sulfurtransferase [EC:2.8.1.1 2.8.1.2]	ko00920	Sulfur metabolism
K01011	TST, MPST, sseA	thiosulfate/3-mercaptopyruvate sulfurtransferase [EC:2.8.1.1 2.8.1.2]	ko04122	Sulfur relay system
K01011	TST, MPST, sseA	thiosulfate/3-mercaptopyruvate sulfurtransferase [EC:2.8.1.1 2.8.1.2]	ko00270	Cysteine and methionine metabolism
K01012	bioB	biotin synthase [EC:2.8.1.6]	ko00780	Biotin metabolism
K01026	pct	propionate CoA-transferase [EC:2.8.3.1]	ko00640	Propanoate metabolism
K01026	pct	propionate CoA-transferase [EC:2.8.3.1]	ko00620	Pyruvate metabolism
K01026	pct	propionate CoA-transferase [EC:2.8.3.1]	ko00643	Styrene degradation
K01027	OXCT	3-oxoacid CoA-transferase [EC:2.8.3.5]	ko00650	Butanoate metabolism
K01027	OXCT	3-oxoacid CoA-transferase [EC:2.8.3.5]	ko00072	Synthesis and degradation of ketone bodies
K01027	OXCT	3-oxoacid CoA-transferase [EC:2.8.3.5]	ko00280	Valine, leucine and isoleucine degradation
K01028	E2.8.3.5A, scoA	3-oxoacid CoA-transferase subunit A [EC:2.8.3.5]	ko00280	Valine, leucine and isoleucine degradation
K01028	E2.8.3.5A, scoA	3-oxoacid CoA-transferase subunit A [EC:2.8.3.5]	ko00650	Butanoate metabolism
K01028	E2.8.3.5A, scoA	3-oxoacid CoA-transferase subunit A [EC:2.8.3.5]	ko00072	Synthesis and degradation of ketone bodies
K01029	E2.8.3.5B, scoB	3-oxoacid CoA-transferase subunit B [EC:2.8.3.5]	ko00072	Synthesis and degradation of ketone bodies
K01029	E2.8.3.5B, scoB	3-oxoacid CoA-transferase subunit B [EC:2.8.3.5]	ko00650	Butanoate metabolism
K01029	E2.8.3.5B, scoB	3-oxoacid CoA-transferase subunit B [EC:2.8.3.5]	ko00280	Valine, leucine and isoleucine degradation
K01032	pcaJ	3-oxoadipate CoA-transferase, beta subunit [EC:2.8.3.6]	ko00362	Benzoate degradation
K01034	atoD	acetate CoA/acetoacetate CoA-transferase alpha subunit [EC:2.8.3.8 2.8.3.9]	ko00310	Lysine degradation
K01034	atoD	acetate CoA/acetoacetate CoA-transferase alpha subunit [EC:2.8.3.8 2.8.3.9]	ko00640	Propanoate metabolism
K01034	atoD	acetate CoA/acetoacetate CoA-transferase alpha subunit [EC:2.8.3.8 2.8.3.9]	ko02020	Two-component system
K01034	atoD	acetate CoA/acetoacetate CoA-transferase alpha subunit [EC:2.8.3.8 2.8.3.9]	ko00650	Butanoate metabolism
K01034	atoD	acetate CoA/acetoacetate CoA-transferase alpha subunit [EC:2.8.3.8 2.8.3.9]	ko00627	Aminobenzoate degradation
K01035	atoA	acetate CoA/acetoacetate CoA-transferase beta subunit [EC:2.8.3.8 2.8.3.9]	ko02020	Two-component system
K01035	atoA	acetate CoA/acetoacetate CoA-transferase beta subunit [EC:2.8.3.8 2.8.3.9]	ko00310	Lysine degradation
K01035	atoA	acetate CoA/acetoacetate CoA-transferase beta subunit [EC:2.8.3.8 2.8.3.9]	ko00627	Aminobenzoate degradation
K01035	atoA	acetate CoA/acetoacetate CoA-transferase beta subunit [EC:2.8.3.8 2.8.3.9]	ko00650	Butanoate metabolism
K01035	atoA	acetate CoA/acetoacetate CoA-transferase beta subunit [EC:2.8.3.8 2.8.3.9]	ko00640	Propanoate metabolism
K01039	gctA	glutaconate CoA-transferase, subunit A [EC:2.8.3.12]	ko00650	Butanoate metabolism
K01039	gctA	glutaconate CoA-transferase, subunit A [EC:2.8.3.12]	ko00643	Styrene degradation
K01040	gctB	glutaconate CoA-transferase, subunit B [EC:2.8.3.12]	ko00650	Butanoate metabolism
K01040	gctB	glutaconate CoA-transferase, subunit B [EC:2.8.3.12]	ko00643	Styrene degradation
K01042	selA	L-seryl-tRNA(Ser) seleniumtransferase [EC:2.9.1.1]	ko00450	Selenocompound metabolism
K01042	selA	L-seryl-tRNA(Ser) seleniumtransferase [EC:2.9.1.1]	ko00970	Aminoacyl-tRNA biosynthesis
K01046	E3.1.1.3	triacylglycerol lipase [EC:3.1.1.3]	ko00561	Glycerolipid metabolism
K01048	pldB	lysophospholipase [EC:3.1.1.5]	ko00564	Glycerophospholipid metabolism
K01051	E3.1.1.11	pectinesterase [EC:3.1.1.11]	ko00040	Pentose and glucuronate interconversions
K01051	E3.1.1.11	pectinesterase [EC:3.1.1.11]	ko00500	Starch and sucrose metabolism
K01057	PGLS, pgl, devB	6-phosphogluconolactonase [EC:3.1.1.31]	ko01200	Carbon metabolism
K01057	PGLS, pgl, devB	6-phosphogluconolactonase [EC:3.1.1.31]	ko00030	Pentose phosphate pathway
K01058	pldA	phospholipase A1 [EC:3.1.1.32 3.1.1.4]	ko00591	Linoleic acid metabolism
K01058	pldA	phospholipase A1 [EC:3.1.1.32 3.1.1.4]	ko00564	Glycerophospholipid metabolism
K01058	pldA	phospholipase A1 [EC:3.1.1.32 3.1.1.4]	ko00592	alpha-Linolenic acid metabolism
K01058	pldA	phospholipase A1 [EC:3.1.1.32 3.1.1.4]	ko00565	Ether lipid metabolism
K01058	pldA	phospholipase A1 [EC:3.1.1.32 3.1.1.4]	ko00590	Arachidonic acid metabolism
K01060	cah	cephalosporin-C deacetylase [EC:3.1.1.41]	ko00311	Penicillin and cephalosporin biosynthesis
K01061	E3.1.1.45	carboxymethylenebutenolidase [EC:3.1.1.45]	ko00361	Chlorocyclohexane and chlorobenzene degradation
K01061	E3.1.1.45	carboxymethylenebutenolidase [EC:3.1.1.45]	ko00623	Toluene degradation
K01061	E3.1.1.45	carboxymethylenebutenolidase [EC:3.1.1.45]	ko00364	Fluorobenzoate degradation
K01067	E3.1.2.1, ACH1	acetyl-CoA hydrolase [EC:3.1.2.1]	ko00620	Pyruvate metabolism
K01069	E3.1.2.6, gloB	hydroxyacylglutathione hydrolase [EC:3.1.2.6]	ko00620	Pyruvate metabolism
K01070	frmB, ESD, fghA	S-formylglutathione hydrolase [EC:3.1.2.12]	ko01200	Carbon metabolism
K01070	frmB, ESD, fghA	S-formylglutathione hydrolase [EC:3.1.2.12]	ko00680	Methane metabolism
K01071	MCH	medium-chain acyl-[acyl-carrier-protein] hydrolase [EC:3.1.2.21]	ko00061	Fatty acid biosynthesis
K01077	E3.1.3.1, phoA, phoB	alkaline phosphatase [EC:3.1.3.1]	ko00627	Aminobenzoate degradation
K01077	E3.1.3.1, phoA, phoB	alkaline phosphatase [EC:3.1.3.1]	ko00790	Folate biosynthesis
K01077	E3.1.3.1, phoA, phoB	alkaline phosphatase [EC:3.1.3.1]	ko02020	Two-component system
K01079	serB, PSPH	phosphoserine phosphatase [EC:3.1.3.3]	ko01200	Carbon metabolism
K01079	serB, PSPH	phosphoserine phosphatase [EC:3.1.3.3]	ko01230	Biosynthesis of amino acids
K01079	serB, PSPH	phosphoserine phosphatase [EC:3.1.3.3]	ko00680	Methane metabolism
K01079	serB, PSPH	phosphoserine phosphatase [EC:3.1.3.3]	ko00260	Glycine, serine and threonine metabolism
K01081	E3.1.3.5	5'-nucleotidase [EC:3.1.3.5]	ko00760	Nicotinate and nicotinamide metabolism
K01081	E3.1.3.5	5'-nucleotidase [EC:3.1.3.5]	ko00240	Pyrimidine metabolism
K01081	E3.1.3.5	5'-nucleotidase [EC:3.1.3.5]	ko00230	Purine metabolism
K01082	cysQ, MET22, BPNT1	3'(2'), 5'-bisphosphate nucleotidase [EC:3.1.3.7]	ko00920	Sulfur metabolism
K01085	agp	glucose-1-phosphatase [EC:3.1.3.10]	ko00010	Glycolysis / Gluconeogenesis
K01087	otsB	trehalose 6-phosphate phosphatase [EC:3.1.3.12]	ko00500	Starch and sucrose metabolism
K01089	hisB	imidazoleglycerol-phosphate dehydratase / histidinol-phosphatase [EC:4.2.1.19 3.1.3.15]	ko00340	Histidine metabolism
K01089	hisB	imidazoleglycerol-phosphate dehydratase / histidinol-phosphatase [EC:4.2.1.19 3.1.3.15]	ko01230	Biosynthesis of amino acids
K01091	gph	phosphoglycolate phosphatase [EC:3.1.3.18]	ko00630	Glyoxylate and dicarboxylate metabolism
K01092	E3.1.3.25, IMPA, suhB	myo-inositol-1(or 4)-monophosphatase [EC:3.1.3.25]	ko00562	Inositol phosphate metabolism
K01092	E3.1.3.25, IMPA, suhB	myo-inositol-1(or 4)-monophosphatase [EC:3.1.3.25]	ko04070	Phosphatidylinositol signaling system
K01092	E3.1.3.25, IMPA, suhB	myo-inositol-1(or 4)-monophosphatase [EC:3.1.3.25]	ko00521	Streptomycin biosynthesis
K01093	appA	4-phytase / acid phosphatase [EC:3.1.3.26 3.1.3.2]	ko00627	Aminobenzoate degradation
K01093	appA	4-phytase / acid phosphatase [EC:3.1.3.26 3.1.3.2]	ko00562	Inositol phosphate metabolism
K01095	pgpA	phosphatidylglycerophosphatase A [EC:3.1.3.27]	ko00564	Glycerophospholipid metabolism
K01096	pgpB	phosphatidylglycerophosphatase B [EC:3.1.3.27 3.1.3.81 3.1.3.4 3.6.1.27]	ko00564	Glycerophospholipid metabolism
K01101	E3.1.3.41	4-nitrophenyl phosphatase [EC:3.1.3.41]	ko00627	Aminobenzoate degradation
K01114	plc	phospholipase C [EC:3.1.4.3]	ko00564	Glycerophospholipid metabolism
K01114	plc	phospholipase C [EC:3.1.4.3]	ko00562	Inositol phosphate metabolism
K01114	plc	phospholipase C [EC:3.1.4.3]	ko04919	Thyroid hormone signaling pathway
K01114	plc	phospholipase C [EC:3.1.4.3]	ko00565	Ether lipid metabolism
K01119	cpdB	2',3'-cyclic-nucleotide 2'-phosphodiesterase / 3'-nucleotidase [EC:3.1.4.16 3.1.3.6]	ko00230	Purine metabolism
K01119	cpdB	2',3'-cyclic-nucleotide 2'-phosphodiesterase / 3'-nucleotidase [EC:3.1.4.16 3.1.3.6]	ko00240	Pyrimidine metabolism
K01126	E3.1.4.46, glpQ, ugpQ	glycerophosphoryl diester phosphodiesterase [EC:3.1.4.46]	ko00564	Glycerophospholipid metabolism
K01129	dgt	dGTPase [EC:3.1.5.1]	ko00230	Purine metabolism
K01130	E3.1.6.1, aslA	arylsulfatase [EC:3.1.6.1]	ko00140	Steroid hormone biosynthesis
K01130	E3.1.6.1, aslA	arylsulfatase [EC:3.1.6.1]	ko00600	Sphingolipid metabolism
K01134	ARSA	arylsulfatase A [EC:3.1.6.8]	ko00600	Sphingolipid metabolism
K01134	ARSA	arylsulfatase A [EC:3.1.6.8]	ko04142	Lysosome
K01136	IDS	iduronate 2-sulfatase [EC:3.1.6.13]	ko04142	Lysosome
K01136	IDS	iduronate 2-sulfatase [EC:3.1.6.13]	ko00531	Glycosaminoglycan degradation
K01137	GNS	N-acetylglucosamine-6-sulfatase [EC:3.1.6.14]	ko04142	Lysosome
K01137	GNS	N-acetylglucosamine-6-sulfatase [EC:3.1.6.14]	ko00531	Glycosaminoglycan degradation
K01139	spoT	GTP diphosphokinase / guanosine-3',5'-bis(diphosphate) 3'-diphosphatase [EC:2.7.6.5 3.1.7.2]	ko00230	Purine metabolism
K01141	sbcB, exoI	exodeoxyribonuclease I [EC:3.1.11.1]	ko03430	Mismatch repair
K01142	E3.1.11.2, xthA	exodeoxyribonuclease III [EC:3.1.11.2]	ko03410	Base excision repair
K01151	nfo	deoxyribonuclease IV [EC:3.1.21.2]	ko03410	Base excision repair
K01159	ruvC	crossover junction endodeoxyribonuclease RuvC [EC:3.1.22.4]	ko03440	Homologous recombination
K01173	ENDOG	endonuclease G, mitochondrial	ko04210	Apoptosis
K01176	AMY, amyA, malS	alpha-amylase [EC:3.2.1.1]	ko04973	Carbohydrate digestion and absorption
K01176	AMY, amyA, malS	alpha-amylase [EC:3.2.1.1]	ko00500	Starch and sucrose metabolism
K01179	E3.2.1.4	endoglucanase [EC:3.2.1.4]	ko00500	Starch and sucrose metabolism
K01182	IMA, malL	oligo-1,6-glucosidase [EC:3.2.1.10]	ko00052	Galactose metabolism
K01182	IMA, malL	oligo-1,6-glucosidase [EC:3.2.1.10]	ko00500	Starch and sucrose metabolism
K01183	E3.2.1.14	chitinase [EC:3.2.1.14]	ko00520	Amino sugar and nucleotide sugar metabolism
K01186	NEU1	sialidase-1 [EC:3.2.1.18]	ko00600	Sphingolipid metabolism
K01186	NEU1	sialidase-1 [EC:3.2.1.18]	ko00511	Other glycan degradation
K01186	NEU1	sialidase-1 [EC:3.2.1.18]	ko04142	Lysosome
K01187	malZ	alpha-glucosidase [EC:3.2.1.20]	ko00052	Galactose metabolism
K01187	malZ	alpha-glucosidase [EC:3.2.1.20]	ko00500	Starch and sucrose metabolism
K01188	E3.2.1.21	beta-glucosidase [EC:3.2.1.21]	ko00940	Phenylpropanoid biosynthesis
K01188	E3.2.1.21	beta-glucosidase [EC:3.2.1.21]	ko00460	Cyanoamino acid metabolism
K01188	E3.2.1.21	beta-glucosidase [EC:3.2.1.21]	ko00500	Starch and sucrose metabolism
K01190	lacZ	beta-galactosidase [EC:3.2.1.23]	ko00600	Sphingolipid metabolism
K01190	lacZ	beta-galactosidase [EC:3.2.1.23]	ko00052	Galactose metabolism
K01190	lacZ	beta-galactosidase [EC:3.2.1.23]	ko00511	Other glycan degradation
K01191	E3.2.1.24	alpha-mannosidase [EC:3.2.1.24]	ko00511	Other glycan degradation
K01192	E3.2.1.25, MANBA, manB	beta-mannosidase [EC:3.2.1.25]	ko00511	Other glycan degradation
K01192	E3.2.1.25, MANBA, manB	beta-mannosidase [EC:3.2.1.25]	ko04142	Lysosome
K01193	INV, sacA	beta-fructofuranosidase [EC:3.2.1.26]	ko00052	Galactose metabolism
K01193	INV, sacA	beta-fructofuranosidase [EC:3.2.1.26]	ko00500	Starch and sucrose metabolism
K01194	TREH, treA, treF	alpha,alpha-trehalase [EC:3.2.1.28]	ko00500	Starch and sucrose metabolism
K01195	uidA, GUSB	beta-glucuronidase [EC:3.2.1.31]	ko00983	Drug metabolism - other enzymes
K01195	uidA, GUSB	beta-glucuronidase [EC:3.2.1.31]	ko00944	Flavone and flavonol biosynthesis
K01195	uidA, GUSB	beta-glucuronidase [EC:3.2.1.31]	ko00040	Pentose and glucuronate interconversions
K01195	uidA, GUSB	beta-glucuronidase [EC:3.2.1.31]	ko00531	Glycosaminoglycan degradation
K01195	uidA, GUSB	beta-glucuronidase [EC:3.2.1.31]	ko04142	Lysosome
K01195	uidA, GUSB	beta-glucuronidase [EC:3.2.1.31]	ko00500	Starch and sucrose metabolism
K01195	uidA, GUSB	beta-glucuronidase [EC:3.2.1.31]	ko00860	Porphyrin and chlorophyll metabolism
K01197	hya	hyaluronoglucosaminidase [EC:3.2.1.35]	ko00531	Glycosaminoglycan degradation
K01198	xynB	xylan 1,4-beta-xylosidase [EC:3.2.1.37]	ko00520	Amino sugar and nucleotide sugar metabolism
K01198	xynB	xylan 1,4-beta-xylosidase [EC:3.2.1.37]	ko00500	Starch and sucrose metabolism
K01201	GBA, srfJ	glucosylceramidase [EC:3.2.1.45]	ko04142	Lysosome
K01201	GBA, srfJ	glucosylceramidase [EC:3.2.1.45]	ko00511	Other glycan degradation
K01201	GBA, srfJ	glucosylceramidase [EC:3.2.1.45]	ko00600	Sphingolipid metabolism
K01205	NAGLU	alpha-N-acetylglucosaminidase [EC:3.2.1.50]	ko00531	Glycosaminoglycan degradation
K01205	NAGLU	alpha-N-acetylglucosaminidase [EC:3.2.1.50]	ko04142	Lysosome
K01206	FUCA	alpha-L-fucosidase [EC:3.2.1.51]	ko00511	Other glycan degradation
K01207	nagZ	beta-N-acetylhexosaminidase [EC:3.2.1.52]	ko00520	Amino sugar and nucleotide sugar metabolism
K01207	nagZ	beta-N-acetylhexosaminidase [EC:3.2.1.52]	ko00531	Glycosaminoglycan degradation
K01207	nagZ	beta-N-acetylhexosaminidase [EC:3.2.1.52]	ko01501	beta-Lactam resistance
K01208	cd, ma, nplT	cyclomaltodextrinase / maltogenic alpha-amylase / neopullulanase [EC:3.2.1.54 3.2.1.133 3.2.1.135]	ko00500	Starch and sucrose metabolism
K01209	abfA	alpha-N-arabinofuranosidase [EC:3.2.1.55]	ko00520	Amino sugar and nucleotide sugar metabolism
K01210	E3.2.1.58	glucan 1,3-beta-glucosidase [EC:3.2.1.58]	ko00500	Starch and sucrose metabolism
K01212	sacC, levB	levanase [EC:3.2.1.65]	ko00500	Starch and sucrose metabolism
K01218	gmuG	mannan endo-1,4-beta-mannosidase [EC:3.2.1.78]	ko00051	Fructose and mannose metabolism
K01220	E3.2.1.85, lacG	6-phospho-beta-galactosidase [EC:3.2.1.85]	ko00052	Galactose metabolism
K01222	E3.2.1.86A, celF	6-phospho-beta-glucosidase [EC:3.2.1.86]	ko00010	Glycolysis / Gluconeogenesis
K01223	E3.2.1.86B, bglA	6-phospho-beta-glucosidase [EC:3.2.1.86]	ko00010	Glycolysis / Gluconeogenesis
K01225	CBH1	cellulose 1,4-beta-cellobiosidase [EC:3.2.1.91]	ko00500	Starch and sucrose metabolism
K01226	treC	trehalose-6-phosphate hydrolase [EC:3.2.1.93]	ko00500	Starch and sucrose metabolism
K01227	E3.2.1.96	mannosyl-glycoprotein endo-beta-N-acetylglucosaminidase [EC:3.2.1.96]	ko00511	Other glycan degradation
K01232	glvA	maltose-6'-phosphate glucosidase [EC:3.2.1.122]	ko00500	Starch and sucrose metabolism
K01236	treZ, glgZ	maltooligosyltrehalose trehalohydrolase [EC:3.2.1.141]	ko00500	Starch and sucrose metabolism
K01239	iunH	purine nucleosidase [EC:3.2.2.1]	ko00760	Nicotinate and nicotinamide metabolism
K01239	iunH	purine nucleosidase [EC:3.2.2.1]	ko00230	Purine metabolism
K01241	amn	AMP nucleosidase [EC:3.2.2.4]	ko00230	Purine metabolism
K01243	mtnN, mtn, pfs	adenosylhomocysteine nucleosidase [EC:3.2.2.9]	ko01230	Biosynthesis of amino acids
K01243	mtnN, mtn, pfs	adenosylhomocysteine nucleosidase [EC:3.2.2.9]	ko00270	Cysteine and methionine metabolism
K01246	tag	DNA-3-methyladenine glycosylase I [EC:3.2.2.20]	ko03410	Base excision repair
K01247	alkA	DNA-3-methyladenine glycosylase II [EC:3.2.2.21]	ko03410	Base excision repair
K01251	E3.3.1.1, ahcY	adenosylhomocysteinase [EC:3.3.1.1]	ko00270	Cysteine and methionine metabolism
K01252	entB, dhbB, vibB, mxcF	bifunctional isochorismate lyase / aryl carrier protein [EC:3.3.2.1 6.3.2.14]	ko01053	Biosynthesis of siderophore group nonribosomal peptides
K01255	CARP, pepA	leucyl aminopeptidase [EC:3.4.11.1]	ko00480	Glutathione metabolism
K01256	pepN	aminopeptidase N [EC:3.4.11.2]	ko00480	Glutathione metabolism
K01259	pip	proline iminopeptidase [EC:3.4.11.5]	ko00330	Arginine and proline metabolism
K01270	pepD	dipeptidase D [EC:3.4.13.-]	ko00480	Glutathione metabolism
K01278	DPP4, CD26	dipeptidyl-peptidase 4 [EC:3.4.14.5]	ko04974	Protein digestion and absorption
K01322	PREP	prolyl oligopeptidase [EC:3.4.21.26]	ko04614	Renin-angiotensin system
K01338	lon	ATP-dependent Lon protease [EC:3.4.21.53]	ko04112	Cell cycle - Caulobacter
K01354	ptrB	oligopeptidase B [EC:3.4.21.83]	ko05142	Chagas disease (American trypanosomiasis)
K01354	ptrB	oligopeptidase B [EC:3.4.21.83]	ko05143	African trypanosomiasis
K01358	clpP, CLPP	ATP-dependent Clp protease, protease subunit [EC:3.4.21.92]	ko04112	Cell cycle - Caulobacter
K01364	speB	streptopain [EC:3.4.22.10]	ko01503	Cationic antimicrobial peptide (CAMP) resistance
K01392	THOP1	thimet oligopeptidase [EC:3.4.24.15]	ko05143	African trypanosomiasis
K01392	THOP1	thimet oligopeptidase [EC:3.4.24.15]	ko04614	Renin-angiotensin system
K01401	aur	aureolysin [EC:3.4.24.29]	ko01503	Cationic antimicrobial peptide (CAMP) resistance
K01401	aur	aureolysin [EC:3.4.24.29]	ko05150	Staphylococcus aureus infection
K01408	IDE, ide	insulysin [EC:3.4.24.56]	ko05010	Alzheimer's disease
K01424	E3.5.1.1, ansA, ansB	L-asparaginase [EC:3.5.1.1]	ko00250	Alanine, aspartate and glutamate metabolism
K01424	E3.5.1.1, ansA, ansB	L-asparaginase [EC:3.5.1.1]	ko00460	Cyanoamino acid metabolism
K01425	glsA, GLS	glutaminase [EC:3.5.1.2]	ko00250	Alanine, aspartate and glutamate metabolism
K01425	glsA, GLS	glutaminase [EC:3.5.1.2]	ko00220	Arginine biosynthesis
K01425	glsA, GLS	glutaminase [EC:3.5.1.2]	ko04964	Proximal tubule bicarbonate reclamation
K01425	glsA, GLS	glutaminase [EC:3.5.1.2]	ko05206	MicroRNAs in cancer
K01425	glsA, GLS	glutaminase [EC:3.5.1.2]	ko04727	GABAergic synapse
K01425	glsA, GLS	glutaminase [EC:3.5.1.2]	ko04724	Glutamatergic synapse
K01425	glsA, GLS	glutaminase [EC:3.5.1.2]	ko05230	Central carbon metabolism in cancer
K01425	glsA, GLS	glutaminase [EC:3.5.1.2]	ko00471	D-Glutamine and D-glutamate metabolism
K01426	E3.5.1.4, amiE	amidase [EC:3.5.1.4]	ko00330	Arginine and proline metabolism
K01426	E3.5.1.4, amiE	amidase [EC:3.5.1.4]	ko00360	Phenylalanine metabolism
K01426	E3.5.1.4, amiE	amidase [EC:3.5.1.4]	ko00380	Tryptophan metabolism
K01426	E3.5.1.4, amiE	amidase [EC:3.5.1.4]	ko00627	Aminobenzoate degradation
K01426	E3.5.1.4, amiE	amidase [EC:3.5.1.4]	ko00643	Styrene degradation
K01427	URE	urease [EC:3.5.1.5]	ko00230	Purine metabolism
K01427	URE	urease [EC:3.5.1.5]	ko00220	Arginine biosynthesis
K01428	ureC	urease subunit alpha [EC:3.5.1.5]	ko00230	Purine metabolism
K01428	ureC	urease subunit alpha [EC:3.5.1.5]	ko05120	Epithelial cell signaling in Helicobacter pylori infection
K01428	ureC	urease subunit alpha [EC:3.5.1.5]	ko00791	Atrazine degradation
K01428	ureC	urease subunit alpha [EC:3.5.1.5]	ko00220	Arginine biosynthesis
K01429	ureB	urease subunit beta [EC:3.5.1.5]	ko00791	Atrazine degradation
K01429	ureB	urease subunit beta [EC:3.5.1.5]	ko00220	Arginine biosynthesis
K01429	ureB	urease subunit beta [EC:3.5.1.5]	ko00230	Purine metabolism
K01430	ureA	urease subunit gamma [EC:3.5.1.5]	ko00220	Arginine biosynthesis
K01430	ureA	urease subunit gamma [EC:3.5.1.5]	ko00791	Atrazine degradation
K01430	ureA	urease subunit gamma [EC:3.5.1.5]	ko00230	Purine metabolism
K01433	purU	formyltetrahydrofolate deformylase [EC:3.5.1.10]	ko00630	Glyoxylate and dicarboxylate metabolism
K01433	purU	formyltetrahydrofolate deformylase [EC:3.5.1.10]	ko00670	One carbon pool by folate
K01434	E3.5.1.11	penicillin amidase [EC:3.5.1.11]	ko00311	Penicillin and cephalosporin biosynthesis
K01438	argE	acetylornithine deacetylase [EC:3.5.1.16]	ko01230	Biosynthesis of amino acids
K01438	argE	acetylornithine deacetylase [EC:3.5.1.16]	ko01210	2-Oxocarboxylic acid metabolism
K01438	argE	acetylornithine deacetylase [EC:3.5.1.16]	ko00220	Arginine biosynthesis
K01439	dapE	succinyl-diaminopimelate desuccinylase [EC:3.5.1.18]	ko00300	Lysine biosynthesis
K01439	dapE	succinyl-diaminopimelate desuccinylase [EC:3.5.1.18]	ko01230	Biosynthesis of amino acids
K01442	E3.5.1.24	choloylglycine hydrolase [EC:3.5.1.24]	ko00120	Primary bile acid biosynthesis
K01442	E3.5.1.24	choloylglycine hydrolase [EC:3.5.1.24]	ko00121	Secondary bile acid biosynthesis
K01443	nagA, AMDHD2	N-acetylglucosamine-6-phosphate deacetylase [EC:3.5.1.25]	ko00520	Amino sugar and nucleotide sugar metabolism
K01444	AGA, aspG	N4-(beta-N-acetylglucosaminyl)-L-asparaginase [EC:3.5.1.26]	ko04142	Lysosome
K01444	AGA, aspG	N4-(beta-N-acetylglucosaminyl)-L-asparaginase [EC:3.5.1.26]	ko00511	Other glycan degradation
K01448	E3.5.1.28B, amiA, amiB, amiC	N-acetylmuramoyl-L-alanine amidase [EC:3.5.1.28]	ko01503	Cationic antimicrobial peptide (CAMP) resistance
K01451	hipO	hippurate hydrolase [EC:3.5.1.32]	ko00360	Phenylalanine metabolism
K01452	E3.5.1.41	chitin deacetylase [EC:3.5.1.41]	ko00520	Amino sugar and nucleotide sugar metabolism
K01457	atzF	allophanate hydrolase [EC:3.5.1.54]	ko00220	Arginine biosynthesis
K01457	atzF	allophanate hydrolase [EC:3.5.1.54]	ko00791	Atrazine degradation
K01460	gsp	glutathionylspermidine amidase/synthetase [EC:3.5.1.78 6.3.1.8]	ko00480	Glutathione metabolism
K01464	DPYS, dht, hydA	dihydropyrimidinase [EC:3.5.2.2]	ko00240	Pyrimidine metabolism
K01464	DPYS, dht, hydA	dihydropyrimidinase [EC:3.5.2.2]	ko00410	beta-Alanine metabolism
K01464	DPYS, dht, hydA	dihydropyrimidinase [EC:3.5.2.2]	ko00770	Pantothenate and CoA biosynthesis
K01464	DPYS, dht, hydA	dihydropyrimidinase [EC:3.5.2.2]	ko00983	Drug metabolism - other enzymes
K01465	URA4, pyrC	dihydroorotase [EC:3.5.2.3]	ko00240	Pyrimidine metabolism
K01466	allB	allantoinase [EC:3.5.2.5]	ko00230	Purine metabolism
K01467	ampC	beta-lactamase class C [EC:3.5.2.6]	ko02020	Two-component system
K01467	ampC	beta-lactamase class C [EC:3.5.2.6]	ko01501	beta-Lactam resistance
K01468	hutI, AMDHD1	imidazolonepropionase [EC:3.5.2.7]	ko00340	Histidine metabolism
K01469	OPLAH, OXP1, oplAH	5-oxoprolinase (ATP-hydrolysing) [EC:3.5.2.9]	ko00480	Glutathione metabolism
K01470	E3.5.2.10	creatinine amidohydrolase [EC:3.5.2.10]	ko00330	Arginine and proline metabolism
K01473	hyuA	N-methylhydantoinase A [EC:3.5.2.14]	ko00330	Arginine and proline metabolism
K01474	hyuB	N-methylhydantoinase B [EC:3.5.2.14]	ko00330	Arginine and proline metabolism
K01476	E3.5.3.1, rocF, arg	arginase [EC:3.5.3.1]	ko00220	Arginine biosynthesis
K01476	E3.5.3.1, rocF, arg	arginase [EC:3.5.3.1]	ko05146	Amoebiasis
K01476	E3.5.3.1, rocF, arg	arginase [EC:3.5.3.1]	ko01230	Biosynthesis of amino acids
K01476	E3.5.3.1, rocF, arg	arginase [EC:3.5.3.1]	ko00330	Arginine and proline metabolism
K01478	arcA	arginine deiminase [EC:3.5.3.6]	ko00220	Arginine biosynthesis
K01479	hutG	formiminoglutamase [EC:3.5.3.8]	ko00340	Histidine metabolism
K01480	speB	agmatinase [EC:3.5.3.11]	ko00330	Arginine and proline metabolism
K01483	allA	ureidoglycolate lyase [EC:4.3.2.3]	ko00230	Purine metabolism
K01484	astB	succinylarginine dihydrolase [EC:3.5.3.23]	ko00330	Arginine and proline metabolism
K01485	codA	cytosine deaminase [EC:3.5.4.1]	ko00240	Pyrimidine metabolism
K01485	codA	cytosine deaminase [EC:3.5.4.1]	ko00330	Arginine and proline metabolism
K01486	ade	adenine deaminase [EC:3.5.4.2]	ko00230	Purine metabolism
K01487	E3.5.4.3, guaD	guanine deaminase [EC:3.5.4.3]	ko00230	Purine metabolism
K01488	add, ADA	adenosine deaminase [EC:3.5.4.4]	ko00230	Purine metabolism
K01488	add, ADA	adenosine deaminase [EC:3.5.4.4]	ko05340	Primary immunodeficiency
K01489	cdd, CDA	cytidine deaminase [EC:3.5.4.5]	ko00983	Drug metabolism - other enzymes
K01489	cdd, CDA	cytidine deaminase [EC:3.5.4.5]	ko00240	Pyrimidine metabolism
K01491	folD	methylenetetrahydrofolate dehydrogenase (NADP+) / methenyltetrahydrofolate cyclohydrolase [EC:1.5.1.5 3.5.4.9]	ko01200	Carbon metabolism
K01491	folD	methylenetetrahydrofolate dehydrogenase (NADP+) / methenyltetrahydrofolate cyclohydrolase [EC:1.5.1.5 3.5.4.9]	ko00670	One carbon pool by folate
K01491	folD	methylenetetrahydrofolate dehydrogenase (NADP+) / methenyltetrahydrofolate cyclohydrolase [EC:1.5.1.5 3.5.4.9]	ko00720	Carbon fixation pathways in prokaryotes
K01492	E2.1.2.3	phosphoribosylaminoimidazolecarboxamide formyltransferase [EC:2.1.2.3]	ko00230	Purine metabolism
K01493	comEB	dCMP deaminase [EC:3.5.4.12]	ko00240	Pyrimidine metabolism
K01494	dcd	dCTP deaminase [EC:3.5.4.13]	ko00240	Pyrimidine metabolism
K01495	GCH1, folE	GTP cyclohydrolase I [EC:3.5.4.16]	ko00790	Folate biosynthesis
K01496	hisI	phosphoribosyl-AMP cyclohydrolase [EC:3.5.4.19]	ko00340	Histidine metabolism
K01496	hisI	phosphoribosyl-AMP cyclohydrolase [EC:3.5.4.19]	ko01230	Biosynthesis of amino acids
K01497	ribA, RIB1	GTP cyclohydrolase II [EC:3.5.4.25]	ko00740	Riboflavin metabolism
K01499	mch	methenyltetrahydromethanopterin cyclohydrolase [EC:3.5.4.27]	ko00680	Methane metabolism
K01499	mch	methenyltetrahydromethanopterin cyclohydrolase [EC:3.5.4.27]	ko01200	Carbon metabolism
K01501	E3.5.5.1	nitrilase [EC:3.5.5.1]	ko00380	Tryptophan metabolism
K01501	E3.5.5.1	nitrilase [EC:3.5.5.1]	ko00460	Cyanoamino acid metabolism
K01501	E3.5.5.1	nitrilase [EC:3.5.5.1]	ko00627	Aminobenzoate degradation
K01501	E3.5.5.1	nitrilase [EC:3.5.5.1]	ko00643	Styrene degradation
K01501	E3.5.5.1	nitrilase [EC:3.5.5.1]	ko00910	Nitrogen metabolism
K01507	ppa	inorganic pyrophosphatase [EC:3.6.1.1]	ko00190	Oxidative phosphorylation
K01509	ENTPD2	adenosinetriphosphatase [EC:3.6.1.3]	ko00230	Purine metabolism
K01512	acyP	acylphosphatase [EC:3.6.1.7]	ko00620	Pyruvate metabolism
K01512	acyP	acylphosphatase [EC:3.6.1.7]	ko00627	Aminobenzoate degradation
K01515	nudF	ADP-ribose pyrophosphatase [EC:3.6.1.13]	ko00230	Purine metabolism
K01519	ITPA	inosine triphosphate pyrophosphatase [EC:3.6.1.-]	ko00240	Pyrimidine metabolism
K01519	ITPA	inosine triphosphate pyrophosphatase [EC:3.6.1.-]	ko00230	Purine metabolism
K01519	ITPA	inosine triphosphate pyrophosphatase [EC:3.6.1.-]	ko00983	Drug metabolism - other enzymes
K01520	dut, DUT	dUTP pyrophosphatase [EC:3.6.1.23]	ko00240	Pyrimidine metabolism
K01521	cdh	CDP-diacylglycerol pyrophosphatase [EC:3.6.1.26]	ko00564	Glycerophospholipid metabolism
K01522	FHIT	bis(5'-adenosyl)-triphosphatase [EC:3.6.1.29]	ko05223	Non-small cell lung cancer
K01522	FHIT	bis(5'-adenosyl)-triphosphatase [EC:3.6.1.29]	ko00230	Purine metabolism
K01522	FHIT	bis(5'-adenosyl)-triphosphatase [EC:3.6.1.29]	ko05222	Small cell lung cancer
K01523	hisE	phosphoribosyl-ATP pyrophosphohydrolase [EC:3.6.1.31]	ko01230	Biosynthesis of amino acids
K01523	hisE	phosphoribosyl-ATP pyrophosphohydrolase [EC:3.6.1.31]	ko00340	Histidine metabolism
K01524	ppx-gppA	exopolyphosphatase / guanosine-5'-triphosphate,3'-diphosphate pyrophosphatase [EC:3.6.1.11 3.6.1.40]	ko00230	Purine metabolism
K01525	apaH	bis(5'-nucleosyl)-tetraphosphatase (symmetrical) [EC:3.6.1.41]	ko00230	Purine metabolism
K01535	PMA1, PMA2	H+-transporting ATPase [EC:3.6.3.6]	ko00190	Oxidative phosphorylation
K01539	ATP1A	sodium/potassium-transporting ATPase subunit alpha [EC:3.6.3.9]	ko04918	Thyroid hormone synthesis
K01539	ATP1A	sodium/potassium-transporting ATPase subunit alpha [EC:3.6.3.9]	ko04976	Bile secretion
K01539	ATP1A	sodium/potassium-transporting ATPase subunit alpha [EC:3.6.3.9]	ko04960	Aldosterone-regulated sodium reabsorption
K01539	ATP1A	sodium/potassium-transporting ATPase subunit alpha [EC:3.6.3.9]	ko04911	Insulin secretion
K01539	ATP1A	sodium/potassium-transporting ATPase subunit alpha [EC:3.6.3.9]	ko04961	Endocrine and other factor-regulated calcium reabsorption
K01539	ATP1A	sodium/potassium-transporting ATPase subunit alpha [EC:3.6.3.9]	ko04971	Gastric acid secretion
K01539	ATP1A	sodium/potassium-transporting ATPase subunit alpha [EC:3.6.3.9]	ko04974	Protein digestion and absorption
K01539	ATP1A	sodium/potassium-transporting ATPase subunit alpha [EC:3.6.3.9]	ko04972	Pancreatic secretion
K01539	ATP1A	sodium/potassium-transporting ATPase subunit alpha [EC:3.6.3.9]	ko04022	cGMP-PKG signaling pathway
K01539	ATP1A	sodium/potassium-transporting ATPase subunit alpha [EC:3.6.3.9]	ko04964	Proximal tubule bicarbonate reclamation
K01539	ATP1A	sodium/potassium-transporting ATPase subunit alpha [EC:3.6.3.9]	ko04978	Mineral absorption
K01539	ATP1A	sodium/potassium-transporting ATPase subunit alpha [EC:3.6.3.9]	ko04261	Adrenergic signaling in cardiomyocytes
K01539	ATP1A	sodium/potassium-transporting ATPase subunit alpha [EC:3.6.3.9]	ko04970	Salivary secretion
K01539	ATP1A	sodium/potassium-transporting ATPase subunit alpha [EC:3.6.3.9]	ko04260	Cardiac muscle contraction
K01539	ATP1A	sodium/potassium-transporting ATPase subunit alpha [EC:3.6.3.9]	ko04973	Carbohydrate digestion and absorption
K01539	ATP1A	sodium/potassium-transporting ATPase subunit alpha [EC:3.6.3.9]	ko04024	cAMP signaling pathway
K01539	ATP1A	sodium/potassium-transporting ATPase subunit alpha [EC:3.6.3.9]	ko04919	Thyroid hormone signaling pathway
K01541	E3.6.3.10	H+/K+-exchanging ATPase [EC:3.6.3.10]	ko00190	Oxidative phosphorylation
K01545	kdpF	K+-transporting ATPase ATPase F chain	ko02020	Two-component system
K01546	kdpA	K+-transporting ATPase ATPase A chain [EC:3.6.3.12]	ko02020	Two-component system
K01547	kdpB	K+-transporting ATPase ATPase B chain [EC:3.6.3.12]	ko02020	Two-component system
K01548	kdpC	K+-transporting ATPase ATPase C chain [EC:3.6.3.12]	ko02020	Two-component system
K01560	E3.8.1.2	2-haloacid dehalogenase [EC:3.8.1.2]	ko00625	Chloroalkane and chloroalkene degradation
K01560	E3.8.1.2	2-haloacid dehalogenase [EC:3.8.1.2]	ko00361	Chlorocyclohexane and chlorobenzene degradation
K01571	oadA	oxaloacetate decarboxylase, alpha subunit [EC:4.1.1.3]	ko00620	Pyruvate metabolism
K01572	oadB	oxaloacetate decarboxylase, beta subunit [EC:4.1.1.3]	ko00620	Pyruvate metabolism
K01573	oadG	oxaloacetate decarboxylase, gamma subunit [EC:4.1.1.3]	ko00620	Pyruvate metabolism
K01575	alsD, budA, aldC	acetolactate decarboxylase [EC:4.1.1.5]	ko00650	Butanoate metabolism
K01575	alsD, budA, aldC	acetolactate decarboxylase [EC:4.1.1.5]	ko00660	C5-Branched dibasic acid metabolism
K01577	oxc	oxalyl-CoA decarboxylase [EC:4.1.1.8]	ko00630	Glyoxylate and dicarboxylate metabolism
K01578	MLYCD	malonyl-CoA decarboxylase [EC:4.1.1.9]	ko00410	beta-Alanine metabolism
K01578	MLYCD	malonyl-CoA decarboxylase [EC:4.1.1.9]	ko00640	Propanoate metabolism
K01578	MLYCD	malonyl-CoA decarboxylase [EC:4.1.1.9]	ko04152	AMPK signaling pathway
K01578	MLYCD	malonyl-CoA decarboxylase [EC:4.1.1.9]	ko04146	Peroxisome
K01579	panD	aspartate 1-decarboxylase [EC:4.1.1.11]	ko00410	beta-Alanine metabolism
K01579	panD	aspartate 1-decarboxylase [EC:4.1.1.11]	ko00770	Pantothenate and CoA biosynthesis
K01580	E4.1.1.15, gadB, gadA, GAD	glutamate decarboxylase [EC:4.1.1.15]	ko00250	Alanine, aspartate and glutamate metabolism
K01580	E4.1.1.15, gadB, gadA, GAD	glutamate decarboxylase [EC:4.1.1.15]	ko04940	Type I diabetes mellitus
K01580	E4.1.1.15, gadB, gadA, GAD	glutamate decarboxylase [EC:4.1.1.15]	ko04727	GABAergic synapse
K01580	E4.1.1.15, gadB, gadA, GAD	glutamate decarboxylase [EC:4.1.1.15]	ko00410	beta-Alanine metabolism
K01580	E4.1.1.15, gadB, gadA, GAD	glutamate decarboxylase [EC:4.1.1.15]	ko00430	Taurine and hypotaurine metabolism
K01580	E4.1.1.15, gadB, gadA, GAD	glutamate decarboxylase [EC:4.1.1.15]	ko00650	Butanoate metabolism
K01581	E4.1.1.17, ODC1, speC, speF	ornithine decarboxylase [EC:4.1.1.17]	ko00330	Arginine and proline metabolism
K01581	E4.1.1.17, ODC1, speC, speF	ornithine decarboxylase [EC:4.1.1.17]	ko00480	Glutathione metabolism
K01582	E4.1.1.18, ldcC, cadA	lysine decarboxylase [EC:4.1.1.18]	ko00960	Tropane, piperidine and pyridine alkaloid biosynthesis
K01582	E4.1.1.18, ldcC, cadA	lysine decarboxylase [EC:4.1.1.18]	ko00310	Lysine degradation
K01583	E4.1.1.19	arginine decarboxylase [EC:4.1.1.19]	ko00330	Arginine and proline metabolism
K01584	adiA	arginine decarboxylase [EC:4.1.1.19]	ko00330	Arginine and proline metabolism
K01585	speA	arginine decarboxylase [EC:4.1.1.19]	ko00330	Arginine and proline metabolism
K01586	lysA	diaminopimelate decarboxylase [EC:4.1.1.20]	ko01230	Biosynthesis of amino acids
K01586	lysA	diaminopimelate decarboxylase [EC:4.1.1.20]	ko00300	Lysine biosynthesis
K01588	purE	5-(carboxyamino)imidazole ribonucleotide mutase [EC:5.4.99.18]	ko00230	Purine metabolism
K01589	purK	5-(carboxyamino)imidazole ribonucleotide synthase [EC:6.3.4.18]	ko00230	Purine metabolism
K01590	hdc, HDC	histidine decarboxylase [EC:4.1.1.22]	ko00340	Histidine metabolism
K01591	pyrF	orotidine-5'-phosphate decarboxylase [EC:4.1.1.23]	ko00240	Pyrimidine metabolism
K01595	ppc	phosphoenolpyruvate carboxylase [EC:4.1.1.31]	ko00680	Methane metabolism
K01595	ppc	phosphoenolpyruvate carboxylase [EC:4.1.1.31]	ko00720	Carbon fixation pathways in prokaryotes
K01595	ppc	phosphoenolpyruvate carboxylase [EC:4.1.1.31]	ko01200	Carbon metabolism
K01595	ppc	phosphoenolpyruvate carboxylase [EC:4.1.1.31]	ko00620	Pyruvate metabolism
K01595	ppc	phosphoenolpyruvate carboxylase [EC:4.1.1.31]	ko00710	Carbon fixation in photosynthetic organisms
K01596	E4.1.1.32, pckA, PCK	phosphoenolpyruvate carboxykinase (GTP) [EC:4.1.1.32]	ko00620	Pyruvate metabolism
K01596	E4.1.1.32, pckA, PCK	phosphoenolpyruvate carboxykinase (GTP) [EC:4.1.1.32]	ko04068	FoxO signaling pathway
K01596	E4.1.1.32, pckA, PCK	phosphoenolpyruvate carboxykinase (GTP) [EC:4.1.1.32]	ko04922	Glucagon signaling pathway
K01596	E4.1.1.32, pckA, PCK	phosphoenolpyruvate carboxykinase (GTP) [EC:4.1.1.32]	ko04920	Adipocytokine signaling pathway
K01596	E4.1.1.32, pckA, PCK	phosphoenolpyruvate carboxykinase (GTP) [EC:4.1.1.32]	ko04910	Insulin signaling pathway
K01596	E4.1.1.32, pckA, PCK	phosphoenolpyruvate carboxykinase (GTP) [EC:4.1.1.32]	ko00010	Glycolysis / Gluconeogenesis
K01596	E4.1.1.32, pckA, PCK	phosphoenolpyruvate carboxykinase (GTP) [EC:4.1.1.32]	ko00020	Citrate cycle (TCA cycle)
K01596	E4.1.1.32, pckA, PCK	phosphoenolpyruvate carboxykinase (GTP) [EC:4.1.1.32]	ko03320	PPAR signaling pathway
K01596	E4.1.1.32, pckA, PCK	phosphoenolpyruvate carboxykinase (GTP) [EC:4.1.1.32]	ko04152	AMPK signaling pathway
K01596	E4.1.1.32, pckA, PCK	phosphoenolpyruvate carboxykinase (GTP) [EC:4.1.1.32]	ko04964	Proximal tubule bicarbonate reclamation
K01596	E4.1.1.32, pckA, PCK	phosphoenolpyruvate carboxykinase (GTP) [EC:4.1.1.32]	ko04151	PI3K-Akt signaling pathway
K01597	MVD, mvaD	diphosphomevalonate decarboxylase [EC:4.1.1.33]	ko00900	Terpenoid backbone biosynthesis
K01598	PPCDC, coaC	phosphopantothenoylcysteine decarboxylase [EC:4.1.1.36]	ko00770	Pantothenate and CoA biosynthesis
K01599	hemE, UROD	uroporphyrinogen decarboxylase [EC:4.1.1.37]	ko00860	Porphyrin and chlorophyll metabolism
K01607	pcaC	4-carboxymuconolactone decarboxylase [EC:4.1.1.44]	ko01220	Degradation of aromatic compounds
K01607	pcaC	4-carboxymuconolactone decarboxylase [EC:4.1.1.44]	ko00362	Benzoate degradation
K01608	gcl	tartronate-semialdehyde synthase [EC:4.1.1.47]	ko00630	Glyoxylate and dicarboxylate metabolism
K01609	trpC	indole-3-glycerol phosphate synthase [EC:4.1.1.48]	ko00400	Phenylalanine, tyrosine and tryptophan biosynthesis
K01609	trpC	indole-3-glycerol phosphate synthase [EC:4.1.1.48]	ko01230	Biosynthesis of amino acids
K01610	E4.1.1.49, pckA	phosphoenolpyruvate carboxykinase (ATP) [EC:4.1.1.49]	ko00010	Glycolysis / Gluconeogenesis
K01610	E4.1.1.49, pckA	phosphoenolpyruvate carboxykinase (ATP) [EC:4.1.1.49]	ko00710	Carbon fixation in photosynthetic organisms
K01610	E4.1.1.49, pckA	phosphoenolpyruvate carboxykinase (ATP) [EC:4.1.1.49]	ko01200	Carbon metabolism
K01610	E4.1.1.49, pckA	phosphoenolpyruvate carboxykinase (ATP) [EC:4.1.1.49]	ko00020	Citrate cycle (TCA cycle)
K01610	E4.1.1.49, pckA	phosphoenolpyruvate carboxykinase (ATP) [EC:4.1.1.49]	ko00620	Pyruvate metabolism
K01611	speD, AMD1	S-adenosylmethionine decarboxylase [EC:4.1.1.50]	ko00270	Cysteine and methionine metabolism
K01611	speD, AMD1	S-adenosylmethionine decarboxylase [EC:4.1.1.50]	ko00330	Arginine and proline metabolism
K01613	psd, PISD	phosphatidylserine decarboxylase [EC:4.1.1.65]	ko00564	Glycerophospholipid metabolism
K01615	gcdA	glutaconyl-CoA decarboxylase [EC:4.1.1.70]	ko00362	Benzoate degradation
K01615	gcdA	glutaconyl-CoA decarboxylase [EC:4.1.1.70]	ko00650	Butanoate metabolism
K01619	deoC, DERA	deoxyribose-phosphate aldolase [EC:4.1.2.4]	ko00030	Pentose phosphate pathway
K01620	ltaE	threonine aldolase [EC:4.1.2.48]	ko00260	Glycine, serine and threonine metabolism
K01620	ltaE	threonine aldolase [EC:4.1.2.48]	ko01230	Biosynthesis of amino acids
K01621	xfp, xpk	xylulose-5-phosphate/fructose-6-phosphate phosphoketolase [EC:4.1.2.9 4.1.2.22]	ko00710	Carbon fixation in photosynthetic organisms
K01621	xfp, xpk	xylulose-5-phosphate/fructose-6-phosphate phosphoketolase [EC:4.1.2.9 4.1.2.22]	ko00030	Pentose phosphate pathway
K01623	ALDO	fructose-bisphosphate aldolase, class I [EC:4.1.2.13]	ko00010	Glycolysis / Gluconeogenesis
K01623	ALDO	fructose-bisphosphate aldolase, class I [EC:4.1.2.13]	ko00710	Carbon fixation in photosynthetic organisms
K01623	ALDO	fructose-bisphosphate aldolase, class I [EC:4.1.2.13]	ko01200	Carbon metabolism
K01623	ALDO	fructose-bisphosphate aldolase, class I [EC:4.1.2.13]	ko01230	Biosynthesis of amino acids
K01623	ALDO	fructose-bisphosphate aldolase, class I [EC:4.1.2.13]	ko00030	Pentose phosphate pathway
K01623	ALDO	fructose-bisphosphate aldolase, class I [EC:4.1.2.13]	ko00051	Fructose and mannose metabolism
K01623	ALDO	fructose-bisphosphate aldolase, class I [EC:4.1.2.13]	ko00680	Methane metabolism
K01624	FBA, fbaA	fructose-bisphosphate aldolase, class II [EC:4.1.2.13]	ko00051	Fructose and mannose metabolism
K01624	FBA, fbaA	fructose-bisphosphate aldolase, class II [EC:4.1.2.13]	ko00030	Pentose phosphate pathway
K01624	FBA, fbaA	fructose-bisphosphate aldolase, class II [EC:4.1.2.13]	ko01200	Carbon metabolism
K01624	FBA, fbaA	fructose-bisphosphate aldolase, class II [EC:4.1.2.13]	ko00680	Methane metabolism
K01624	FBA, fbaA	fructose-bisphosphate aldolase, class II [EC:4.1.2.13]	ko00010	Glycolysis / Gluconeogenesis
K01624	FBA, fbaA	fructose-bisphosphate aldolase, class II [EC:4.1.2.13]	ko01230	Biosynthesis of amino acids
K01624	FBA, fbaA	fructose-bisphosphate aldolase, class II [EC:4.1.2.13]	ko00710	Carbon fixation in photosynthetic organisms
K01625	eda	2-dehydro-3-deoxyphosphogluconate aldolase / (4S)-4-hydroxy-2-oxoglutarate aldolase [EC:4.1.2.14 4.1.3.42]	ko00030	Pentose phosphate pathway
K01625	eda	2-dehydro-3-deoxyphosphogluconate aldolase / (4S)-4-hydroxy-2-oxoglutarate aldolase [EC:4.1.2.14 4.1.3.42]	ko01200	Carbon metabolism
K01625	eda	2-dehydro-3-deoxyphosphogluconate aldolase / (4S)-4-hydroxy-2-oxoglutarate aldolase [EC:4.1.2.14 4.1.3.42]	ko00630	Glyoxylate and dicarboxylate metabolism
K01626	E2.5.1.54, aroF, aroG, aroH	3-deoxy-7-phosphoheptulonate synthase [EC:2.5.1.54]	ko01230	Biosynthesis of amino acids
K01626	E2.5.1.54, aroF, aroG, aroH	3-deoxy-7-phosphoheptulonate synthase [EC:2.5.1.54]	ko00400	Phenylalanine, tyrosine and tryptophan biosynthesis
K01627	kdsA	2-dehydro-3-deoxyphosphooctonate aldolase (KDO 8-P synthase) [EC:2.5.1.55]	ko00540	Lipopolysaccharide biosynthesis
K01628	fucA	L-fuculose-phosphate aldolase [EC:4.1.2.17]	ko00051	Fructose and mannose metabolism
K01629	rhaD	rhamnulose-1-phosphate aldolase [EC:4.1.2.19]	ko00040	Pentose and glucuronate interconversions
K01629	rhaD	rhamnulose-1-phosphate aldolase [EC:4.1.2.19]	ko00051	Fructose and mannose metabolism
K01630	garL	2-dehydro-3-deoxyglucarate aldolase [EC:4.1.2.20]	ko00053	Ascorbate and aldarate metabolism
K01631	dgoA	2-dehydro-3-deoxyphosphogalactonate aldolase [EC:4.1.2.21]	ko00052	Galactose metabolism
K01633	folB	dihydroneopterin aldolase / 7,8-dihydroneopterin epimerase [EC:4.1.2.25 5.1.99.8]	ko00790	Folate biosynthesis
K01635	lacD	tagatose 1,6-diphosphate aldolase [EC:4.1.2.40]	ko00052	Galactose metabolism
K01637	E4.1.3.1, aceA	isocitrate lyase [EC:4.1.3.1]	ko00630	Glyoxylate and dicarboxylate metabolism
K01637	E4.1.3.1, aceA	isocitrate lyase [EC:4.1.3.1]	ko01200	Carbon metabolism
K01638	aceB, glcB	malate synthase [EC:2.3.3.9]	ko00630	Glyoxylate and dicarboxylate metabolism
K01638	aceB, glcB	malate synthase [EC:2.3.3.9]	ko01200	Carbon metabolism
K01638	aceB, glcB	malate synthase [EC:2.3.3.9]	ko00620	Pyruvate metabolism
K01639	E4.1.3.3, nanA, NPL	N-acetylneuraminate lyase [EC:4.1.3.3]	ko00520	Amino sugar and nucleotide sugar metabolism
K01640	E4.1.3.4, HMGCL, hmgL	hydroxymethylglutaryl-CoA lyase [EC:4.1.3.4]	ko00281	Geraniol degradation
K01640	E4.1.3.4, HMGCL, hmgL	hydroxymethylglutaryl-CoA lyase [EC:4.1.3.4]	ko00280	Valine, leucine and isoleucine degradation
K01640	E4.1.3.4, HMGCL, hmgL	hydroxymethylglutaryl-CoA lyase [EC:4.1.3.4]	ko04146	Peroxisome
K01640	E4.1.3.4, HMGCL, hmgL	hydroxymethylglutaryl-CoA lyase [EC:4.1.3.4]	ko00650	Butanoate metabolism
K01640	E4.1.3.4, HMGCL, hmgL	hydroxymethylglutaryl-CoA lyase [EC:4.1.3.4]	ko00072	Synthesis and degradation of ketone bodies
K01641	E2.3.3.10	hydroxymethylglutaryl-CoA synthase [EC:2.3.3.10]	ko00650	Butanoate metabolism
K01641	E2.3.3.10	hydroxymethylglutaryl-CoA synthase [EC:2.3.3.10]	ko00280	Valine, leucine and isoleucine degradation
K01641	E2.3.3.10	hydroxymethylglutaryl-CoA synthase [EC:2.3.3.10]	ko00900	Terpenoid backbone biosynthesis
K01641	E2.3.3.10	hydroxymethylglutaryl-CoA synthase [EC:2.3.3.10]	ko00072	Synthesis and degradation of ketone bodies
K01643	citF	citrate lyase subunit alpha / citrate CoA-transferase [EC:2.8.3.10]	ko02020	Two-component system
K01644	citE	citrate lyase subunit beta / citryl-CoA lyase [EC:4.1.3.34]	ko02020	Two-component system
K01646	citD	citrate lyase subunit gamma (acyl carrier protein)	ko02020	Two-component system
K01647	CS, gltA	citrate synthase [EC:2.3.3.1]	ko01210	2-Oxocarboxylic acid metabolism
K01647	CS, gltA	citrate synthase [EC:2.3.3.1]	ko00020	Citrate cycle (TCA cycle)
K01647	CS, gltA	citrate synthase [EC:2.3.3.1]	ko01200	Carbon metabolism
K01647	CS, gltA	citrate synthase [EC:2.3.3.1]	ko00630	Glyoxylate and dicarboxylate metabolism
K01647	CS, gltA	citrate synthase [EC:2.3.3.1]	ko01230	Biosynthesis of amino acids
K01649	leuA, IMS	2-isopropylmalate synthase [EC:2.3.3.13]	ko00620	Pyruvate metabolism
K01649	leuA, IMS	2-isopropylmalate synthase [EC:2.3.3.13]	ko00290	Valine, leucine and isoleucine biosynthesis
K01649	leuA, IMS	2-isopropylmalate synthase [EC:2.3.3.13]	ko01230	Biosynthesis of amino acids
K01649	leuA, IMS	2-isopropylmalate synthase [EC:2.3.3.13]	ko01210	2-Oxocarboxylic acid metabolism
K01652	E2.2.1.6L, ilvB, ilvG, ilvI	acetolactate synthase I/II/III large subunit [EC:2.2.1.6]	ko00650	Butanoate metabolism
K01652	E2.2.1.6L, ilvB, ilvG, ilvI	acetolactate synthase I/II/III large subunit [EC:2.2.1.6]	ko00660	C5-Branched dibasic acid metabolism
K01652	E2.2.1.6L, ilvB, ilvG, ilvI	acetolactate synthase I/II/III large subunit [EC:2.2.1.6]	ko01210	2-Oxocarboxylic acid metabolism
K01652	E2.2.1.6L, ilvB, ilvG, ilvI	acetolactate synthase I/II/III large subunit [EC:2.2.1.6]	ko00770	Pantothenate and CoA biosynthesis
K01652	E2.2.1.6L, ilvB, ilvG, ilvI	acetolactate synthase I/II/III large subunit [EC:2.2.1.6]	ko01230	Biosynthesis of amino acids
K01652	E2.2.1.6L, ilvB, ilvG, ilvI	acetolactate synthase I/II/III large subunit [EC:2.2.1.6]	ko00290	Valine, leucine and isoleucine biosynthesis
K01653	E2.2.1.6S, ilvH, ilvN	acetolactate synthase I/III small subunit [EC:2.2.1.6]	ko01230	Biosynthesis of amino acids
K01653	E2.2.1.6S, ilvH, ilvN	acetolactate synthase I/III small subunit [EC:2.2.1.6]	ko00650	Butanoate metabolism
K01653	E2.2.1.6S, ilvH, ilvN	acetolactate synthase I/III small subunit [EC:2.2.1.6]	ko00660	C5-Branched dibasic acid metabolism
K01653	E2.2.1.6S, ilvH, ilvN	acetolactate synthase I/III small subunit [EC:2.2.1.6]	ko00290	Valine, leucine and isoleucine biosynthesis
K01653	E2.2.1.6S, ilvH, ilvN	acetolactate synthase I/III small subunit [EC:2.2.1.6]	ko01210	2-Oxocarboxylic acid metabolism
K01653	E2.2.1.6S, ilvH, ilvN	acetolactate synthase I/III small subunit [EC:2.2.1.6]	ko00770	Pantothenate and CoA biosynthesis
K01654	E2.5.1.56, neuB	N-acetylneuraminate synthase [EC:2.5.1.56]	ko00520	Amino sugar and nucleotide sugar metabolism
K01657	trpE	anthranilate synthase component I [EC:4.1.3.27]	ko00400	Phenylalanine, tyrosine and tryptophan biosynthesis
K01657	trpE	anthranilate synthase component I [EC:4.1.3.27]	ko01230	Biosynthesis of amino acids
K01658	trpG	anthranilate synthase component II [EC:4.1.3.27]	ko00400	Phenylalanine, tyrosine and tryptophan biosynthesis
K01658	trpG	anthranilate synthase component II [EC:4.1.3.27]	ko01230	Biosynthesis of amino acids
K01659	prpC	2-methylcitrate synthase [EC:2.3.3.5]	ko00640	Propanoate metabolism
K01661	menB	naphthoate synthase [EC:4.1.3.36]	ko00130	Ubiquinone and other terpenoid-quinone biosynthesis
K01662	dxs	1-deoxy-D-xylulose-5-phosphate synthase [EC:2.2.1.7]	ko00900	Terpenoid backbone biosynthesis
K01662	dxs	1-deoxy-D-xylulose-5-phosphate synthase [EC:2.2.1.7]	ko00730	Thiamine metabolism
K01663	HIS7	glutamine amidotransferase / cyclase [EC:2.4.2.- 4.1.3.-]	ko00340	Histidine metabolism
K01663	HIS7	glutamine amidotransferase / cyclase [EC:2.4.2.- 4.1.3.-]	ko01230	Biosynthesis of amino acids
K01664	pabA	para-aminobenzoate synthetase component II [EC:2.6.1.85]	ko00790	Folate biosynthesis
K01665	pabB	para-aminobenzoate synthetase component I [EC:2.6.1.85]	ko00790	Folate biosynthesis
K01666	mhpE	4-hydroxy 2-oxovalerate aldolase [EC:4.1.3.39]	ko00621	Dioxin degradation
K01666	mhpE	4-hydroxy 2-oxovalerate aldolase [EC:4.1.3.39]	ko00622	Xylene degradation
K01666	mhpE	4-hydroxy 2-oxovalerate aldolase [EC:4.1.3.39]	ko01220	Degradation of aromatic compounds
K01666	mhpE	4-hydroxy 2-oxovalerate aldolase [EC:4.1.3.39]	ko00362	Benzoate degradation
K01666	mhpE	4-hydroxy 2-oxovalerate aldolase [EC:4.1.3.39]	ko00360	Phenylalanine metabolism
K01667	tnaA	tryptophanase [EC:4.1.99.1]	ko00380	Tryptophan metabolism
K01668	E4.1.99.2	tyrosine phenol-lyase [EC:4.1.99.2]	ko00350	Tyrosine metabolism
K01673	cynT, can	carbonic anhydrase [EC:4.2.1.1]	ko00910	Nitrogen metabolism
K01674	cah	carbonic anhydrase [EC:4.2.1.1]	ko00910	Nitrogen metabolism
K01676	E4.2.1.2A, fumA, fumB	fumarate hydratase, class I [EC:4.2.1.2]	ko00620	Pyruvate metabolism
K01676	E4.2.1.2A, fumA, fumB	fumarate hydratase, class I [EC:4.2.1.2]	ko01200	Carbon metabolism
K01676	E4.2.1.2A, fumA, fumB	fumarate hydratase, class I [EC:4.2.1.2]	ko00720	Carbon fixation pathways in prokaryotes
K01676	E4.2.1.2A, fumA, fumB	fumarate hydratase, class I [EC:4.2.1.2]	ko00020	Citrate cycle (TCA cycle)
K01677	E4.2.1.2AA, fumA	fumarate hydratase subunit alpha [EC:4.2.1.2]	ko00720	Carbon fixation pathways in prokaryotes
K01677	E4.2.1.2AA, fumA	fumarate hydratase subunit alpha [EC:4.2.1.2]	ko00020	Citrate cycle (TCA cycle)
K01677	E4.2.1.2AA, fumA	fumarate hydratase subunit alpha [EC:4.2.1.2]	ko01200	Carbon metabolism
K01677	E4.2.1.2AA, fumA	fumarate hydratase subunit alpha [EC:4.2.1.2]	ko00620	Pyruvate metabolism
K01678	E4.2.1.2AB, fumB	fumarate hydratase subunit beta [EC:4.2.1.2]	ko01200	Carbon metabolism
K01678	E4.2.1.2AB, fumB	fumarate hydratase subunit beta [EC:4.2.1.2]	ko00020	Citrate cycle (TCA cycle)
K01678	E4.2.1.2AB, fumB	fumarate hydratase subunit beta [EC:4.2.1.2]	ko00720	Carbon fixation pathways in prokaryotes
K01678	E4.2.1.2AB, fumB	fumarate hydratase subunit beta [EC:4.2.1.2]	ko00620	Pyruvate metabolism
K01679	E4.2.1.2B, fumC	fumarate hydratase, class II [EC:4.2.1.2]	ko00620	Pyruvate metabolism
K01679	E4.2.1.2B, fumC	fumarate hydratase, class II [EC:4.2.1.2]	ko05200	Pathways in cancer
K01679	E4.2.1.2B, fumC	fumarate hydratase, class II [EC:4.2.1.2]	ko01200	Carbon metabolism
K01679	E4.2.1.2B, fumC	fumarate hydratase, class II [EC:4.2.1.2]	ko05211	Renal cell carcinoma
K01679	E4.2.1.2B, fumC	fumarate hydratase, class II [EC:4.2.1.2]	ko00020	Citrate cycle (TCA cycle)
K01679	E4.2.1.2B, fumC	fumarate hydratase, class II [EC:4.2.1.2]	ko00720	Carbon fixation pathways in prokaryotes
K01681	ACO, acnA	aconitate hydratase [EC:4.2.1.3]	ko00630	Glyoxylate and dicarboxylate metabolism
K01681	ACO, acnA	aconitate hydratase [EC:4.2.1.3]	ko01230	Biosynthesis of amino acids
K01681	ACO, acnA	aconitate hydratase [EC:4.2.1.3]	ko00020	Citrate cycle (TCA cycle)
K01681	ACO, acnA	aconitate hydratase [EC:4.2.1.3]	ko00720	Carbon fixation pathways in prokaryotes
K01681	ACO, acnA	aconitate hydratase [EC:4.2.1.3]	ko01200	Carbon metabolism
K01681	ACO, acnA	aconitate hydratase [EC:4.2.1.3]	ko01210	2-Oxocarboxylic acid metabolism
K01682	acnB	aconitate hydratase 2 / 2-methylisocitrate dehydratase [EC:4.2.1.3 4.2.1.99]	ko01210	2-Oxocarboxylic acid metabolism
K01682	acnB	aconitate hydratase 2 / 2-methylisocitrate dehydratase [EC:4.2.1.3 4.2.1.99]	ko01200	Carbon metabolism
K01682	acnB	aconitate hydratase 2 / 2-methylisocitrate dehydratase [EC:4.2.1.3 4.2.1.99]	ko01230	Biosynthesis of amino acids
K01682	acnB	aconitate hydratase 2 / 2-methylisocitrate dehydratase [EC:4.2.1.3 4.2.1.99]	ko00640	Propanoate metabolism
K01682	acnB	aconitate hydratase 2 / 2-methylisocitrate dehydratase [EC:4.2.1.3 4.2.1.99]	ko00020	Citrate cycle (TCA cycle)
K01682	acnB	aconitate hydratase 2 / 2-methylisocitrate dehydratase [EC:4.2.1.3 4.2.1.99]	ko00720	Carbon fixation pathways in prokaryotes
K01682	acnB	aconitate hydratase 2 / 2-methylisocitrate dehydratase [EC:4.2.1.3 4.2.1.99]	ko00630	Glyoxylate and dicarboxylate metabolism
K01684	dgoD	galactonate dehydratase [EC:4.2.1.6]	ko00052	Galactose metabolism
K01685	uxaA	altronate hydrolase [EC:4.2.1.7]	ko00040	Pentose and glucuronate interconversions
K01686	uxuA	mannonate dehydratase [EC:4.2.1.8]	ko00040	Pentose and glucuronate interconversions
K01687	ilvD	dihydroxy-acid dehydratase [EC:4.2.1.9]	ko01210	2-Oxocarboxylic acid metabolism
K01687	ilvD	dihydroxy-acid dehydratase [EC:4.2.1.9]	ko00770	Pantothenate and CoA biosynthesis
K01687	ilvD	dihydroxy-acid dehydratase [EC:4.2.1.9]	ko00290	Valine, leucine and isoleucine biosynthesis
K01687	ilvD	dihydroxy-acid dehydratase [EC:4.2.1.9]	ko01230	Biosynthesis of amino acids
K01689	ENO, eno	enolase [EC:4.2.1.11]	ko00680	Methane metabolism
K01689	ENO, eno	enolase [EC:4.2.1.11]	ko01230	Biosynthesis of amino acids
K01689	ENO, eno	enolase [EC:4.2.1.11]	ko01200	Carbon metabolism
K01689	ENO, eno	enolase [EC:4.2.1.11]	ko04066	HIF-1 signaling pathway
K01689	ENO, eno	enolase [EC:4.2.1.11]	ko03018	RNA degradation
K01689	ENO, eno	enolase [EC:4.2.1.11]	ko00010	Glycolysis / Gluconeogenesis
K01690	edd	phosphogluconate dehydratase [EC:4.2.1.12]	ko01200	Carbon metabolism
K01690	edd	phosphogluconate dehydratase [EC:4.2.1.12]	ko00030	Pentose phosphate pathway
K01692	paaF, echA	enoyl-CoA hydratase [EC:4.2.1.17]	ko00903	Limonene and pinene degradation
K01692	paaF, echA	enoyl-CoA hydratase [EC:4.2.1.17]	ko00362	Benzoate degradation
K01692	paaF, echA	enoyl-CoA hydratase [EC:4.2.1.17]	ko00410	beta-Alanine metabolism
K01692	paaF, echA	enoyl-CoA hydratase [EC:4.2.1.17]	ko00360	Phenylalanine metabolism
K01692	paaF, echA	enoyl-CoA hydratase [EC:4.2.1.17]	ko00930	Caprolactam degradation
K01692	paaF, echA	enoyl-CoA hydratase [EC:4.2.1.17]	ko00650	Butanoate metabolism
K01692	paaF, echA	enoyl-CoA hydratase [EC:4.2.1.17]	ko00281	Geraniol degradation
K01692	paaF, echA	enoyl-CoA hydratase [EC:4.2.1.17]	ko00280	Valine, leucine and isoleucine degradation
K01692	paaF, echA	enoyl-CoA hydratase [EC:4.2.1.17]	ko00380	Tryptophan metabolism
K01692	paaF, echA	enoyl-CoA hydratase [EC:4.2.1.17]	ko01212	Fatty acid metabolism
K01692	paaF, echA	enoyl-CoA hydratase [EC:4.2.1.17]	ko00071	Fatty acid degradation
K01692	paaF, echA	enoyl-CoA hydratase [EC:4.2.1.17]	ko00310	Lysine degradation
K01692	paaF, echA	enoyl-CoA hydratase [EC:4.2.1.17]	ko00627	Aminobenzoate degradation
K01692	paaF, echA	enoyl-CoA hydratase [EC:4.2.1.17]	ko00640	Propanoate metabolism
K01693	hisB	imidazoleglycerol-phosphate dehydratase [EC:4.2.1.19]	ko00340	Histidine metabolism
K01693	hisB	imidazoleglycerol-phosphate dehydratase [EC:4.2.1.19]	ko01230	Biosynthesis of amino acids
K01694	TRP	tryptophan synthase [EC:4.2.1.20]	ko00260	Glycine, serine and threonine metabolism
K01694	TRP	tryptophan synthase [EC:4.2.1.20]	ko01230	Biosynthesis of amino acids
K01694	TRP	tryptophan synthase [EC:4.2.1.20]	ko00400	Phenylalanine, tyrosine and tryptophan biosynthesis
K01695	trpA	tryptophan synthase alpha chain [EC:4.2.1.20]	ko00260	Glycine, serine and threonine metabolism
K01695	trpA	tryptophan synthase alpha chain [EC:4.2.1.20]	ko00400	Phenylalanine, tyrosine and tryptophan biosynthesis
K01695	trpA	tryptophan synthase alpha chain [EC:4.2.1.20]	ko01230	Biosynthesis of amino acids
K01696	trpB	tryptophan synthase beta chain [EC:4.2.1.20]	ko00400	Phenylalanine, tyrosine and tryptophan biosynthesis
K01696	trpB	tryptophan synthase beta chain [EC:4.2.1.20]	ko00260	Glycine, serine and threonine metabolism
K01696	trpB	tryptophan synthase beta chain [EC:4.2.1.20]	ko01230	Biosynthesis of amino acids
K01697	CBS	cystathionine beta-synthase [EC:4.2.1.22]	ko00260	Glycine, serine and threonine metabolism
K01697	CBS	cystathionine beta-synthase [EC:4.2.1.22]	ko01230	Biosynthesis of amino acids
K01697	CBS	cystathionine beta-synthase [EC:4.2.1.22]	ko00270	Cysteine and methionine metabolism
K01698	hemB, ALAD	porphobilinogen synthase [EC:4.2.1.24]	ko00860	Porphyrin and chlorophyll metabolism
K01699	pduC	propanediol dehydratase large subunit [EC:4.2.1.28]	ko00640	Propanoate metabolism
K01702	LEU1	3-isopropylmalate dehydratase [EC:4.2.1.33]	ko01210	2-Oxocarboxylic acid metabolism
K01702	LEU1	3-isopropylmalate dehydratase [EC:4.2.1.33]	ko00290	Valine, leucine and isoleucine biosynthesis
K01702	LEU1	3-isopropylmalate dehydratase [EC:4.2.1.33]	ko01230	Biosynthesis of amino acids
K01703	leuC, IPMI-L	3-isopropylmalate/(R)-2-methylmalate dehydratase large subunit [EC:4.2.1.33 4.2.1.35]	ko00660	C5-Branched dibasic acid metabolism
K01703	leuC, IPMI-L	3-isopropylmalate/(R)-2-methylmalate dehydratase large subunit [EC:4.2.1.33 4.2.1.35]	ko00290	Valine, leucine and isoleucine biosynthesis
K01703	leuC, IPMI-L	3-isopropylmalate/(R)-2-methylmalate dehydratase large subunit [EC:4.2.1.33 4.2.1.35]	ko01210	2-Oxocarboxylic acid metabolism
K01703	leuC, IPMI-L	3-isopropylmalate/(R)-2-methylmalate dehydratase large subunit [EC:4.2.1.33 4.2.1.35]	ko01230	Biosynthesis of amino acids
K01704	leuD, IPMI-S	3-isopropylmalate/(R)-2-methylmalate dehydratase small subunit [EC:4.2.1.33 4.2.1.35]	ko01210	2-Oxocarboxylic acid metabolism
K01704	leuD, IPMI-S	3-isopropylmalate/(R)-2-methylmalate dehydratase small subunit [EC:4.2.1.33 4.2.1.35]	ko00660	C5-Branched dibasic acid metabolism
K01704	leuD, IPMI-S	3-isopropylmalate/(R)-2-methylmalate dehydratase small subunit [EC:4.2.1.33 4.2.1.35]	ko00290	Valine, leucine and isoleucine biosynthesis
K01704	leuD, IPMI-S	3-isopropylmalate/(R)-2-methylmalate dehydratase small subunit [EC:4.2.1.33 4.2.1.35]	ko01230	Biosynthesis of amino acids
K01705	LYS4	homoaconitate hydratase [EC:4.2.1.36]	ko00300	Lysine biosynthesis
K01705	LYS4	homoaconitate hydratase [EC:4.2.1.36]	ko01230	Biosynthesis of amino acids
K01705	LYS4	homoaconitate hydratase [EC:4.2.1.36]	ko01210	2-Oxocarboxylic acid metabolism
K01706	gudD	glucarate dehydratase [EC:4.2.1.40]	ko00053	Ascorbate and aldarate metabolism
K01708	garD	galactarate dehydratase [EC:4.2.1.42]	ko00053	Ascorbate and aldarate metabolism
K01709	rfbG	CDP-glucose 4,6-dehydratase [EC:4.2.1.45]	ko00520	Amino sugar and nucleotide sugar metabolism
K01710	E4.2.1.46, rfbB, rffG	dTDP-glucose 4,6-dehydratase [EC:4.2.1.46]	ko01055	Biosynthesis of vancomycin group antibiotics
K01710	E4.2.1.46, rfbB, rffG	dTDP-glucose 4,6-dehydratase [EC:4.2.1.46]	ko00521	Streptomycin biosynthesis
K01710	E4.2.1.46, rfbB, rffG	dTDP-glucose 4,6-dehydratase [EC:4.2.1.46]	ko00523	Polyketide sugar unit biosynthesis
K01711	gmd, GMDS	GDPmannose 4,6-dehydratase [EC:4.2.1.47]	ko00051	Fructose and mannose metabolism
K01711	gmd, GMDS	GDPmannose 4,6-dehydratase [EC:4.2.1.47]	ko00520	Amino sugar and nucleotide sugar metabolism
K01712	hutU, UROC1	urocanate hydratase [EC:4.2.1.49]	ko00340	Histidine metabolism
K01713	pheC	cyclohexadienyl dehydratase [EC:4.2.1.51 4.2.1.91]	ko00400	Phenylalanine, tyrosine and tryptophan biosynthesis
K01713	pheC	cyclohexadienyl dehydratase [EC:4.2.1.51 4.2.1.91]	ko01230	Biosynthesis of amino acids
K01714	dapA	4-hydroxy-tetrahydrodipicolinate synthase [EC:4.3.3.7]	ko00300	Lysine biosynthesis
K01714	dapA	4-hydroxy-tetrahydrodipicolinate synthase [EC:4.3.3.7]	ko00261	Monobactam biosynthesis
K01714	dapA	4-hydroxy-tetrahydrodipicolinate synthase [EC:4.3.3.7]	ko01230	Biosynthesis of amino acids
K01715	crt	enoyl-CoA hydratase [EC:4.2.1.17]	ko01200	Carbon metabolism
K01715	crt	enoyl-CoA hydratase [EC:4.2.1.17]	ko00650	Butanoate metabolism
K01716	fabA	3-hydroxyacyl-[acyl-carrier protein] dehydratase / trans-2-decenoyl-[acyl-carrier protein] isomerase [EC:4.2.1.59 5.3.3.14]	ko00061	Fatty acid biosynthesis
K01716	fabA	3-hydroxyacyl-[acyl-carrier protein] dehydratase / trans-2-decenoyl-[acyl-carrier protein] isomerase [EC:4.2.1.59 5.3.3.14]	ko01212	Fatty acid metabolism
K01719	hemD, UROS	uroporphyrinogen-III synthase [EC:4.2.1.75]	ko00860	Porphyrin and chlorophyll metabolism
K01720	prpD	2-methylcitrate dehydratase [EC:4.2.1.79]	ko00640	Propanoate metabolism
K01725	cynS	cyanate lyase [EC:4.2.1.104]	ko00910	Nitrogen metabolism
K01728	pel	pectate lyase [EC:4.2.2.2]	ko00040	Pentose and glucuronate interconversions
K01729	algL	poly(beta-D-mannuronate) lyase [EC:4.2.2.3]	ko00051	Fructose and mannose metabolism
K01730	ogl	oligogalacturonide lyase [EC:4.2.2.6]	ko00040	Pentose and glucuronate interconversions
K01733	thrC	threonine synthase [EC:4.2.3.1]	ko01230	Biosynthesis of amino acids
K01733	thrC	threonine synthase [EC:4.2.3.1]	ko00750	Vitamin B6 metabolism
K01733	thrC	threonine synthase [EC:4.2.3.1]	ko00260	Glycine, serine and threonine metabolism
K01734	mgsA	methylglyoxal synthase [EC:4.2.3.3]	ko00640	Propanoate metabolism
K01735	aroB	3-dehydroquinate synthase [EC:4.2.3.4]	ko01230	Biosynthesis of amino acids
K01735	aroB	3-dehydroquinate synthase [EC:4.2.3.4]	ko00400	Phenylalanine, tyrosine and tryptophan biosynthesis
K01736	aroC	chorismate synthase [EC:4.2.3.5]	ko00400	Phenylalanine, tyrosine and tryptophan biosynthesis
K01736	aroC	chorismate synthase [EC:4.2.3.5]	ko01230	Biosynthesis of amino acids
K01737	queD, ptpS, PTS	6-pyruvoyltetrahydropterin/6-carboxytetrahydropterin synthase [EC:4.2.3.12 4.1.2.50]	ko00790	Folate biosynthesis
K01738	cysK	cysteine synthase A [EC:2.5.1.47]	ko00920	Sulfur metabolism
K01738	cysK	cysteine synthase A [EC:2.5.1.47]	ko01230	Biosynthesis of amino acids
K01738	cysK	cysteine synthase A [EC:2.5.1.47]	ko01200	Carbon metabolism
K01738	cysK	cysteine synthase A [EC:2.5.1.47]	ko00270	Cysteine and methionine metabolism
K01739	metB	cystathionine gamma-synthase [EC:2.5.1.48]	ko01230	Biosynthesis of amino acids
K01739	metB	cystathionine gamma-synthase [EC:2.5.1.48]	ko00270	Cysteine and methionine metabolism
K01739	metB	cystathionine gamma-synthase [EC:2.5.1.48]	ko00920	Sulfur metabolism
K01739	metB	cystathionine gamma-synthase [EC:2.5.1.48]	ko00450	Selenocompound metabolism
K01740	metY	O-acetylhomoserine (thiol)-lyase [EC:2.5.1.49]	ko00270	Cysteine and methionine metabolism
K01744	aspA	aspartate ammonia-lyase [EC:4.3.1.1]	ko00250	Alanine, aspartate and glutamate metabolism
K01745	hutH, HAL	histidine ammonia-lyase [EC:4.3.1.3]	ko00340	Histidine metabolism
K01746	E4.3.1.4	formiminotetrahydrofolate cyclodeaminase [EC:4.3.1.4]	ko00670	One carbon pool by folate
K01749	hemC, HMBS	hydroxymethylbilane synthase [EC:2.5.1.61]	ko00860	Porphyrin and chlorophyll metabolism
K01750	E4.3.1.12, ocd	ornithine cyclodeaminase [EC:4.3.1.12]	ko00330	Arginine and proline metabolism
K01750	E4.3.1.12, ocd	ornithine cyclodeaminase [EC:4.3.1.12]	ko01230	Biosynthesis of amino acids
K01752	E4.3.1.17, sdaA, sdaB, tdcG	L-serine dehydratase [EC:4.3.1.17]	ko00270	Cysteine and methionine metabolism
K01752	E4.3.1.17, sdaA, sdaB, tdcG	L-serine dehydratase [EC:4.3.1.17]	ko00260	Glycine, serine and threonine metabolism
K01752	E4.3.1.17, sdaA, sdaB, tdcG	L-serine dehydratase [EC:4.3.1.17]	ko01230	Biosynthesis of amino acids
K01752	E4.3.1.17, sdaA, sdaB, tdcG	L-serine dehydratase [EC:4.3.1.17]	ko01200	Carbon metabolism
K01753	dsdA	D-serine dehydratase [EC:4.3.1.18]	ko00260	Glycine, serine and threonine metabolism
K01754	E4.3.1.19, ilvA, tdcB	threonine dehydratase [EC:4.3.1.19]	ko01230	Biosynthesis of amino acids
K01754	E4.3.1.19, ilvA, tdcB	threonine dehydratase [EC:4.3.1.19]	ko00260	Glycine, serine and threonine metabolism
K01754	E4.3.1.19, ilvA, tdcB	threonine dehydratase [EC:4.3.1.19]	ko00290	Valine, leucine and isoleucine biosynthesis
K01754	E4.3.1.19, ilvA, tdcB	threonine dehydratase [EC:4.3.1.19]	ko01200	Carbon metabolism
K01755	argH, ASL	argininosuccinate lyase [EC:4.3.2.1]	ko00250	Alanine, aspartate and glutamate metabolism
K01755	argH, ASL	argininosuccinate lyase [EC:4.3.2.1]	ko01230	Biosynthesis of amino acids
K01755	argH, ASL	argininosuccinate lyase [EC:4.3.2.1]	ko00220	Arginine biosynthesis
K01756	purB, ADSL	adenylosuccinate lyase [EC:4.3.2.2]	ko00230	Purine metabolism
K01756	purB, ADSL	adenylosuccinate lyase [EC:4.3.2.2]	ko00250	Alanine, aspartate and glutamate metabolism
K01758	CTH	cystathionine gamma-lyase [EC:4.4.1.1]	ko00270	Cysteine and methionine metabolism
K01758	CTH	cystathionine gamma-lyase [EC:4.4.1.1]	ko00260	Glycine, serine and threonine metabolism
K01758	CTH	cystathionine gamma-lyase [EC:4.4.1.1]	ko00450	Selenocompound metabolism
K01758	CTH	cystathionine gamma-lyase [EC:4.4.1.1]	ko01230	Biosynthesis of amino acids
K01759	GLO1, gloA	lactoylglutathione lyase [EC:4.4.1.5]	ko04011	MAPK signaling pathway - yeast
K01759	GLO1, gloA	lactoylglutathione lyase [EC:4.4.1.5]	ko00620	Pyruvate metabolism
K01760	metC	cystathionine beta-lyase [EC:4.4.1.8]	ko01230	Biosynthesis of amino acids
K01760	metC	cystathionine beta-lyase [EC:4.4.1.8]	ko00270	Cysteine and methionine metabolism
K01760	metC	cystathionine beta-lyase [EC:4.4.1.8]	ko00450	Selenocompound metabolism
K01761	E4.4.1.11	methionine-gamma-lyase [EC:4.4.1.11]	ko00270	Cysteine and methionine metabolism
K01761	E4.4.1.11	methionine-gamma-lyase [EC:4.4.1.11]	ko00450	Selenocompound metabolism
K01768	E4.6.1.1	adenylate cyclase [EC:4.6.1.1]	ko00230	Purine metabolism
K01768	E4.6.1.1	adenylate cyclase [EC:4.6.1.1]	ko04113	Meiosis - yeast
K01770	ispF	2-C-methyl-D-erythritol 2,4-cyclodiphosphate synthase [EC:4.6.1.12]	ko00900	Terpenoid backbone biosynthesis
K01771	plc	1-phosphatidylinositol phosphodiesterase [EC:4.6.1.13]	ko00562	Inositol phosphate metabolism
K01772	hemH, FECH	protoporphyrin/coproporphyrin ferrochelatase [EC:4.99.1.1 4.99.1.9]	ko00860	Porphyrin and chlorophyll metabolism
K01775	alr	alanine racemase [EC:5.1.1.1]	ko01502	Vancomycin resistance
K01775	alr	alanine racemase [EC:5.1.1.1]	ko00473	D-Alanine metabolism
K01776	murI	glutamate racemase [EC:5.1.1.3]	ko00471	D-Glutamine and D-glutamate metabolism
K01777	prdF	proline racemase [EC:5.1.1.4]	ko00330	Arginine and proline metabolism
K01778	dapF	diaminopimelate epimerase [EC:5.1.1.7]	ko00300	Lysine biosynthesis
K01778	dapF	diaminopimelate epimerase [EC:5.1.1.7]	ko01230	Biosynthesis of amino acids
K01779	racD	aspartate racemase [EC:5.1.1.13]	ko01054	Nonribosomal peptide structures
K01779	racD	aspartate racemase [EC:5.1.1.13]	ko00250	Alanine, aspartate and glutamate metabolism
K01782	fadJ	3-hydroxyacyl-CoA dehydrogenase / enoyl-CoA hydratase / 3-hydroxybutyryl-CoA epimerase [EC:1.1.1.35 4.2.1.17 5.1.2.3]	ko00410	beta-Alanine metabolism
K01782	fadJ	3-hydroxyacyl-CoA dehydrogenase / enoyl-CoA hydratase / 3-hydroxybutyryl-CoA epimerase [EC:1.1.1.35 4.2.1.17 5.1.2.3]	ko00640	Propanoate metabolism
K01782	fadJ	3-hydroxyacyl-CoA dehydrogenase / enoyl-CoA hydratase / 3-hydroxybutyryl-CoA epimerase [EC:1.1.1.35 4.2.1.17 5.1.2.3]	ko01212	Fatty acid metabolism
K01782	fadJ	3-hydroxyacyl-CoA dehydrogenase / enoyl-CoA hydratase / 3-hydroxybutyryl-CoA epimerase [EC:1.1.1.35 4.2.1.17 5.1.2.3]	ko00071	Fatty acid degradation
K01782	fadJ	3-hydroxyacyl-CoA dehydrogenase / enoyl-CoA hydratase / 3-hydroxybutyryl-CoA epimerase [EC:1.1.1.35 4.2.1.17 5.1.2.3]	ko01040	Biosynthesis of unsaturated fatty acids
K01782	fadJ	3-hydroxyacyl-CoA dehydrogenase / enoyl-CoA hydratase / 3-hydroxybutyryl-CoA epimerase [EC:1.1.1.35 4.2.1.17 5.1.2.3]	ko00650	Butanoate metabolism
K01782	fadJ	3-hydroxyacyl-CoA dehydrogenase / enoyl-CoA hydratase / 3-hydroxybutyryl-CoA epimerase [EC:1.1.1.35 4.2.1.17 5.1.2.3]	ko00310	Lysine degradation
K01782	fadJ	3-hydroxyacyl-CoA dehydrogenase / enoyl-CoA hydratase / 3-hydroxybutyryl-CoA epimerase [EC:1.1.1.35 4.2.1.17 5.1.2.3]	ko00362	Benzoate degradation
K01782	fadJ	3-hydroxyacyl-CoA dehydrogenase / enoyl-CoA hydratase / 3-hydroxybutyryl-CoA epimerase [EC:1.1.1.35 4.2.1.17 5.1.2.3]	ko01200	Carbon metabolism
K01782	fadJ	3-hydroxyacyl-CoA dehydrogenase / enoyl-CoA hydratase / 3-hydroxybutyryl-CoA epimerase [EC:1.1.1.35 4.2.1.17 5.1.2.3]	ko00903	Limonene and pinene degradation
K01782	fadJ	3-hydroxyacyl-CoA dehydrogenase / enoyl-CoA hydratase / 3-hydroxybutyryl-CoA epimerase [EC:1.1.1.35 4.2.1.17 5.1.2.3]	ko00281	Geraniol degradation
K01782	fadJ	3-hydroxyacyl-CoA dehydrogenase / enoyl-CoA hydratase / 3-hydroxybutyryl-CoA epimerase [EC:1.1.1.35 4.2.1.17 5.1.2.3]	ko00380	Tryptophan metabolism
K01782	fadJ	3-hydroxyacyl-CoA dehydrogenase / enoyl-CoA hydratase / 3-hydroxybutyryl-CoA epimerase [EC:1.1.1.35 4.2.1.17 5.1.2.3]	ko00930	Caprolactam degradation
K01782	fadJ	3-hydroxyacyl-CoA dehydrogenase / enoyl-CoA hydratase / 3-hydroxybutyryl-CoA epimerase [EC:1.1.1.35 4.2.1.17 5.1.2.3]	ko00280	Valine, leucine and isoleucine degradation
K01783	rpe, RPE	ribulose-phosphate 3-epimerase [EC:5.1.3.1]	ko00040	Pentose and glucuronate interconversions
K01783	rpe, RPE	ribulose-phosphate 3-epimerase [EC:5.1.3.1]	ko00710	Carbon fixation in photosynthetic organisms
K01783	rpe, RPE	ribulose-phosphate 3-epimerase [EC:5.1.3.1]	ko01200	Carbon metabolism
K01783	rpe, RPE	ribulose-phosphate 3-epimerase [EC:5.1.3.1]	ko01230	Biosynthesis of amino acids
K01783	rpe, RPE	ribulose-phosphate 3-epimerase [EC:5.1.3.1]	ko00030	Pentose phosphate pathway
K01784	galE, GALE	UDP-glucose 4-epimerase [EC:5.1.3.2]	ko00052	Galactose metabolism
K01784	galE, GALE	UDP-glucose 4-epimerase [EC:5.1.3.2]	ko00520	Amino sugar and nucleotide sugar metabolism
K01785	galM, GALM	aldose 1-epimerase [EC:5.1.3.3]	ko00010	Glycolysis / Gluconeogenesis
K01785	galM, GALM	aldose 1-epimerase [EC:5.1.3.3]	ko00052	Galactose metabolism
K01786	araD	L-ribulose-5-phosphate 4-epimerase [EC:5.1.3.4]	ko00040	Pentose and glucuronate interconversions
K01787	RENBP	N-acylglucosamine 2-epimerase [EC:5.1.3.8]	ko00520	Amino sugar and nucleotide sugar metabolism
K01788	nanE	N-acylglucosamine-6-phosphate 2-epimerase [EC:5.1.3.9]	ko00520	Amino sugar and nucleotide sugar metabolism
K01790	rfbC, rmlC	dTDP-4-dehydrorhamnose 3,5-epimerase [EC:5.1.3.13]	ko00523	Polyketide sugar unit biosynthesis
K01790	rfbC, rmlC	dTDP-4-dehydrorhamnose 3,5-epimerase [EC:5.1.3.13]	ko00521	Streptomycin biosynthesis
K01791	wecB	UDP-N-acetylglucosamine 2-epimerase (non-hydrolysing) [EC:5.1.3.14]	ko00520	Amino sugar and nucleotide sugar metabolism
K01792	E5.1.3.15	glucose-6-phosphate 1-epimerase [EC:5.1.3.15]	ko00010	Glycolysis / Gluconeogenesis
K01796	E5.1.99.4, AMACR, mcr	alpha-methylacyl-CoA racemase [EC:5.1.99.4]	ko04146	Peroxisome
K01796	E5.1.99.4, AMACR, mcr	alpha-methylacyl-CoA racemase [EC:5.1.99.4]	ko00120	Primary bile acid biosynthesis
K01799	nicE, maiA	maleate isomerase [EC:5.2.1.1]	ko00760	Nicotinate and nicotinamide metabolism
K01799	nicE, maiA	maleate isomerase [EC:5.2.1.1]	ko00650	Butanoate metabolism
K01803	TPI, tpiA	triosephosphate isomerase (TIM) [EC:5.3.1.1]	ko01230	Biosynthesis of amino acids
K01803	TPI, tpiA	triosephosphate isomerase (TIM) [EC:5.3.1.1]	ko01200	Carbon metabolism
K01803	TPI, tpiA	triosephosphate isomerase (TIM) [EC:5.3.1.1]	ko00010	Glycolysis / Gluconeogenesis
K01803	TPI, tpiA	triosephosphate isomerase (TIM) [EC:5.3.1.1]	ko00562	Inositol phosphate metabolism
K01803	TPI, tpiA	triosephosphate isomerase (TIM) [EC:5.3.1.1]	ko00051	Fructose and mannose metabolism
K01803	TPI, tpiA	triosephosphate isomerase (TIM) [EC:5.3.1.1]	ko00710	Carbon fixation in photosynthetic organisms
K01804	araA	L-arabinose isomerase [EC:5.3.1.4]	ko00040	Pentose and glucuronate interconversions
K01805	xylA	xylose isomerase [EC:5.3.1.5]	ko00051	Fructose and mannose metabolism
K01805	xylA	xylose isomerase [EC:5.3.1.5]	ko00040	Pentose and glucuronate interconversions
K01807	rpiA	ribose 5-phosphate isomerase A [EC:5.3.1.6]	ko00710	Carbon fixation in photosynthetic organisms
K01807	rpiA	ribose 5-phosphate isomerase A [EC:5.3.1.6]	ko00030	Pentose phosphate pathway
K01807	rpiA	ribose 5-phosphate isomerase A [EC:5.3.1.6]	ko01230	Biosynthesis of amino acids
K01807	rpiA	ribose 5-phosphate isomerase A [EC:5.3.1.6]	ko01200	Carbon metabolism
K01808	rpiB	ribose 5-phosphate isomerase B [EC:5.3.1.6]	ko00710	Carbon fixation in photosynthetic organisms
K01808	rpiB	ribose 5-phosphate isomerase B [EC:5.3.1.6]	ko01230	Biosynthesis of amino acids
K01808	rpiB	ribose 5-phosphate isomerase B [EC:5.3.1.6]	ko01200	Carbon metabolism
K01808	rpiB	ribose 5-phosphate isomerase B [EC:5.3.1.6]	ko00030	Pentose phosphate pathway
K01808	rpiB	ribose 5-phosphate isomerase B [EC:5.3.1.6]	ko00051	Fructose and mannose metabolism
K01809	manA, MPI	mannose-6-phosphate isomerase [EC:5.3.1.8]	ko00520	Amino sugar and nucleotide sugar metabolism
K01809	manA, MPI	mannose-6-phosphate isomerase [EC:5.3.1.8]	ko00051	Fructose and mannose metabolism
K01810	GPI, pgi	glucose-6-phosphate isomerase [EC:5.3.1.9]	ko00010	Glycolysis / Gluconeogenesis
K01810	GPI, pgi	glucose-6-phosphate isomerase [EC:5.3.1.9]	ko00520	Amino sugar and nucleotide sugar metabolism
K01810	GPI, pgi	glucose-6-phosphate isomerase [EC:5.3.1.9]	ko00030	Pentose phosphate pathway
K01810	GPI, pgi	glucose-6-phosphate isomerase [EC:5.3.1.9]	ko01200	Carbon metabolism
K01810	GPI, pgi	glucose-6-phosphate isomerase [EC:5.3.1.9]	ko00500	Starch and sucrose metabolism
K01812	uxaC	glucuronate isomerase [EC:5.3.1.12]	ko00040	Pentose and glucuronate interconversions
K01813	rhaA	L-rhamnose isomerase [EC:5.3.1.14]	ko00051	Fructose and mannose metabolism
K01814	hisA	phosphoribosylformimino-5-aminoimidazole carboxamide ribotide isomerase [EC:5.3.1.16]	ko01230	Biosynthesis of amino acids
K01814	hisA	phosphoribosylformimino-5-aminoimidazole carboxamide ribotide isomerase [EC:5.3.1.16]	ko00340	Histidine metabolism
K01815	kduI	4-deoxy-L-threo-5-hexosulose-uronate ketol-isomerase [EC:5.3.1.17]	ko00040	Pentose and glucuronate interconversions
K01816	hyi, gip	hydroxypyruvate isomerase [EC:5.3.1.22]	ko00630	Glyoxylate and dicarboxylate metabolism
K01817	trpF	phosphoribosylanthranilate isomerase [EC:5.3.1.24]	ko01230	Biosynthesis of amino acids
K01817	trpF	phosphoribosylanthranilate isomerase [EC:5.3.1.24]	ko00400	Phenylalanine, tyrosine and tryptophan biosynthesis
K01818	fucI	L-fucose/D-arabinose isomerase [EC:5.3.1.25 5.3.1.3]	ko00051	Fructose and mannose metabolism
K01819	E5.3.1.26, lacA, lacB	galactose-6-phosphate isomerase [EC:5.3.1.26]	ko00052	Galactose metabolism
K01821	praC, xylH	4-oxalocrotonate tautomerase [EC:5.3.2.6]	ko00621	Dioxin degradation
K01821	praC, xylH	4-oxalocrotonate tautomerase [EC:5.3.2.6]	ko01220	Degradation of aromatic compounds
K01821	praC, xylH	4-oxalocrotonate tautomerase [EC:5.3.2.6]	ko00362	Benzoate degradation
K01821	praC, xylH	4-oxalocrotonate tautomerase [EC:5.3.2.6]	ko00622	Xylene degradation
K01823	idi, IDI	isopentenyl-diphosphate Delta-isomerase [EC:5.3.3.2]	ko00900	Terpenoid backbone biosynthesis
K01825	fadB	3-hydroxyacyl-CoA dehydrogenase / enoyl-CoA hydratase / 3-hydroxybutyryl-CoA epimerase / enoyl-CoA isomerase [EC:1.1.1.35 4.2.1.17 5.1.2.3 5.3.3.8]	ko00310	Lysine degradation
K01825	fadB	3-hydroxyacyl-CoA dehydrogenase / enoyl-CoA hydratase / 3-hydroxybutyryl-CoA epimerase / enoyl-CoA isomerase [EC:1.1.1.35 4.2.1.17 5.1.2.3 5.3.3.8]	ko01040	Biosynthesis of unsaturated fatty acids
K01825	fadB	3-hydroxyacyl-CoA dehydrogenase / enoyl-CoA hydratase / 3-hydroxybutyryl-CoA epimerase / enoyl-CoA isomerase [EC:1.1.1.35 4.2.1.17 5.1.2.3 5.3.3.8]	ko00281	Geraniol degradation
K01825	fadB	3-hydroxyacyl-CoA dehydrogenase / enoyl-CoA hydratase / 3-hydroxybutyryl-CoA epimerase / enoyl-CoA isomerase [EC:1.1.1.35 4.2.1.17 5.1.2.3 5.3.3.8]	ko00280	Valine, leucine and isoleucine degradation
K01825	fadB	3-hydroxyacyl-CoA dehydrogenase / enoyl-CoA hydratase / 3-hydroxybutyryl-CoA epimerase / enoyl-CoA isomerase [EC:1.1.1.35 4.2.1.17 5.1.2.3 5.3.3.8]	ko00903	Limonene and pinene degradation
K01825	fadB	3-hydroxyacyl-CoA dehydrogenase / enoyl-CoA hydratase / 3-hydroxybutyryl-CoA epimerase / enoyl-CoA isomerase [EC:1.1.1.35 4.2.1.17 5.1.2.3 5.3.3.8]	ko00362	Benzoate degradation
K01825	fadB	3-hydroxyacyl-CoA dehydrogenase / enoyl-CoA hydratase / 3-hydroxybutyryl-CoA epimerase / enoyl-CoA isomerase [EC:1.1.1.35 4.2.1.17 5.1.2.3 5.3.3.8]	ko00380	Tryptophan metabolism
K01825	fadB	3-hydroxyacyl-CoA dehydrogenase / enoyl-CoA hydratase / 3-hydroxybutyryl-CoA epimerase / enoyl-CoA isomerase [EC:1.1.1.35 4.2.1.17 5.1.2.3 5.3.3.8]	ko00071	Fatty acid degradation
K01825	fadB	3-hydroxyacyl-CoA dehydrogenase / enoyl-CoA hydratase / 3-hydroxybutyryl-CoA epimerase / enoyl-CoA isomerase [EC:1.1.1.35 4.2.1.17 5.1.2.3 5.3.3.8]	ko00640	Propanoate metabolism
K01825	fadB	3-hydroxyacyl-CoA dehydrogenase / enoyl-CoA hydratase / 3-hydroxybutyryl-CoA epimerase / enoyl-CoA isomerase [EC:1.1.1.35 4.2.1.17 5.1.2.3 5.3.3.8]	ko00410	beta-Alanine metabolism
K01825	fadB	3-hydroxyacyl-CoA dehydrogenase / enoyl-CoA hydratase / 3-hydroxybutyryl-CoA epimerase / enoyl-CoA isomerase [EC:1.1.1.35 4.2.1.17 5.1.2.3 5.3.3.8]	ko00650	Butanoate metabolism
K01825	fadB	3-hydroxyacyl-CoA dehydrogenase / enoyl-CoA hydratase / 3-hydroxybutyryl-CoA epimerase / enoyl-CoA isomerase [EC:1.1.1.35 4.2.1.17 5.1.2.3 5.3.3.8]	ko01200	Carbon metabolism
K01825	fadB	3-hydroxyacyl-CoA dehydrogenase / enoyl-CoA hydratase / 3-hydroxybutyryl-CoA epimerase / enoyl-CoA isomerase [EC:1.1.1.35 4.2.1.17 5.1.2.3 5.3.3.8]	ko00930	Caprolactam degradation
K01825	fadB	3-hydroxyacyl-CoA dehydrogenase / enoyl-CoA hydratase / 3-hydroxybutyryl-CoA epimerase / enoyl-CoA isomerase [EC:1.1.1.35 4.2.1.17 5.1.2.3 5.3.3.8]	ko01212	Fatty acid metabolism
K01826	hpaF, hpcD	5-carboxymethyl-2-hydroxymuconate isomerase [EC:5.3.3.10]	ko00350	Tyrosine metabolism
K01826	hpaF, hpcD	5-carboxymethyl-2-hydroxymuconate isomerase [EC:5.3.3.10]	ko01220	Degradation of aromatic compounds
K01834	PGAM, gpmA	2,3-bisphosphoglycerate-dependent phosphoglycerate mutase [EC:5.4.2.11]	ko00010	Glycolysis / Gluconeogenesis
K01834	PGAM, gpmA	2,3-bisphosphoglycerate-dependent phosphoglycerate mutase [EC:5.4.2.11]	ko00680	Methane metabolism
K01834	PGAM, gpmA	2,3-bisphosphoglycerate-dependent phosphoglycerate mutase [EC:5.4.2.11]	ko00260	Glycine, serine and threonine metabolism
K01834	PGAM, gpmA	2,3-bisphosphoglycerate-dependent phosphoglycerate mutase [EC:5.4.2.11]	ko01230	Biosynthesis of amino acids
K01834	PGAM, gpmA	2,3-bisphosphoglycerate-dependent phosphoglycerate mutase [EC:5.4.2.11]	ko04922	Glucagon signaling pathway
K01834	PGAM, gpmA	2,3-bisphosphoglycerate-dependent phosphoglycerate mutase [EC:5.4.2.11]	ko01200	Carbon metabolism
K01834	PGAM, gpmA	2,3-bisphosphoglycerate-dependent phosphoglycerate mutase [EC:5.4.2.11]	ko05230	Central carbon metabolism in cancer
K01835	pgm	phosphoglucomutase [EC:5.4.2.2]	ko00500	Starch and sucrose metabolism
K01835	pgm	phosphoglucomutase [EC:5.4.2.2]	ko00521	Streptomycin biosynthesis
K01835	pgm	phosphoglucomutase [EC:5.4.2.2]	ko00520	Amino sugar and nucleotide sugar metabolism
K01835	pgm	phosphoglucomutase [EC:5.4.2.2]	ko00230	Purine metabolism
K01835	pgm	phosphoglucomutase [EC:5.4.2.2]	ko00030	Pentose phosphate pathway
K01835	pgm	phosphoglucomutase [EC:5.4.2.2]	ko00052	Galactose metabolism
K01835	pgm	phosphoglucomutase [EC:5.4.2.2]	ko00010	Glycolysis / Gluconeogenesis
K01836	PGM3	phosphoacetylglucosamine mutase [EC:5.4.2.3]	ko00520	Amino sugar and nucleotide sugar metabolism
K01838	pgmB	beta-phosphoglucomutase [EC:5.4.2.6]	ko00500	Starch and sucrose metabolism
K01839	deoB	phosphopentomutase [EC:5.4.2.7]	ko00230	Purine metabolism
K01839	deoB	phosphopentomutase [EC:5.4.2.7]	ko00030	Pentose phosphate pathway
K01840	manB	phosphomannomutase [EC:5.4.2.8]	ko00051	Fructose and mannose metabolism
K01840	manB	phosphomannomutase [EC:5.4.2.8]	ko00520	Amino sugar and nucleotide sugar metabolism
K01841	pepM	phosphoenolpyruvate phosphomutase [EC:5.4.2.9]	ko00440	Phosphonate and phosphinate metabolism
K01843	kamA	lysine 2,3-aminomutase [EC:5.4.3.2]	ko00310	Lysine degradation
K01844	kamD	beta-lysine 5,6-aminomutase alpha subunit [EC:5.4.3.3]	ko00310	Lysine degradation
K01845	hemL	glutamate-1-semialdehyde 2,1-aminomutase [EC:5.4.3.8]	ko00860	Porphyrin and chlorophyll metabolism
K01846	glmS, mutS, mamA	methylaspartate mutase sigma subunit [EC:5.4.99.1]	ko00630	Glyoxylate and dicarboxylate metabolism
K01846	glmS, mutS, mamA	methylaspartate mutase sigma subunit [EC:5.4.99.1]	ko00660	C5-Branched dibasic acid metabolism
K01846	glmS, mutS, mamA	methylaspartate mutase sigma subunit [EC:5.4.99.1]	ko01200	Carbon metabolism
K01847	MUT	methylmalonyl-CoA mutase [EC:5.4.99.2]	ko00720	Carbon fixation pathways in prokaryotes
K01847	MUT	methylmalonyl-CoA mutase [EC:5.4.99.2]	ko00630	Glyoxylate and dicarboxylate metabolism
K01847	MUT	methylmalonyl-CoA mutase [EC:5.4.99.2]	ko00640	Propanoate metabolism
K01847	MUT	methylmalonyl-CoA mutase [EC:5.4.99.2]	ko01200	Carbon metabolism
K01847	MUT	methylmalonyl-CoA mutase [EC:5.4.99.2]	ko00280	Valine, leucine and isoleucine degradation
K01848	E5.4.99.2A, mcmA1	methylmalonyl-CoA mutase, N-terminal domain [EC:5.4.99.2]	ko00640	Propanoate metabolism
K01848	E5.4.99.2A, mcmA1	methylmalonyl-CoA mutase, N-terminal domain [EC:5.4.99.2]	ko00630	Glyoxylate and dicarboxylate metabolism
K01848	E5.4.99.2A, mcmA1	methylmalonyl-CoA mutase, N-terminal domain [EC:5.4.99.2]	ko00280	Valine, leucine and isoleucine degradation
K01848	E5.4.99.2A, mcmA1	methylmalonyl-CoA mutase, N-terminal domain [EC:5.4.99.2]	ko01200	Carbon metabolism
K01848	E5.4.99.2A, mcmA1	methylmalonyl-CoA mutase, N-terminal domain [EC:5.4.99.2]	ko00720	Carbon fixation pathways in prokaryotes
K01849	E5.4.99.2B, mcmA2	methylmalonyl-CoA mutase, C-terminal domain [EC:5.4.99.2]	ko00720	Carbon fixation pathways in prokaryotes
K01849	E5.4.99.2B, mcmA2	methylmalonyl-CoA mutase, C-terminal domain [EC:5.4.99.2]	ko00280	Valine, leucine and isoleucine degradation
K01849	E5.4.99.2B, mcmA2	methylmalonyl-CoA mutase, C-terminal domain [EC:5.4.99.2]	ko00640	Propanoate metabolism
K01849	E5.4.99.2B, mcmA2	methylmalonyl-CoA mutase, C-terminal domain [EC:5.4.99.2]	ko00630	Glyoxylate and dicarboxylate metabolism
K01849	E5.4.99.2B, mcmA2	methylmalonyl-CoA mutase, C-terminal domain [EC:5.4.99.2]	ko01200	Carbon metabolism
K01851	pchA	salicylate biosynthesis isochorismate synthase [EC:5.4.4.2]	ko01053	Biosynthesis of siderophore group nonribosomal peptides
K01851	pchA	salicylate biosynthesis isochorismate synthase [EC:5.4.4.2]	ko00130	Ubiquinone and other terpenoid-quinone biosynthesis
K01854	glf	UDP-galactopyranose mutase [EC:5.4.99.9]	ko00052	Galactose metabolism
K01854	glf	UDP-galactopyranose mutase [EC:5.4.99.9]	ko00520	Amino sugar and nucleotide sugar metabolism
K01857	pcaB	3-carboxy-cis,cis-muconate cycloisomerase [EC:5.5.1.2]	ko00362	Benzoate degradation
K01857	pcaB	3-carboxy-cis,cis-muconate cycloisomerase [EC:5.5.1.2]	ko01220	Degradation of aromatic compounds
K01858	INO1, ISYNA1	myo-inositol-1-phosphate synthase [EC:5.5.1.4]	ko00562	Inositol phosphate metabolism
K01858	INO1, ISYNA1	myo-inositol-1-phosphate synthase [EC:5.5.1.4]	ko00521	Streptomycin biosynthesis
K01866	YARS, tyrS	tyrosyl-tRNA synthetase [EC:6.1.1.1]	ko00970	Aminoacyl-tRNA biosynthesis
K01867	WARS, trpS	tryptophanyl-tRNA synthetase [EC:6.1.1.2]	ko00970	Aminoacyl-tRNA biosynthesis
K01868	TARS, thrS	threonyl-tRNA synthetase [EC:6.1.1.3]	ko00970	Aminoacyl-tRNA biosynthesis
K01869	LARS, leuS	leucyl-tRNA synthetase [EC:6.1.1.4]	ko00970	Aminoacyl-tRNA biosynthesis
K01870	IARS, ileS	isoleucyl-tRNA synthetase [EC:6.1.1.5]	ko00970	Aminoacyl-tRNA biosynthesis
K01872	AARS, alaS	alanyl-tRNA synthetase [EC:6.1.1.7]	ko00970	Aminoacyl-tRNA biosynthesis
K01873	VARS, valS	valyl-tRNA synthetase [EC:6.1.1.9]	ko00970	Aminoacyl-tRNA biosynthesis
K01874	MARS, metG	methionyl-tRNA synthetase [EC:6.1.1.10]	ko00970	Aminoacyl-tRNA biosynthesis
K01874	MARS, metG	methionyl-tRNA synthetase [EC:6.1.1.10]	ko00450	Selenocompound metabolism
K01875	SARS, serS	seryl-tRNA synthetase [EC:6.1.1.11]	ko00970	Aminoacyl-tRNA biosynthesis
K01876	DARS, aspS	aspartyl-tRNA synthetase [EC:6.1.1.12]	ko00970	Aminoacyl-tRNA biosynthesis
K01878	glyQ	glycyl-tRNA synthetase alpha chain [EC:6.1.1.14]	ko00970	Aminoacyl-tRNA biosynthesis
K01879	glyS	glycyl-tRNA synthetase beta chain [EC:6.1.1.14]	ko00970	Aminoacyl-tRNA biosynthesis
K01880	GARS, glyS1	glycyl-tRNA synthetase [EC:6.1.1.14]	ko00970	Aminoacyl-tRNA biosynthesis
K01881	PARS, proS	prolyl-tRNA synthetase [EC:6.1.1.15]	ko00970	Aminoacyl-tRNA biosynthesis
K01883	CARS, cysS	cysteinyl-tRNA synthetase [EC:6.1.1.16]	ko00970	Aminoacyl-tRNA biosynthesis
K01885	EARS, gltX	glutamyl-tRNA synthetase [EC:6.1.1.17]	ko00970	Aminoacyl-tRNA biosynthesis
K01885	EARS, gltX	glutamyl-tRNA synthetase [EC:6.1.1.17]	ko00860	Porphyrin and chlorophyll metabolism
K01886	QARS, glnS	glutaminyl-tRNA synthetase [EC:6.1.1.18]	ko00970	Aminoacyl-tRNA biosynthesis
K01887	RARS, argS	arginyl-tRNA synthetase [EC:6.1.1.19]	ko00970	Aminoacyl-tRNA biosynthesis
K01889	FARSA, pheS	phenylalanyl-tRNA synthetase alpha chain [EC:6.1.1.20]	ko00970	Aminoacyl-tRNA biosynthesis
K01890	FARSB, pheT	phenylalanyl-tRNA synthetase beta chain [EC:6.1.1.20]	ko00970	Aminoacyl-tRNA biosynthesis
K01892	HARS, hisS	histidyl-tRNA synthetase [EC:6.1.1.21]	ko00970	Aminoacyl-tRNA biosynthesis
K01893	NARS, asnS	asparaginyl-tRNA synthetase [EC:6.1.1.22]	ko00970	Aminoacyl-tRNA biosynthesis
K01895	ACSS, acs	acetyl-CoA synthetase [EC:6.2.1.1]	ko00720	Carbon fixation pathways in prokaryotes
K01895	ACSS, acs	acetyl-CoA synthetase [EC:6.2.1.1]	ko00680	Methane metabolism
K01895	ACSS, acs	acetyl-CoA synthetase [EC:6.2.1.1]	ko00620	Pyruvate metabolism
K01895	ACSS, acs	acetyl-CoA synthetase [EC:6.2.1.1]	ko00640	Propanoate metabolism
K01895	ACSS, acs	acetyl-CoA synthetase [EC:6.2.1.1]	ko00010	Glycolysis / Gluconeogenesis
K01895	ACSS, acs	acetyl-CoA synthetase [EC:6.2.1.1]	ko01200	Carbon metabolism
K01896	ACSM	medium-chain acyl-CoA synthetase [EC:6.2.1.2]	ko00650	Butanoate metabolism
K01897	ACSL, fadD	long-chain acyl-CoA synthetase [EC:6.2.1.3]	ko03320	PPAR signaling pathway
K01897	ACSL, fadD	long-chain acyl-CoA synthetase [EC:6.2.1.3]	ko04920	Adipocytokine signaling pathway
K01897	ACSL, fadD	long-chain acyl-CoA synthetase [EC:6.2.1.3]	ko01212	Fatty acid metabolism
K01897	ACSL, fadD	long-chain acyl-CoA synthetase [EC:6.2.1.3]	ko00061	Fatty acid biosynthesis
K01897	ACSL, fadD	long-chain acyl-CoA synthetase [EC:6.2.1.3]	ko00071	Fatty acid degradation
K01897	ACSL, fadD	long-chain acyl-CoA synthetase [EC:6.2.1.3]	ko04146	Peroxisome
K01899	LSC1	succinyl-CoA synthetase alpha subunit [EC:6.2.1.4 6.2.1.5]	ko00640	Propanoate metabolism
K01899	LSC1	succinyl-CoA synthetase alpha subunit [EC:6.2.1.4 6.2.1.5]	ko00020	Citrate cycle (TCA cycle)
K01899	LSC1	succinyl-CoA synthetase alpha subunit [EC:6.2.1.4 6.2.1.5]	ko01200	Carbon metabolism
K01902	sucD	succinyl-CoA synthetase alpha subunit [EC:6.2.1.5]	ko00720	Carbon fixation pathways in prokaryotes
K01902	sucD	succinyl-CoA synthetase alpha subunit [EC:6.2.1.5]	ko01200	Carbon metabolism
K01902	sucD	succinyl-CoA synthetase alpha subunit [EC:6.2.1.5]	ko00660	C5-Branched dibasic acid metabolism
K01902	sucD	succinyl-CoA synthetase alpha subunit [EC:6.2.1.5]	ko00640	Propanoate metabolism
K01902	sucD	succinyl-CoA synthetase alpha subunit [EC:6.2.1.5]	ko00020	Citrate cycle (TCA cycle)
K01903	sucC	succinyl-CoA synthetase beta subunit [EC:6.2.1.5]	ko00640	Propanoate metabolism
K01903	sucC	succinyl-CoA synthetase beta subunit [EC:6.2.1.5]	ko00020	Citrate cycle (TCA cycle)
K01903	sucC	succinyl-CoA synthetase beta subunit [EC:6.2.1.5]	ko00660	C5-Branched dibasic acid metabolism
K01903	sucC	succinyl-CoA synthetase beta subunit [EC:6.2.1.5]	ko01200	Carbon metabolism
K01903	sucC	succinyl-CoA synthetase beta subunit [EC:6.2.1.5]	ko00720	Carbon fixation pathways in prokaryotes
K01906	bioW	6-carboxyhexanoate--CoA ligase [EC:6.2.1.14]	ko00780	Biotin metabolism
K01907	AACS, acsA	acetoacetyl-CoA synthetase [EC:6.2.1.16]	ko00650	Butanoate metabolism
K01907	AACS, acsA	acetoacetyl-CoA synthetase [EC:6.2.1.16]	ko00280	Valine, leucine and isoleucine degradation
K01908	prpE	propionyl-CoA synthetase [EC:6.2.1.17]	ko00640	Propanoate metabolism
K01910	citC	[citrate (pro-3S)-lyase] ligase [EC:6.2.1.22]	ko02020	Two-component system
K01911	menE	O-succinylbenzoic acid--CoA ligase [EC:6.2.1.26]	ko00130	Ubiquinone and other terpenoid-quinone biosynthesis
K01912	paaK	phenylacetate-CoA ligase [EC:6.2.1.30]	ko00360	Phenylalanine metabolism
K01914	asnA	aspartate--ammonia ligase [EC:6.3.1.1]	ko01230	Biosynthesis of amino acids
K01914	asnA	aspartate--ammonia ligase [EC:6.3.1.1]	ko00460	Cyanoamino acid metabolism
K01914	asnA	aspartate--ammonia ligase [EC:6.3.1.1]	ko00250	Alanine, aspartate and glutamate metabolism
K01915	glnA, GLUL	glutamine synthetase [EC:6.3.1.2]	ko00250	Alanine, aspartate and glutamate metabolism
[truncated: 3,201 more rows]

## Sheet: CountTable_Gene
KO	Gene	Definition	Sham1	Sham2	Sham3	Sham4	Sham5	Sham6	Sham7	PBD1-1	PBD1-2	PBD1-3	PBD1-4	PBD1-5	PBD1-6	PBD1-7
K00001	E1.1.1.1, adh	alcohol dehydrogenase [EC:1.1.1.1]	13.7868	13.0137	13.6208	35.839	20.0696	21.7622	23.3031	12.248	5.84476	2.30309	6.92738	7.01667	4.91333	4.36364
K00003	E1.1.1.3	homoserine dehydrogenase [EC:1.1.1.3]	134	216	281	249.75	131	104	184	78	28	40	88	36	26	43
K00004	BDH, butB	(R,R)-butanediol dehydrogenase / meso-butanediol dehydrogenase / diacetyl reductase [EC:1.1.1.4 1.1.1.- 1.1.1.303]	0	0	0	1	0	1	4.75	0	0	0	0	1	0	1
K00005	gldA	glycerol dehydrogenase [EC:1.1.1.6]	12	19.9949	31	32	19	62.834	24	30	25.878	44.6103	16.9728	24.8603	18.8563	60.5672
K00006	GPD1	glycerol-3-phosphate dehydrogenase (NAD+) [EC:1.1.1.8]	0	0	0	0	0	0	0	0	0	0	0	0	1	0
K00008	SORD, gutB	L-iditol 2-dehydrogenase [EC:1.1.1.14]	53.6848	72.0769	152.542	136.36	99.131	89.9402	95.0918	37.8254	13.0203	23.8874	87.6062	14.1169	18.4428	26.3087
K00009	mtlD	mannitol-1-phosphate 5-dehydrogenase [EC:1.1.1.17]	11	18	17	40	10	42.908	23	10.9742	32.6505	45.6967	4.99648	20.8808	20.9348	41.5912
K00010	iolG	myo-inositol 2-dehydrogenase / D-chiro-inositol 1-dehydrogenase [EC:1.1.1.18 1.1.1.369]	4	13	17	14	19.25	6	16	15	4	5	26	7	3	10
K00012	UGDH, ugd	UDPglucose 6-dehydrogenase [EC:1.1.1.22]	154.5	209.207	301.32	244.278	214.259	103.45	201.865	246.69	55.9012	160.009	166.082	111.545	72.5652	119.12
K00013	hisD	histidinol dehydrogenase [EC:1.1.1.23]	129.667	173	239	226	156	88.897	173	119.96	44.8891	84.458	109.5	55.8828	35.9155	70.8081
K00014	aroE	shikimate dehydrogenase [EC:1.1.1.25]	28	72	93	84	57	43.7345	51	70.9375	18.8778	56.5605	38	34.8574	16.8728	34.8156
K00015	gyaR	glyoxylate reductase [EC:1.1.1.26]	0.2	0.5	3	7	2	0	0	0	0	2.5	0.5	0	0	1
K00016	LDH, ldh	L-lactate dehydrogenase [EC:1.1.1.27]	174.017	277.117	262.14	235.618	151.017	297.383	259.128	187.983	51.6	48.2	99.25	60.5167	55.9412	70.35
K00018	hprA	glycerate dehydrogenase [EC:1.1.1.29]	30.6667	47.6667	81.3	58.881	31.5	14.6667	39	32.3333	12.2667	20.5	27.3333	14.3333	8	8
K00019	E1.1.1.30, bdh	3-hydroxybutyrate dehydrogenase [EC:1.1.1.30]	0	0	1.33333	0	4	1	0.0181818	2	0	0	0	2	0	0
K00020	mmsB, HIBADH	3-hydroxyisobutyrate dehydrogenase [EC:1.1.1.31]	21.5345	40.5612	70.1778	40.5345	17.0635	9	22.946	10.0667	2.51389	1	3.5	0.5	2	2
K00023	phbB	acetoacetyl-CoA reductase [EC:1.1.1.36]	0	2	0	2	1	1	2	0	0	0	0	0	1	0
K00024	mdh	malate dehydrogenase [EC:1.1.1.37]	57	65	57	98	117.333	25.9355	32.0222	135.997	50.935	134.725	80	76.944	55.9671	76.8524
K00027	ME2, sfcA, maeA	malate dehydrogenase (oxaloacetate-decarboxylating) [EC:1.1.1.38]	147.9	220.911	312	375.727	163.961	202.198	231.267	164.465	64.4252	93.2489	120.487	63.9134	53.0567	69.8747
K00028	E1.1.1.39	malate dehydrogenase (decarboxylating) [EC:1.1.1.39]	0.1	0	0	0	0	0	0	0	0	0	0	0	0	0
K00029	E1.1.1.40, maeB	malate dehydrogenase (oxaloacetate-decarboxylating)(NADP+) [EC:1.1.1.40]	42	67.0889	56	70.0909	86.0177	29.6367	48.4833	169.457	59.2936	128.968	72.5	75.3694	64.7024	83.6615
K00030	IDH3	isocitrate dehydrogenase (NAD+) [EC:1.1.1.41]	13	23	48.6667	27	15	8	19	11	0	2	6	2	2	2
K00031	IDH1, IDH2, icd	isocitrate dehydrogenase [EC:1.1.1.42]	144	204	262	233	168	143.959	183	95	46.8882	70.6854	123	76.8886	28.9937	59.746
K00032	E1.1.1.43	phosphogluconate 2-dehydrogenase [EC:1.1.1.43]	0	0	0	0	0.5	0	0	0	0	0	0	0	0	0
K00033	PGD, gnd, gntZ	6-phosphogluconate dehydrogenase [EC:1.1.1.44 1.1.1.343]	73	126	115	111	44	120.976	102	96.9616	43.9113	53.7874	33.9863	29.9089	49.8665	36.8798
K00034	gdh	glucose 1-dehydrogenase [EC:1.1.1.47]	0	0	0	0	0	0	0	0	0	0	0	0	0	1
K00036	G6PD, zwf	glucose-6-phosphate 1-dehydrogenase [EC:1.1.1.49 1.1.1.363]	51	88	65	66	56	99.8988	70	58.9705	26.9478	70.6727	25	22.9322	21.9251	42.8042
K00038	E1.1.1.53	3alpha(or 20beta)-hydroxysteroid dehydrogenase [EC:1.1.1.53]	0	0	0	0	0	0	0	3	0	0	0	0	0	0
K00040	uxuB	fructuronate reductase [EC:1.1.1.57]	31	57	94	115	50	57.3812	57	30.8844	21.3583	48.188	35.9851	21.3333	23.6477	53.6906
K00041	uxaB	tagaturonate reductase [EC:1.1.1.58]	24	23	21	49	38	51.932	35	53.9609	25.8943	65.5575	62	34.84	18.9056	49.6518
K00042	garR, glxR	2-hydroxy-3-oxopropionate reductase [EC:1.1.1.60]	12	5.65155	8.82143	6	4.80155	16.8805	6.05155	9.62051	27.4923	42.7761	4	33.088	8.27155	37.0584
K00045	E1.1.1.67, mtlK	mannitol 2-dehydrogenase [EC:1.1.1.67]	0	0	0	1	2	0	0	5	1	0	3	1	1	1
K00046	idnO	gluconate 5-dehydrogenase [EC:1.1.1.69]	29	40	53	91.7412	58.8333	30	61	60.9853	35.9477	33.5	61.9938	37	20	33
K00048	fucO	lactaldehyde reductase [EC:1.1.1.77]	53	59	72	58	74	72.8314	65	74.933	22.8479	84.415	40.973	45.8457	29.8928	48.6752
K00049	GRHPR	glyoxylate/hydroxypyruvate reductase [EC:1.1.1.79 1.1.1.81]	0	0	0	0	1	0	0	0	0	0	0	0	0	0
K00050	ttuD	hydroxypyruvate reductase [EC:1.1.1.81]	35	18	25	33	16	5	22	14	3	5	4	4	1	8
K00052	leuB, IMDH	3-isopropylmalate dehydrogenase [EC:1.1.1.85]	135	205.4	303	278.491	201	117.884	230.25	142.697	46.9175	107.83	151	63.9372	47.8975	81.8651
K00053	ilvC	ketol-acid reductoisomerase [EC:1.1.1.86]	140	231	277	262	220	121.933	229.958	205.985	62.9296	176.806	145	95.8913	80.9313	111.853
K00054	mvaA	hydroxymethylglutaryl-CoA reductase [EC:1.1.1.88]	28	53	33	47	19	54	62	29	9	8	13	6	12	9.71429
K00055	E1.1.1.90	aryl-alcohol dehydrogenase [EC:1.1.1.90]	7	20	37	21	15	27	12	19	1	2	8	4.5	5	4
K00057	gpsA	glycerol-3-phosphate dehydrogenase (NAD(P)+) [EC:1.1.1.94]	117	224	229	228	130	119.843	190.996	114	52.9467	84.7401	86.9934	66.8422	38.9245	58.8942
K00058	serA, PHGDH	D-3-phosphoglycerate dehydrogenase / 2-oxoglutarate reductase [EC:1.1.1.95 1.1.1.399]	137	240	376	361.292	176.125	156.517	202.5	122.628	53.9603	98.1405	100.667	80.9032	54.8107	81.8361
K00059	fabG	3-oxoacyl-[acyl-carrier protein] reductase [EC:1.1.1.100]	180.733	274	338.077	320.821	218.167	141.165	216.517	172.807	60.38	108.948	145.25	78.9479	57.9801	85.9016
K00060	tdh	threonine 3-dehydrogenase [EC:1.1.1.103]	6	7	10	11	14	5.96979	5	9.99432	4.98701	20.8879	4.98701	5.96653	5.97396	10.9503
K00065	kduD	2-deoxy-D-gluconate 3-dehydrogenase [EC:1.1.1.125]	2	10	9	11.25	9	12.7869	5	8.91575	7.92409	26.4469	4	15.7942	13.7179	20.9158
K00066	algD	GDP-mannose 6-dehydrogenase [EC:1.1.1.132]	0	1	3	5	1	0	0	0	0	1	4	0	0	0
K00067	rfbD, rmlD	dTDP-4-dehydrorhamnose reductase [EC:1.1.1.133]	58	98	128	103.5	85	83.5	105	80.75	31.9261	52.9449	54	33	32	41.7685
K00068	srlD	sorbitol-6-phosphate 2-dehydrogenase [EC:1.1.1.140]	1	0	0	5	0	8.9215	7	4.9693	16.909	33.7404	5	13.9335	14.906	24.4217
K00073	allD	ureidoglycolate dehydrogenase (NAD+) [EC:1.1.1.350]	6	1	4.98214	1	3	6.6934	0	2.95745	14.262	28.8039	2	15.7689	11.7624	23.9922
K00074	paaH, hbd, fadB, mmgB	3-hydroxybutyryl-CoA dehydrogenase [EC:1.1.1.157]	53.8167	56.6833	60.6167	64.6833	44.8667	92.6869	67.1	63.6569	26.8336	63.2807	48.4667	40.5415	24.4113	41.3259
K00075	murB	UDP-N-acetylmuramate dehydrogenase [EC:1.3.1.98]	72	167	224	222	87	128.563	158	75.7895	39.8875	79.3614	53.9767	40.6722	36.8248	38.79
K00076	hdhA	7-alpha-hydroxysteroid dehydrogenase [EC:1.1.1.159]	5.66667	11	11	7.98551	9	14.9565	6	8.98571	6.91724	20.7049	6	10.9428	3.97181	19.7439
K00077	panE, apbA	2-dehydropantoate 2-reductase [EC:1.1.1.169]	43.8	68	89	87.8	35.8	75.3859	55	49.8	16.9203	38.7186	18.9808	29.8278	18.9536	27.7728
K00086	dhaT	1,3-propanediol dehydrogenase [EC:1.1.1.202]	23.3739	36.4278	34.6778	17.6667	16	55.5667	23.6984	28.3711	4.88889	8.9	5	2	10.8889	5.88889
K00087	ygeS, xdhA	xanthine dehydrogenase molybdenum-binding subunit [EC:1.17.1.4]	11	16	39	63.1667	37	36.7142	46.7833	43.37	32.0513	86.1919	67.2716	39.0631	38.3713	84.1573
K00088	IMPDH, guaB	IMP dehydrogenase [EC:1.1.1.205]	333.895	517.063	663.911	644.625	464.673	360.914	547.666	414.984	144.863	227.857	306.911	172.951	136.876	191.84
K00090	E1.1.1.215	gluconate 2-dehydrogenase [EC:1.1.1.215]	2.95963	1	1	0	0.5	8.57363	0	4.93224	8.89238	22.7511	2.97368	15.8236	8.89745	19.7614
K00091	E1.1.1.219	dihydroflavonol-4-reductase [EC:1.1.1.219]	3	0	0.25	1	0	1	0	0	0	0	0	0	0	0
K00094	E1.1.1.251, gatD	galactitol-1-phosphate 5-dehydrogenase [EC:1.1.1.251]	0	0	0	0	0	11.8058	0	1.97826	6.91055	29.5516	0	20.7017	7.8675	27.6306
K00096	araM, egsA	glycerol-1-phosphate dehydrogenase [NAD(P)+] [EC:1.1.1.261]	5	2	3	5	2	3	8	3	3	1	3	2	1	5
K00097	pdxA	4-hydroxythreonine-4-phosphate dehydrogenase [EC:1.1.1.262]	32	36	73	57	62	28.979	52	63	32.9315	61.8338	47	41.9621	24.9349	62.8845
K00098	idnD	L-idonate 5-dehydrogenase [EC:1.1.1.264]	0	0	0	0	0	0	0	0	6.83058	0	0	0	0	0
K00099	dxr	1-deoxy-D-xylulose-5-phosphate reductoisomerase [EC:1.1.1.267]	128.986	163	226	206	133	102.681	165	138.913	50.8603	84.5771	94	79.8302	36.858	62.7362
K00100	bdhAB	butanol dehydrogenase [EC:1.1.1.-]	17.7714	39.1693	43.616	54.3294	31.3607	33.5886	27.2872	33.7158	10.6851	17.4598	19.9445	16.7768	14.3128	14.3185
K00101	lldD	L-lactate dehydrogenase (cytochrome) [EC:1.1.2.3]	0	1	0	0.99505	0	19.774	0	4.95134	17.8019	33.6646	0	9.90611	13.8238	29.733
K00102	LDHD, dld	D-lactate dehydrogenase (cytochrome) [EC:1.1.2.4]	0	0	0	0.5	0	0	0	0	0	0	0	0	2	0
K00104	glcD	glycolate oxidase [EC:1.1.3.15]	38	74	115	73	22	54.7755	35	22.9396	20.7198	61.8082	21.8	18.7178	17.7883	27.7744
K00105	E1.1.3.21	alpha-glycerophosphate oxidase [EC:1.1.3.21]	0	0	1	0.0526316	0	0	0	0.214286	3	1	0.0416667	0	1	1
K00108	betA, CHDH	choline dehydrogenase [EC:1.1.99.1]	0	0	0	0	0	19.7166	0	4.93482	18.7493	48.2995	0.981818	29.6819	17.7931	30.8458
K00111	glpA, glpD	glycerol-3-phosphate dehydrogenase [EC:1.1.5.3]	84	100	102	200.996	100.992	105.651	101	58.9738	72.6733	141.946	82.9656	59.6975	55.6791	81.6016
K00112	glpB	glycerol-3-phosphate dehydrogenase subunit B [EC:1.1.5.3]	2	5	5	5.96429	2	7.89727	0	1	3.9565	23.5599	1	4.98507	7.86345	12.9338
K00113	glpC	glycerol-3-phosphate dehydrogenase subunit C [EC:1.1.5.3]	9.99248	11	20	15	5	11.941	7	20.9665	12.892	60.5839	10	22.8808	18.8663	33.7211
K00116	mqo	malate dehydrogenase (quinone) [EC:1.1.5.4]	0	0	0	0	0	8.87764	0	3.9587	9.83696	37.5619	0	13.8051	8.89019	31.4905
K00117	gcd	quinoprotein glucose dehydrogenase [EC:1.1.5.2]	0	0	0	0	0	20.7883	0	5.92471	18.8384	57.4536	0.993421	38.5985	20.7667	53.4503
K00121	frmA, ADH5, adhC	S-(hydroxymethyl)glutathione dehydrogenase / alcohol dehydrogenase [EC:1.1.1.284 1.1.1.1]	2.86796	1	1	0	1	7.77012	1	2.95522	14.6946	37.481	0	15.3636	12.4594	27.0396
K00123	fdoG, fdfH	formate dehydrogenase major subunit [EC:1.2.1.2]	75	183.833	265.5	201.5	57	108.6	154	35.1212	60.2175	181.927	21.909	80.5171	72.2734	123.918
K00124	fdoH	formate dehydrogenase iron-sulfur subunit	13	38	65	30	15	22.8541	32.9744	8.95462	10.8926	41.5736	4.48718	18.8391	10.899	24.7291
K00127	fdoI	formate dehydrogenase subunit gamma	0	5	6	1	2	14.867	4	0.994845	2.96976	17.8759	0	6.93292	2.97617	15.8616
K00128	ALDH	aldehyde dehydrogenase (NAD+) [EC:1.2.1.3]	41	75.5	127	66	42.5	27	56.5	29.8	10	14	32	10	7	13
K00129	E1.2.1.5	aldehyde dehydrogenase (NAD(P)+) [EC:1.2.1.5]	0	0	0	1	0	0	0	0	0	0	0	0	0	0
K00130	betB, gbsA	betaine-aldehyde dehydrogenase [EC:1.2.1.8]	1	0	0	0	2.33333	18.2053	0	1.91489	11.7023	28.8585	1.74353	9.88638	7.92046	21.9582
K00132	E1.2.1.10	acetaldehyde dehydrogenase (acetylating) [EC:1.2.1.10]	5	3.89557	5	0.3	1	5.2	1	4	1	1	0	2	1	0
K00133	asd	aspartate-semialdehyde dehydrogenase [EC:1.2.1.11]	192	298	327	373	262	192.809	256	199.944	76.8178	121.678	199	103.836	67.8516	116.678
K00134	GAPDH, gapA	glyceraldehyde 3-phosphate dehydrogenase [EC:1.2.1.12]	295	419.969	479.759	457.843	316.944	313.748	387.857	320.991	120.871	190.843	265	177.894	128.964	135.909
K00135	gabD	succinate-semialdehyde dehydrogenase / glutarate-semialdehyde dehydrogenase [EC:1.2.1.16 1.2.1.79 1.2.1.20]	23	67	57.75	33	14	82.7773	63	37.9857	14.8546	44.3362	20.9934	29.7427	15.7715	29.8651
K00137	prr	aminobutyraldehyde dehydrogenase [EC:1.2.1.19]	1	0	0	0	0	8.73511	0	2.91466	6.84347	37.1833	1.92784	13.7614	12.7446	33.6244
K00138	aldB	aldehyde dehydrogenase [EC:1.2.1.-]	0	0	0	0.988235	0.986111	18.8301	0	3.95855	17.832	44.6276	0.992806	16.8947	7.96	39.6895
K00140	mmsA, iolA, ALDH6A1	malonate-semialdehyde dehydrogenase (acetylating) / methylmalonate-semialdehyde dehydrogenase [EC:1.2.1.18 1.2.1.27]	0	4	4	6	4	2	4.03704	1	1	1	12	4	3	0
K00141	xylC	benzaldehyde dehydrogenase (NAD) [EC:1.2.1.28]	0	0	0	1	0	0	0	0	0	0	0	0	0	0
K00145	argC	N-acetyl-gamma-glutamyl-phosphate reductase [EC:1.2.1.38]	80	143	200	216.984	132	80.7407	142	88.9798	40.875	84.6693	95.9783	37.8948	38.8786	69.7463
K00146	feaB	phenylacetaldehyde dehydrogenase [EC:1.2.1.39]	0	0	0	0	0	8.92819	0.55814	1.67965	3.28359	32.0464	0	2.47981	12.3304	1.61765
K00147	proA	glutamate-5-semialdehyde dehydrogenase [EC:1.2.1.41]	135	197	216	267.987	156	146.85	217	137.985	61.8623	103.598	108	61.8847	42.8805	77.8023
K00148	fdhA	glutathione-independent formaldehyde dehydrogenase [EC:1.2.1.46]	0	0	2	0	0	0	0	0	0	0	0	0	0	0
K00150	gap2	glyceraldehyde-3-phosphate dehydrogenase (NAD(P)) [EC:1.2.1.59]	6	0	8	11	1	6	7	5	0	5	5	0	2	6
K00151	hpaE, hpcC	5-carboxymethyl-2-hydroxymuconic-semialdehyde dehydrogenase [EC:1.2.1.60]	0	0	0	0	0	18	0	0	4	32	0	3	11	2
K00153	E1.1.1.306	S-(hydroxymethyl)mycothiol dehydrogenase [EC:1.1.1.306]	0	0	0	1	0	0	0	0	0	0	0	0	0	0
K00154	E1.2.1.68	coniferyl-aldehyde dehydrogenase [EC:1.2.1.68]	0	0	0	1	2.5	1	1	2.2	0	0	3	0	1	0
K00156	poxB	pyruvate dehydrogenase (quinone) [EC:1.2.5.1]	7	9	0	0	0	16.8621	1	10.969	15.8815	61.5055	3	18.8441	9.93872	33.6735
K00158	E1.2.3.3, poxL	pyruvate oxidase [EC:1.2.3.3]	21	85	73	22	23	74	68	28	6	14	19	13	15	6
K00161	PDHA, pdhA	pyruvate dehydrogenase E1 component alpha subunit [EC:1.2.4.1]	19	21	18	50	13	26	52	23	12	5	9	4	9	6
K00162	PDHB, pdhB	pyruvate dehydrogenase E1 component beta subunit [EC:1.2.4.1]	19	31	32	67.6	21	47	54	17	14	5	8	8	3	9
K00163	aceE	pyruvate dehydrogenase E1 component [EC:1.2.4.1]	0	0	1	0	0	33.6936	0	5.97081	34.7583	107.127	0	31.7896	18.8128	71.454
K00164	OGDH, sucA	2-oxoglutarate dehydrogenase E1 component [EC:1.2.4.2]	3.98136	5	1	0.995708	1	15.8816	0	10.8975	64.6558	99.1691	0.988764	58.6938	24.7957	111.475
K00166	BCKDHA, bkdA1	2-oxoisovalerate dehydrogenase E1 component alpha subunit [EC:1.2.4.4]	0	0	0	0	0	0	0	0	0	0	0	0	2	0
K00167	BCKDHB, bkdA2	2-oxoisovalerate dehydrogenase E1 component beta subunit [EC:1.2.4.4]	0	0	1	1.4	0	0	2	0	0	1	0	1	0	0
K00169	porA	pyruvate ferredoxin oxidoreductase alpha subunit [EC:1.2.7.1]	57	135	183	122	76	44	109	42	5	11	34	14	10	12
K00170	porB	pyruvate ferredoxin oxidoreductase beta subunit [EC:1.2.7.1]	63	105	176	113	61	55	87	26	6	18	33	10	4	10
K00171	porD	pyruvate ferredoxin oxidoreductase delta subunit [EC:1.2.7.1]	17	17	32	18	6	6	19	3	1	1	6	2	3	0
K00172	porG	pyruvate ferredoxin oxidoreductase gamma subunit [EC:1.2.7.1]	14	59	73	44.5	25	29	32	11	1	8	20	3	6	5
K00174	korA, oorA, oforA	2-oxoglutarate/2-oxoacid ferredoxin oxidoreductase subunit alpha [EC:1.2.7.3 1.2.7.11]	130	191.625	254.833	313.417	276.042	81.5	109.375	268.083	72.5	160	153.8	113.982	79	99
K00175	korB, oorB, oforB	2-oxoglutarate/2-oxoacid ferredoxin oxidoreductase subunit beta [EC:1.2.7.3 1.2.7.11]	93.1667	161.167	198.667	218	193	66	94.8889	173	52	84	114.778	88	55	72.1667
K00176	korD, oorD	2-oxoglutarate ferredoxin oxidoreductase subunit delta [EC:1.2.7.3]	15	12	25	15	11	7	10	14	1	11	8	5	3	2
K00177	korC, oorC	2-oxoglutarate ferredoxin oxidoreductase subunit gamma [EC:1.2.7.3]	39	68	61	50	58	12	45	42	22	31	32	23	7	32
K00179	iorA	indolepyruvate ferredoxin oxidoreductase, alpha subunit [EC:1.2.7.8]	181	361	496	391	200	127	314	128	31	79	130	58	39	62
K00180	iorB	indolepyruvate ferredoxin oxidoreductase, beta subunit [EC:1.2.7.8]	45	83	140	66	49	26	60	20	14	13	29	14	11	11
K00183	K00183	prokaryotic molybdopterin-containing oxidoreductase family, molybdopterin binding subunit	5.33333	4.5	24.5	23	3.5	6	16.25	4	0	2	0	1	0	1.08333
K00184	K00184	prokaryotic molybdopterin-containing oxidoreductase family, iron-sulfur binding subunit	69	173.417	269	110.5	49.1667	44	138.667	28	3	10	19	3	12	11
K00185	K00185	prokaryotic molybdopterin-containing oxidoreductase family, membrane subunit	87	251.167	417.5	204.5	101.5	63.5	242.667	26	1	17	28	9	8	11
K00186	vorA	2-oxoisovalerate ferredoxin oxidoreductase, alpha subunit [EC:1.2.7.7]	0	0	0	0	0	0	2	0	0	0	0	0	0	0
K00187	vorB	2-oxoisovalerate ferredoxin oxidoreductase, beta subunit [EC:1.2.7.7]	0.833333	0.833333	0	0	1	0	0	0	0	1	0	0	0	0.833333
K00194	cdhD, acsD	acetyl-CoA decarbonylase/synthase complex subunit delta [EC:2.1.1.245]	1	8	4	4	2	2	1	2	1	2	1	0	1	0
K00196	cooF	anaerobic carbon-monoxide dehydrogenase iron sulfur subunit	3	7	7	3	2	4	9	3	1	0	0	0	0	0
K00197	cdhE, acsC	acetyl-CoA decarbonylase/synthase complex subunit gamma [EC:2.1.1.245]	7	18	12	8	10	2	3	12	2	5	7	2	2	3
K00198	cooS, acsA	anaerobic carbon-monoxide dehydrogenase catalytic subunit [EC:1.2.7.4]	46	110	110	102	49	43	44	26	16	17	38	21	14	16
K00208	fabI	enoyl-[acyl-carrier protein] reductase I [EC:1.3.1.9 1.3.1.10]	26	65	49	79	44	39.9843	24	54.9928	24.9695	67.8372	40	37.9762	15.9551	34.9148
K00209	fabV, ter	enoyl-[acyl-carrier protein] reductase / trans-2-enoyl-CoA reductase (NAD+) [EC:1.3.1.9 1.3.1.44]	1	3	8	2	4	2	3	2	3	5	0	2	0	0
K00210	E1.3.1.12	prephenate dehydrogenase [EC:1.3.1.12]	1	1.92857	1.5	2.29048	5.85714	2.72857	0.5	4.52857	2.42857	2.5	1	2	2.83333	0.928571
K00215	dapB	4-hydroxy-tetrahydrodipicolinate reductase [EC:1.17.1.8]	86.9	136	179.7	175.9	101.9	109.843	141.9	86.9868	36.8958	67.7387	55.8	46.708	20.9742	51.6645
K00216	entA	2,3-dihydro-2,3-dihydroxybenzoate dehydrogenase [EC:1.3.1.28]	0	1	0	0	0	5.97842	2	1	4.96704	8.94566	1	2.97468	0.994764	6.94178
K00219	fadH	2,4-dienoyl-CoA reductase (NADPH2) [EC:1.3.1.34]	19	80.5	110	76	25.5	36.8193	54	12.9873	29.246	76.3372	4	27.7981	21.7852	62.4063
K00222	TM7SF2, ERG24	Delta14-sterol reductase [EC:1.3.1.70]	0	0	0	0	0	0	0	0	0	0	0	1	0	0
K00226	pyrD	dihydroorotate dehydrogenase (fumarate) [EC:1.3.98.1]	15.4444	41	16	21	11	20	33	21	12	13	19	9	8	5
K00228	CPOX, hemF	coproporphyrinogen III oxidase [EC:1.3.3.3]	0	0	0	0	0	2.96257	0	1.98649	7.89844	24.7697	0	6.96784	2.94784	15.8381
K00230	hemG	menaquinone-dependent protoporphyrinogen oxidase [EC:1.3.5.3]	0.99359	0	0	0	0	6.92402	0	4.92928	1.9726	14.8741	0	4.96114	4.94649	14.8038
K00231	PPOX, hemY	protoporphyrinogen/coproporphyrinogen III oxidase [EC:1.3.3.4 1.3.3.15]	0	0	1	2	0	1	1	0	0	0	0	0	0	0
K00234	SDHA, SDH1	succinate dehydrogenase (ubiquinone) flavoprotein subunit [EC:1.3.5.1]	0	0	0	0	0	0	0	0	0	0	0	1	0	0
K00239	sdhA, frdA	succinate dehydrogenase / fumarate reductase, flavoprotein subunit [EC:1.3.5.1 1.3.5.4]	108.329	180	248.167	282	237.5	80.8738	165.667	259.955	85.9022	218.659	194.5	129.565	114.955	126.841
K00240	sdhB, frdB	succinate dehydrogenase / fumarate reductase, iron-sulfur subunit [EC:1.3.5.1 1.3.5.4]	29	42	41	48	78	16.9444	32	88	26.9793	51.9357	32	36.9537	35.9484	41.8904
K00241	sdhC, frdC	succinate dehydrogenase / fumarate reductase, cytochrome b subunit	9	12	9	10	16	6.95033	4	16	11.9873	22.9234	13.9863	10.9804	13.962	5.96527
K00242	sdhD, frdD	succinate dehydrogenase / fumarate reductase, membrane anchor subunit	0	0	0	0	0	0.987013	0	0	6.97931	9.94358	0	4.96509	0	3.98649
K00243	K00243	uncharacterized protein	61	68	59	76	42	61	63	46	13	15	28	16	14	15
K00244	frdA	fumarate reductase flavoprotein subunit [EC:1.3.5.4]	168	474.833	658.5	364.816	144	240.28	495	113.823	43.8362	85.5888	67.4915	62.7679	43.9368	70.7154
K00245	frdB	fumarate reductase iron-sulfur subunit [EC:1.3.5.4]	7	33	42	25	7	14.9006	24	9.97083	14.8985	33.6898	2	12.9129	8.92773	19.8297
K00246	frdC	fumarate reductase subunit C	0	1	0	0	0	6.93368	0	0	3.9581	14.8231	0.987179	6.91374	4.94192	7.91728
K00247	frdD	fumarate reductase subunit D	0	0	0	0.987342	0	4.97203	0	0.987179	3.967	16.8651	0	3.97998	1.98734	12.913
K00248	ACADS, bcd	butyryl-CoA dehydrogenase [EC:1.3.8.1]	23.8791	34.7017	21.2781	37.3805	17.8051	44.5247	35.1718	30.0316	13.7278	19.5618	44.5083	15.0571	4.62857	9.27056
K00249	ACADM, acd	acyl-CoA dehydrogenase [EC:1.3.8.7]	0	0.5	2.33333	1	1	0	0.0172414	0	0.166667	0	0	1.00362	0	0.0555556
K00252	GCDH, gcdH	glutaryl-CoA dehydrogenase [EC:1.3.8.6]	1	0	1	0	0	0	0	0	0	0	0	0	0	0
K00253	IVD, ivd	isovaleryl-CoA dehydrogenase [EC:1.3.8.4]	0	0	0	0	1	0	0	0	0	0	0	0	0	0
K00254	DHODH, pyrD	dihydroorotate dehydrogenase [EC:1.3.5.2]	3	2	0	5	1	7.92055	1	0.987654	6.93531	27.6963	3	12.9146	8.90269	22.7813
K00257	E1.3.99.-	NA	14.5803	14.3381	20.7929	18.3571	30.9978	9.83333	12.7857	35.2244	6.68205	23.2407	17.0713	18.3205	12.1952	15.5702
K00259	ald	alanine dehydrogenase [EC:1.4.1.1]	33	27	48	40	23	6	25	36.6667	10	34	31	15	21	20
K00260	gudB, rocG	glutamate dehydrogenase [EC:1.4.1.2]	0	0	0	0	0	0	2	0.5	0	0	0	0	0	0
K00261	GLUD1_2, gdhA	glutamate dehydrogenase (NAD(P)+) [EC:1.4.1.3]	0	0	0	1	0	1	0	0	0	0	0	0	0	0
K00262	E1.4.1.4, gdhA	glutamate dehydrogenase (NADP+) [EC:1.4.1.4]	256	356	473.957	525.94	424.888	252.928	414	407.477	112.822	249.598	322.921	211.795	139.598	183.74
K00263	E1.4.1.9	leucine dehydrogenase [EC:1.4.1.9]	0	0	1	0	0	0	0	0	0	0	0	0	0	0
K00264	GLT1	glutamate synthase (NADPH/NADH) [EC:1.4.1.13 1.4.1.14]	3.15116	8.98975	7.45714	6.15079	4.66667	3.51667	3	7.01587	0	2	1.65152	0	1	2
K00265	gltB	glutamate synthase (NADPH/NADH) large chain [EC:1.4.1.13 1.4.1.14]	57.1457	105.036	69.7062	80.0316	139.067	89.9098	51.5266	155.111	94.9634	264.404	88.2811	117.173	82.0612	157.636
K00266	gltD	glutamate synthase (NADPH/NADH) small chain [EC:1.4.1.13 1.4.1.14]	290.667	360.667	538.167	637	430.167	264.753	379	346.583	104.721	245.942	367.556	185.139	125.608	161.386
K00274	MAO, aofH	monoamine oxidase [EC:1.4.3.4]	0	0	0	1	0	0	0	0	0	0	0	0	0	0
K00275	pdxH, PNPO	pyridoxamine 5'-phosphate oxidase [EC:1.4.3.5]	2	2	0	0	0	2.96049	0	5	0.986842	14.8427	0	8.92954	2.96052	9.89639
K00276	AOC3, AOC2, tynA	primary-amine oxidase [EC:1.4.3.21]	0	0	0	0	0	18.4878	0	4.8812	8.84053	56.4885	0	9.72111	17.5074	8.70984
K00278	nadB	L-aspartate oxidase [EC:1.4.3.16]	125.985	193	219	205	223.5	93.9028	104	216.98	56.8349	193.749	149	110.897	95.8408	119.699
K00281	GLDC, gcvP	glycine dehydrogenase [EC:1.4.4.2]	41.987	47.9941	26	89	28	50.7318	11	45.9181	64.7408	117.221	44.9921	71.6794	33.8607	76.5241
K00282	gcvPA	glycine dehydrogenase subunit 1 [EC:1.4.4.2]	54	49	79	57	46	13	39	39	12	34	39	16	6	26
K00283	gcvPB	glycine dehydrogenase subunit 2 [EC:1.4.4.2]	39	76	113	69	70	30	56	82	17	58	38	29	29	37
K00284	E1.4.7.1	glutamate synthase (ferredoxin) [EC:1.4.7.1]	70.4013	107.322	151.882	193.061	121.547	114.406	104.802	55.9111	23.8472	38.7584	105.394	41.7179	14	24.3097
K00285	dadA	D-amino-acid dehydrogenase [EC:1.4.5.1]	0	0	0	0	0	5.9355	0	4.95284	12.8681	23.7242	0	10.8879	8.89109	17.8095
K00286	proC	pyrroline-5-carboxylate reductase [EC:1.5.1.2]	50.9868	101.939	159.941	142.991	91.9812	90.9453	87	75	23.9124	55.8172	54.9867	29.9106	19.9582	40.9268
K00287	folA	dihydrofolate reductase [EC:1.5.1.3]	24	25	37	24	31	31.9737	25	30	11.9791	28.9012	12.9868	15.9453	17.937	24.7523
K00288	MTHFD	methylenetetrahydrofolate dehydrogenase (NADP+) / methenyltetrahydrofolate cyclohydrolase / formyltetrahydrofolate synthetase [EC:1.5.1.5 3.5.4.9 6.3.4.3]	2	2.5	1	1.75	1	0	4	4	0	0	0	0	1	0
K00290	LYS1	saccharopine dehydrogenase (NAD+, L-lysine forming) [EC:1.5.1.7]	80	114	114	143	158	58.8571	63	143	39	89	102	72	56	57
K00293	LYS9	saccharopine dehydrogenase (NADP+, L-glutamate forming) [EC:1.5.1.10]	0	0	0	0	0	0	0	0	0.125	0	0	0	0	0
K00294	E1.2.1.88	1-pyrroline-5-carboxylate dehydrogenase [EC:1.2.1.88]	2	4	0	6	0	1.00283	2	18	1	5	4	3	1	3
K00297	metF, MTHFR	methylenetetrahydrofolate reductase (NADPH) [EC:1.5.1.20]	53	83	99	114	65	38.9362	59	56.9783	27.9273	48.8075	55	27.9499	29.9651	35.8652
K00298	ceo	N5-(carboxyethyl)ornithine synthase [EC:1.5.1.24]	0	0	0	0	2	0	0	1	0	0	0	0	0	0
K00299	ssuE	FMN reductase [EC:1.5.1.38]	0	0	0	0	0	3.9166	0	1.96378	1.9766	9.80607	0.982759	2.98684	4.89135	7.9116
K00302	soxA	sarcosine oxidase, subunit alpha [EC:1.5.3.1]	0.533333	0.380952	2.5	1.19022	0.355072	0.0529891	4.11111	0.166667	0.0277778	1	1.08704	1	1	0
K00303	soxB	sarcosine oxidase, subunit beta [EC:1.5.3.1]	0	0	1	5	2	3	4	2	0	0	0	0	0	1
K00311	ETFDH	electron-transferring-flavoprotein dehydrogenase [EC:1.5.5.1]	0	0	0	1	0	0	0	0	0	0	0	0	0	0
K00313	fixC	electron transfer flavoprotein-quinone oxidoreductase [EC:1.5.5.-]	17.9589	42	90.3333	41.9867	13	25.7962	35	14.9193	23.7564	67.1116	4	31.6814	20.8068	60.5147
K00318	PRODH	proline dehydrogenase [EC:1.5.-.-]	2	3	0	0	1	0	0	7	1	2	2	3	0	0
K00322	sthA, udhA	NAD(P) transhydrogenase [EC:1.6.1.1]	0	0	0	0	0	18.8187	0	0.987179	12.8937	47.6114	0.9875	20.8317	10.8958	22.8267
K00323	NNT	NAD(P) transhydrogenase [EC:1.6.1.2]	0	0	0	0	0	0	1	0	0	0	0	0	0	0
K00324	pntA	NAD(P) transhydrogenase subunit alpha [EC:1.6.1.2]	23	25	35	29	10	16.9384	24	10.2466	11.9261	38.6295	9	12.8901	12.8976	12.8629
K00325	pntB	NAD(P) transhydrogenase subunit beta [EC:1.6.1.2]	43.5	35	63.3167	47.5	23.8333	27.4091	44	11.9794	15.4245	39.8881	10.8333	14.9101	14.8895	17.8688
K00329	E1.6.5.3	NADH dehydrogenase [EC:1.6.5.3]	0	0	0	0	0	0	0	0	1	0	0	0	0	0
K00330	nuoA	NADH-quinone oxidoreductase subunit A [EC:1.6.5.3]	5	6	9	2	9	3.98137	0	10.987	0.993151	25.3103	11	13.9595	6.96651	22.8674
K00331	nuoB	NADH-quinone oxidoreductase subunit B [EC:1.6.5.3]	11.9965	11	12	11	39.6404	13.973	10	34.2754	8.4858	31.4372	28.5	20.9801	13.4687	24.9275
K00332	nuoC	NADH-quinone oxidoreductase subunit C [EC:1.6.5.3]	0	0	0	0	0	0	0	1	0	0	0	1	1	0
K00333	nuoD	NADH-quinone oxidoreductase subunit D [EC:1.6.5.3]	2	1	1	3	1	1	5	2	2	2	1	1	1	1
K00334	nuoE	NADH-quinone oxidoreductase subunit E [EC:1.6.5.3]	9	8	7	11.5	9	7	5	12.9917	3.98478	12.9316	2.5	7.96186	1.98718	7.95336
K00335	nuoF	NADH-quinone oxidoreductase subunit F [EC:1.6.5.3]	42.6977	96.0474	62.7381	76.6929	77.4909	88.2356	43.4332	32.3433	21.952	41.0953	33.4964	35.139	18.6556	29.1079
K00336	nuoG	NADH-quinone oxidoreductase subunit G [EC:1.6.5.3]	54.8258	121.167	170.708	140.467	72.7262	88.1261	125	48.4878	29.8182	95.3932	44.3333	39.7575	32.7955	56.6531
K00337	nuoH	NADH-quinone oxidoreductase subunit H [EC:1.6.5.3]	36	51.0833	46	46.4167	74	19.3224	24	75.6258	31.9526	57.8852	46.6667	42.9764	35.9407	42.8916
K00338	nuoI	NADH-quinone oxidoreductase subunit I [EC:1.6.5.3]	4	5	2	5	4	4.98034	1	8	3.98908	22.9262	8	4.99147	0.997396	6.96405
K00339	nuoJ	NADH-quinone oxidoreductase subunit J [EC:1.6.5.3]	11	9	4	7	12	8.96431	3	25	11.9703	25.8312	6	20.9264	6.96066	18.9326
K00340	nuoK	NADH-quinone oxidoreductase subunit K [EC:1.6.5.3]	2	4	3	2	11	2.99519	4	11.9935	5.98031	10.9804	9	8.99338	4.99338	3.99338
K00341	nuoL	NADH-quinone oxidoreductase subunit L [EC:1.6.5.3]	33	49.2	46	38	92.6667	25.8061	34	97.9688	32.8827	118.501	51	72.819	50.8393	70.6985
K00342	nuoM	NADH-quinone oxidoreductase subunit M [EC:1.6.5.3]	38	43	41	55	99	22.8967	25	106.981	36.8964	122.674	53	68.8632	70.8804	76.7769
K00343	nuoN	NADH-quinone oxidoreductase subunit N [EC:1.6.5.3]	14.9944	15	14	22	37	29.7962	8	48.9889	23.8777	86.5438	21	57.8315	36.8616	63.5962
K00344	qor, CRYZ	NADPH2:quinone reductase [EC:1.6.5.5]	0.047619	0	0	1	0	14.5902	0	1.97333	11.7091	33.082	0	11.632	8.68653	20.3973
K00346	nqrA	Na+-transporting NADH:ubiquinone oxidoreductase subunit A [EC:1.6.5.8]	23	29	19	31	24	3	2	38	20	30	14	9	10	8
K00347	nqrB	Na+-transporting NADH:ubiquinone oxidoreductase subunit B [EC:1.6.5.8]	26	35	22	38	43	9	16	63	25	39	39	20	18	29
K00348	nqrC	Na+-transporting NADH:ubiquinone oxidoreductase subunit C [EC:1.6.5.8]	7	6	7	13	10	2	5	14	6	11	12	6	4	5
K00349	nqrD	Na+-transporting NADH:ubiquinone oxidoreductase subunit D [EC:1.6.5.8]	13	16	16	21	36	10	18	42	12	24	29	24	13	26
K00350	nqrE	Na+-transporting NADH:ubiquinone oxidoreductase subunit E [EC:1.6.5.8]	23	33	22	32	38	5	19	52	22	43	23	19	20	26
K00351	nqrF	Na+-transporting NADH:ubiquinone oxidoreductase subunit F [EC:1.6.5.8]	25	40	38	77	81	10	27	89	36	59	47	42	43	38
K00354	E1.6.99.1	NADPH2 dehydrogenase [EC:1.6.99.1]	0	1	0	1	3	2	1	1	0	1	0.533333	0	0	0
K00355	NQO1	NAD(P)H dehydrogenase (quinone) [EC:1.6.5.2]	0	0	0.25	0.5	0	0	0	0.0294118	0	0	0	0	0	0
K00356	E1.6.99.3	NADH dehydrogenase [EC:1.6.99.3]	0	0	0	0	0	0	0	0	1	0	0	0	0	0
K00362	nirB	nitrite reductase (NADH) large subunit [EC:1.7.1.15]	0	0	1	0	0	27.7071	0	5.95183	14.8501	62.3003	0	26.7216	22.7546	43.559
K00363	nirD	nitrite reductase (NADH) small subunit [EC:1.7.1.15]	0	0	0	0	0	2.96689	0	0	4.94195	14.8373	0	6.92657	1.97452	8.89217
K00364	E1.7.1.7, guaC	GMP reductase [EC:1.7.1.7]	28.9868	73	58	54	21	85.885	59	31	28.9229	42.7031	19	28.8103	12.9381	30.768
K00366	nirA	ferredoxin-nitrite reductase [EC:1.7.7.1]	7	9	19	16	9	16	18	7	2	4	15	8	2	3
K00370	narG, narZ, nxrA	nitrate reductase / nitrite oxidoreductase, alpha subunit [EC:1.7.5.1 1.7.99.4]	6.98507	11	29	12	8.99443	49.5476	20	13.9839	50.4625	195.12	11.964	63.4033	36.6817	113.898
K00371	narH, narY, nxrB	nitrate reductase / nitrite oxidoreductase, beta subunit [EC:1.7.5.1 1.7.99.4]	2	1	12	9.98718	11	21.7118	14	9.90118	21.6725	78.5668	2	39.3948	21.4662	43.3446
K00372	nasA	assimilatory nitrate reductase catalytic subunit [EC:1.7.99.4]	4	2	14	5	12	4	2	3	0	3	0	1	0	1
K00373	narJ, narW	nitrate reductase molybdenum cofactor assembly chaperone NarJ/NarW	0	3	2	1	2	8.85696	2	1.97015	10.7929	34.4296	2.99593	11.7691	4.90454	22.5984
K00374	narI, narV	nitrate reductase gamma subunit [EC:1.7.5.1 1.7.99.4]	0.987013	1	2	2	3	7.88425	1	4.9619	10.9161	41.5458	1	12.9153	7.89587	17.8627
K00375	K00375	GntR family transcriptional regulator / MocR family aminotransferase	41	128	220	117	57	42	111	15	11	15	26	16	9	34
K00376	nosZ	nitrous-oxide reductase [EC:1.7.2.4]	0	0	0	0	0	0	0	1	0	0	0	0	0	0
K00380	cysJ	sulfite reductase (NADPH) flavoprotein alpha-component [EC:1.8.1.2]	3	2	0	0.98913	0	9.89555	0	2.96024	15.8208	61.4319	0	10.9043	9.90423	24.7616
K00381	cysI	sulfite reductase (NADPH) hemoprotein beta-component [EC:1.8.1.2]	0	0	0	0.994536	0	20.8268	0	5.93111	16.8617	39.6331	1	9.8984	6.93967	43.6874
K00382	DLD, lpd, pdhD	dihydrolipoamide dehydrogenase [EC:1.8.1.4]	57	73	98	147.5	67	87.9091	106	85.9745	56.9085	90.6497	45	40.9809	37.9384	84.7712
K00383	GSR, gor	glutathione reductase (NADPH) [EC:1.8.1.7]	31.9872	75	59	29	18	73.8664	61	32.9745	12.9306	59.5101	17	30.7998	20.9077	35.8086
K00384	trxB	thioredoxin reductase (NADPH) [EC:1.8.1.9]	184.5	248	306	355	210	211.914	266	176.466	79.9086	119.785	102	91.9209	72.9448	83.8284
K00385	asrC	anaerobic sulfite reductase subunit C	4	26	27	17	8	8	8	4	4	0	2	1	0	2
K00389	yidH	putative membrane protein	0	0	0	0	0	2.96017	0	0.992248	3.97297	6.93983	0	2.968	0	6.93472
K00390	cysH	phosphoadenosine phosphosulfate reductase [EC:1.8.4.8 1.8.4.10]	5	12	11	11	10	13.9459	18	7	5.9736	22.8432	5	14.9083	8.96587	18.8546
K00394	aprA	adenylylsulfate reductase, subunit A [EC:1.8.99.2]	97	119	135	86	33	31	46	21	6	12	22	6	0	8
K00395	aprB	adenylylsulfate reductase, subunit B [EC:1.8.99.2]	17	14	16	11	2	3	10	0	1	3	1	0	0	1
K00400	K00400	methyl coenzyme M reductase system, component A2	1	0.333333	1	0	1	0	0	0	0	0	1	0	0	0
K00404	ccoN	cytochrome c oxidase cbb3-type subunit I [EC:1.9.3.1]	0	0	0	0	1	0	0	1	1	0	0	0	0	0
K00405	ccoO	cytochrome c oxidase cbb3-type subunit II	0	0	0	0	0	0	0	0	1	0	0	1	0	0
K00410	fbcH	ubiquinol-cytochrome c reductase cytochrome b/c1 subunit	0	0	0	0	0	0	0	1	2	0	0	0	1	1
K00412	CYTB, petB	ubiquinol-cytochrome c reductase cytochrome b subunit	0	0	0	0	0	0	0	1	10	0	1	9	5	12
K00413	CYC1, CYT1, petC	ubiquinol-cytochrome c reductase cytochrome c1 subunit	0	1	0	0	0	0	0	0	0	0	0	0	0	0
K00425	cydA	cytochrome d ubiquinol oxidase subunit I [EC:1.10.3.14]	110	195	217	184	100	150.658	156	114.942	57.7099	133.213	65.9615	80.7173	85.7471	93.584
K00426	cydB	cytochrome d ubiquinol oxidase subunit II [EC:1.10.3.14]	78	162	152	108	71	100.928	115	66.974	32.8958	96.4601	55.987	38.8136	40.8828	59.1055
K00427	lldP, lctP	L-lactate permease	0	0	0	0	0	20.2795	0	7.86461	25.3198	66.2204	2.925	23.6652	25.5363	42.9688
K00428	E1.11.1.5	cytochrome c peroxidase [EC:1.11.1.5]	2	5	0	0.986486	2	26.639	0	10.9324	20.783	48.2641	3.95058	20.7157	6.9244	43.3468
K00432	gpx	glutathione peroxidase [EC:1.11.1.9]	0	3	1	1	0	4.95827	0	4	6	11.8391	3	3.97508	1	7.8465
K00433	cpo	non-heme chloroperoxidase [EC:1.11.1.10]	0	0	0	0	0	0	0	0	1	0	0	0	0	0
K00437	hydB	[NiFe] hydrogenase large subunit [EC:1.12.2.1]	20	19.3333	24	11	15.5	4	13	3	1	0.5	7	2	0	4
K00450	E1.13.11.4	gentisate 1,2-dioxygenase [EC:1.13.11.4]	0	0	0	2	0	0	0	0	0	0.5	0	0	0	0
K00455	hpaD, hpcB	3,4-dihydroxyphenylacetate 2,3-dioxygenase [EC:1.13.11.15]	0	0	0	1	0	6	0	1	5	23	1	4	8	2
K00457	HPD, hppD	4-hydroxyphenylpyruvate dioxygenase [EC:1.13.11.27]	0	0	0	0	0	0	0	0	1	0	0	0	1	0
K00459	ncd2, npd	nitronate monooxygenase [EC:1.13.12.16]	1.5	3	2.5	11.1667	2.2	1.5	1	1	0	0	4.7	1	0	1
K00481	pobA	p-hydroxybenzoate 3-monooxygenase [EC:1.14.13.2]	0	1	0	0	0	0	0	0	0	0	0	0	0	0
K00483	hpaB	4-hydroxyphenylacetate 3-monooxygenase [EC:1.14.14.9]	1	0	0	4	1	18	2	2	5	40	1	13	17	4
K00484	hpaC	flavin reductase (NADH) [EC:1.5.1.36]	0	0	0	0	0	8	0	1	1	10	0	5	2	0
K00517	E1.14.-.-	NA	0	0.5	0	0	0	0.0357143	0	0	0.0357143	0.136765	0	0.0178571	0.0357143	0
K00520	merA	mercuric reductase [EC:1.16.1.1]	0	0	0	1	0	0	0	0	0	0	0	0	0	0
K00525	E1.17.4.1A, nrdA, nrdE	ribonucleoside-diphosphate reductase alpha chain [EC:1.17.4.1]	167.495	251.559	247.476	374.889	240	179.635	225.5	292.039	150.538	282.65	143.981	191.501	146.691	170.456
K00526	E1.17.4.1B, nrdB, nrdF	ribonucleoside-diphosphate reductase beta chain [EC:1.17.4.1]	34	68	50	59	27	84.8794	76	46.9791	30.7266	60.5304	12.9947	37.8005	25.8938	44.1044
K00527	rtpR	ribonucleoside-triphosphate reductase (thioredoxin) [EC:1.17.4.2]	575	892.941	1084.58	986.842	812.809	607.719	786.939	600.383	240.82	402.222	513.454	302.611	205.88	279.543
K00528	fpr	ferredoxin/flavodoxin---NADP+ reductase [EC:1.18.1.2 1.19.1.1]	75.3333	135	150	179.85	118.833	73.157	129	103.833	46.1093	71.3686	79.1	51.9809	35.2524	61.7558
K00529	hcaD	3-phenylpropionate/trans-cinnamate dioxygenase ferredoxin reductase component [EC:1.18.1.3]	0	0	0	0	0	10.0922	0	0	1.57143	22.339	1	5.43757	6.34942	0
K00532	E1.12.7.2	ferredoxin hydrogenase [EC:1.12.7.2]	0	0.166667	2	0	0	0	0.25	0	0	0	0	0	0	0
K00533	E1.12.7.2L	ferredoxin hydrogenase large subunit [EC:1.12.7.2]	3.20238	1.06667	4.5	2.66667	3.66667	0.666667	1.66667	1.53333	1	3.25	2.5	0.333333	0.166667	1.33333
K00537	ARSC1, arsC	arsenate reductase [EC:1.20.4.1]	22.25	37.5	63	42	28.5	31.0925	40.8333	22.4863	8.73667	30.0474	19	16.4596	4.93561	14.1712
K00547	mmuM, BHMT2	homocysteine S-methyltransferase [EC:2.1.1.10]	7	4	22	8.5	4.83333	6.5	9.83333	5	2	3	2	1	0	0.95122
K00548	metH, MTR	5-methyltetrahydrofolate--homocysteine methyltransferase [EC:2.1.1.13]	221.995	273	418	391.984	274.81	170.645	248.167	191.918	98.5894	225.979	170.447	152.348	81.0509	165.011
K00549	metE	5-methyltetrahydropteroyltriglutamate--homocysteine methyltransferase [EC:2.1.1.14]	4.98036	10.4091	1	1.9898	1.98361	32.7127	3	11.925	24.7662	83.3474	7.96349	23.7886	21.84	59.4978
K00554	trmD	tRNA (guanine37-N1)-methyltransferase [EC:2.1.1.228]	116.333	200	205.25	200.333	183.996	127.967	159.75	129.995	52.969	105.911	114	70.9775	49.9784	57.9134
K00556	trmH	tRNA (guanosine-2'-O-)-methyltransferase [EC:2.1.1.34]	14	14	15	16	5	10	7	3	5	30	9	13	6	21
K00557	trmA	tRNA (uracil-5-)-methyltransferase [EC:2.1.1.35]	0.45	0	1.65217	1.38551	1.36667	11.5619	0.639535	4.08097	11.9158	42.6444	0	23.8231	5.44113	22.8795
K00558	DNMT1, dcm	DNA (cytosine-5)-methyltransferase 1 [EC:2.1.1.37]	380.653	418.667	539.39	607	464.949	366.034	360.455	303.667	129.865	233.543	310.486	188.872	99.8148	165.345
K00560	thyA, TYMS	thymidylate synthase [EC:2.1.1.45]	93.9885	148.667	159	183	155.5	106.935	127	151.967	58.9326	129.787	116	85.9243	60.9486	85.8052
K00561	ermC, ermA	23S rRNA (adenine-N6)-dimethyltransferase [EC:2.1.1.184]	0	1	0	0	1	0	0	0	0.222222	0	1	0	0	0
K00563	rlmA1	23S rRNA (guanine745-N1)-methyltransferase [EC:2.1.1.187]	11	14	11	9	5	21.9402	14	10.987	8.97222	24.7564	5	13.9063	13.9195	20.7806
K00564	rsmC	16S rRNA (guanine1207-N2)-methyltransferase [EC:2.1.1.172]	3.33333	18.9167	13.6667	5.8	8.75	20.2724	11.5	6.16667	13.4284	27.5409	1.85714	6.93691	8.20278	19.0477
K00566	mnmA, trmU	tRNA-uridine 2-sulfurtransferase [EC:2.8.1.13]	140	217	245	264	153	180.957	201	133.988	64.9376	104.724	107.5	74.9572	52.8943	62.8775
K00567	ogt, MGMT	methylated-DNA-[protein]-cysteine S-methyltransferase [EC:2.1.1.63]	39	70.25	87.5	75.6	48	34.4324	73	42.9868	12.9916	18.9263	23.9916	25.948	21.9863	16.9306
K00568	ubiG	2-polyprenyl-6-hydroxyphenyl methylase / 3-demethylubiquinone-9 3-methyltransferase [EC:2.1.1.222 2.1.1.64]	0	0	0	0	0	7.9487	0	4.98718	14.927	19.8239	0	9.94031	10.9315	15.8626
K00571	E2.1.1.72	site-specific DNA-methyltransferase (adenine-specific) [EC:2.1.1.72]	103.03	151.444	155.45	184.008	110.033	135.806	115.867	104.101	44.324	75.0732	106	48.8188	43.7943	48.9168
K00573	E2.1.1.77, pcm	protein-L-isoaspartate(D-aspartate) O-methyltransferase [EC:2.1.1.77]	7.98718	14.987	11	12	5	8.97949	13	3.99457	3.96154	9.90272	3	7.90726	0.9875	9.8948
K00574	cfa	cyclopropane-fatty-acyl-phospholipid synthase [EC:2.1.1.79]	37	95	78	70	29	69.961	82	49.987	22.9402	40.6269	23	19.8645	27.8984	29.7708
K00575	cheR	chemotaxis protein methyltransferase CheR [EC:2.1.1.80]	37.5	39	71	50	27	29.957	28	14.972	12.9585	41.6678	25	15.9296	13.9437	23.8636
K00588	E2.1.1.104	caffeoyl-CoA O-methyltransferase [EC:2.1.1.104]	0	0	0	0	0	0	0	0.5	1	0	0	0	0	0
K00590	E2.1.1.113	site-specific DNA-methyltransferase (cytosine-N4-specific) [EC:2.1.1.113]	3	0	7	2.14286	2	0	0	1.4	1	0	1.25	0	0.25	1
K00595	cobL	precorrin-6Y C5,15-methyltransferase (decarboxylating) [EC:2.1.1.132]	21	18	28	34	17	6.83333	4	18	10	2	11	1	1	2
K00598	tam	trans-aconitate 2-methyltransferase [EC:2.1.1.144]	0	0	0	1	0	7.89825	1	2	3	32.3064	1	5.96877	0.983607	8.98305
K00600	glyA, SHMT	glycine hydroxymethyltransferase [EC:2.1.2.1]	250.979	349.542	437.917	480.287	299.987	235.688	327	264.471	92.9221	183.633	193	122.903	81.8386	148.683
K00601	E2.1.2.2	phosphoribosylglycinamide formyltransferase [EC:2.1.2.2]	0	0	0	0	0	0	0	0	0	0	0	1	0	0
K00602	purH	phosphoribosylaminoimidazolecarboxamide formyltransferase / IMP cyclohydrolase [EC:2.1.2.3 3.5.4.10]	203.417	341.4	422.444	452.911	332.295	213.643	318.183	277.03	90.361	186.609	197.046	137.597	103.163	119.198
K00603	fctD	glutamate formiminotransferase [EC:2.1.2.5]	5	13	5	4	15	3	4	24	11	11.6667	16	4	5	11
K00604	MTFMT, fmt	methionyl-tRNA formyltransferase [EC:2.1.2.9]	81	134	185	193	91	85.8038	129	77	42.8595	71.7874	60	41.9672	39.9568	43.916
K00605	gcvT, AMT	aminomethyltransferase [EC:2.1.2.10]	44	53	70	85	49	25.9404	22	66.9672	20.9399	61.82	34	50.8572	28.9459	53.8066
K00606	panB	3-methyl-2-oxobutanoate hydroxymethyltransferase [EC:2.1.2.11]	75.9	113	128	129	108	85.8419	68	95.8301	27.9402	86.7763	70	53.8716	43.9267	43.9091
K00609	pyrB, PYR2	aspartate carbamoyltransferase catalytic subunit [EC:2.1.3.2]	176	242	298	321	181	178.868	198	161.981	65.902	129.694	134.987	89.8171	68.9002	102.792
K00610	pyrI	aspartate carbamoyltransferase regulatory subunit	27.9872	33	46	47	26	34.9307	36	23.9744	9.98718	10.9234	34	13.9493	14.9432	13.894
K00611	OTC, argF, argI	ornithine carbamoyltransferase [EC:2.1.3.3]	168	282.5	360.965	283.967	189	190.803	265.5	118.984	37.8797	99.7432	126	65.8765	49.9237	107.104
K00612	E2.1.3.-	carbamoyltransferase [EC:2.1.3.-]	2	16	18	9	2	14	15	12	0	2	4	3	0	1
K00613	GATM	glycine amidinotransferase [EC:2.1.4.1]	47	101	214	114	31	24	91	9	4	4	8	4	4	6
K00615	E2.2.1.1, tktA, tktB	transketolase [EC:2.2.1.1]	315	465.031	662.091	632.104	415.667	319.809	488	352.887	193.605	350.765	337.986	214.609	139.681	287.217
K00616	E2.2.1.2, talA, talB	transaldolase [EC:2.2.1.2]	45	69.352	123	80.5	56	62.8353	71.5	34.9399	31.7672	86.2267	29.9949	37.7259	23.8558	55.5524
K00619	argA	amino-acid N-acetyltransferase [EC:2.3.1.1]	4	6	8	6	2	0	2	2	0	1	0	0	0	0
K00620	argJ	glutamate N-acetyltransferase / amino-acid N-acetyltransferase [EC:2.3.1.35 2.3.1.1]	112	137	230	219	102	88	159	79	13	33	93	40	14	28
K00625	E2.3.1.8, pta	phosphate acetyltransferase [EC:2.3.1.8]	132.333	201	257	246.917	165.81	128.286	164.667	135.833	40.25	61.1845	101.393	49	47	44.1429
K00626	E2.3.1.9, atoB	acetyl-CoA C-acetyltransferase [EC:2.3.1.9]	118.973	144	87	167.75	101	141.836	149	123.937	45.8056	82.7022	94.8502	63.8645	43.8419	104.706
K00627	DLAT, aceF, pdhC	pyruvate dehydrogenase E2 component (dihydrolipoamide acetyltransferase) [EC:2.3.1.12]	29.9962	32	37	48	32	55.8595	35	27	18.9214	41.7092	5.99248	32.8597	19.9003	22.8987
K00631	plsB	glycerol-3-phosphate O-acyltransferase [EC:2.3.1.15]	0	0	0	0	0	38.6446	0	5.93192	23.7295	73.2321	0.987179	39.6177	18.797	64.3181
K00632	fadA, fadI	acetyl-CoA acyltransferase [EC:2.3.1.16]	2	2	0	0.666667	1.5	19.3762	0	7.29893	20.979	63.0235	0	27.1322	18.2918	45.1981
K00633	lacA	galactoside O-acetyltransferase [EC:2.3.1.18]	5.18333	10.3667	12.2225	22.7214	12.4095	6.43438	7.01667	4.6039	15.9288	11.8668	4.57576	9.11595	1.75498	17.8729
K00634	ptb	phosphate butyryltransferase [EC:2.3.1.19]	10	14.5	17	17.4015	13.119	8.57143	14.7348	18.5833	3.25	6.28571	13.0357	7.25	5.45833	7.78571
K00638	catB	chloramphenicol O-acetyltransferase type B [EC:2.3.1.28]	2.8	3	4	5.33333	0	0	0	3	0	0.833333	0.666667	0	3	0
K00639	kbl, GCAT	glycine C-acetyltransferase [EC:2.3.1.29]	38	61.9972	84	117	54	40.9307	29.3333	73.9735	40.9017	101.275	55.725	48.9055	28.9152	66.7292
K00640	cysE	serine O-acetyltransferase [EC:2.3.1.30]	116.987	138	194	192	110	87.845	117	82.9773	37.8747	77.7613	82.9872	45.9065	22.9919	35.8318
K00641	metX	homoserine O-acetyltransferase [EC:2.3.1.31]	3	8	0	1	14	0	2	2	2	3	8	6	2	6
K00643	E2.3.1.37, ALAS	5-aminolevulinate synthase [EC:2.3.1.37]	1	0	0	0	1	0	0	0	0	0	1	0	0	0
K00645	fabD	[acyl-carrier-protein] S-malonyltransferase [EC:2.3.1.39]	70	132	156	161	129	49.7023	96	108.966	33.5899	91.0482	54	57.1868	48.8622	75.3594
K00647	fabB	3-oxoacyl-[acyl-carrier-protein] synthase I [EC:2.3.1.41]	9.5	20.9375	27.4167	14.125	23	18.8874	4	27.0888	15.941	63.7296	10.1011	44.9416	23.2243	75.7699
K00648	fabH	3-oxoacyl-[acyl-carrier-protein] synthase III [EC:2.3.1.180]	72	99	129	122	76	53.949	78	73	37.9436	49.8745	58	38.9303	31.926	38.8544
K00651	metA	homoserine O-succinyltransferase [EC:2.3.1.46]	76.9924	141	193.996	142	83	81.9185	116	87.9927	49.7383	88.4994	77	54.8011	32.9491	68.5288
K00652	bioF	8-amino-7-oxononanoate synthase [EC:2.3.1.47]	21.1667	29.3333	15.8333	14.2333	37.3667	16.6293	8.75	31.6708	28.5399	79.0138	22.7348	29.0788	30.371	49.0064
K00655	plsC	1-acyl-sn-glycerol-3-phosphate acyltransferase [EC:2.3.1.51]	51	106	107	112	50	53.9464	81	42	22.9102	34.8844	44	21.9207	17.997	30.8409
K00656	E2.3.1.54, pflD	formate C-acetyltransferase [EC:2.3.1.54]	224.152	388	461.333	579.973	336.5	302.812	587	313.853	240.121	416.465	288.958	218.064	168.225	280.898
K00657	speG, SAT	diamine N-acetyltransferase [EC:2.3.1.57]	5	21	12	5	6	20.9265	12	18.9875	7.98462	22.8285	7	10.9479	10.9411	28.8433
K00658	DLST, sucB	2-oxoglutarate dehydrogenase E2 component (dihydrolipoamide succinyltransferase) [EC:2.3.1.61]	2	3	1	1	1	12.9268	0	10.9926	8.97417	39.7611	3	30.8684	11.9106	57.8555
K00661	maa	maltose O-acetyltransferase [EC:2.3.1.79]	76.6667	92.1833	60.9924	109.4	67.5571	62.7693	81.9861	61.4863	26.9233	55.7118	64.3333	57.1242	18.4123	49.3521
K00662	aacC	aminoglycoside 3-N-acetyltransferase [EC:2.3.1.81]	8	10	8	9	3	14	12	8	1	1	5	2	3	5
K00663	aacA	aminoglycoside 6'-N-acetyltransferase [EC:2.3.1.82]	0	0	0	0	0	0	0	0	0	1	0	0	0	0
K00666	K00666	fatty-acyl-CoA synthase [EC:6.2.1.-]	75	121.833	201.333	143.333	47	64.6125	88	50.5192	37.3149	77.7862	40.6667	40.3122	26.1585	57.142
K00668	FAS1	fatty acid synthase subunit beta, fungi type [EC:2.3.1.86]	0	1	0	0	0	0	0	0	0	0	0	0	0	0
K00673	astA	arginine N-succinyltransferase [EC:2.3.1.109]	0	0	0	0	0	4.93621	0	3.95723	4.95747	11.8851	0	5.94278	5.92015	10.8726
K00674	dapD	2,3,4,5-tetrahydropyridine-2-carboxylate N-succinyltransferase [EC:2.3.1.117]	12.35	5.1	16.9333	18.9333	5.98333	17.7191	5.05696	8.24225	9.16301	37.9244	7.25952	24.193	6.13524	23.1289
K00675	nhoA	N-hydroxyarylamine O-acetyltransferase [EC:2.3.1.118]	0	2	1	0	0	7.79321	1	1.96491	3.96133	18.5319	0	8.86698	4.85957	16.6999
K00677	lpxA	UDP-N-acetylglucosamine acyltransferase [EC:2.3.1.129]	26	36	30	46	73	14.9311	19	60.9876	30.9313	86.814	43.9872	44.9398	26.9722	49.8871
K00681	ggt	gamma-glutamyltranspeptidase / glutathione hydrolase [EC:2.3.2.2 3.4.19.13]	16	19	24	18.987	6	35.231	4	16.916	19.8764	54.4352	8	24.8371	14.8443	40.7345
K00684	aat	leucyl/phenylalanyl-tRNA---protein transferase [EC:2.3.2.6]	15	8	17	10	5	8.97423	2	5.98718	7.97352	21.8425	7	10.9479	9.95956	16.8685
K00685	ATE1	arginyl-tRNA---protein transferase [EC:2.3.2.8]	0	0	0	0	0	0	0	0	0	0	0	0	0	1
K00687	pbp2B, penA	penicillin-binding protein 2B	0	0	0	0	0	0	1	1	1	0	0	0	2	0
K00688	PYG, glgP	glycogen phosphorylase [EC:2.4.1.1]	348.979	423.973	564	622.995	516.48	431.985	504.995	433.158	215.948	420.965	414.972	269.228	192.635	334.59
K00689	E2.4.1.5	dextransucrase [EC:2.4.1.5]	0	1	3	0.2	0	2.8	0	3.8	0	3	0	0	0	1
K00690	E2.4.1.7	sucrose phosphorylase [EC:2.4.1.7]	24	44	49	72	29	72.6462	47	36.9215	21.839	54.8438	15	35.7356	29.6511	51.7031
K00691	mapA	maltose phosphorylase [EC:2.4.1.8]	83.3	168.6	124.8	220.1	80	183	191.3	84.8	42	34	36	25	30	21.75
K00692	sacB	levansucrase [EC:2.4.1.10]	20	60	27	9	9	37	38	23	5	6	2	8	8	3
K00693	GYS	glycogen synthase [EC:2.4.1.11]	0	0	0	0	0	0	0	1	0	0	0	0	0	0
K00694	bcsA	cellulose synthase (UDP-forming) [EC:2.4.1.12]	2.65319	0	0	1.97744	4	51.508	1	14.8786	35.1291	116.433	2.98035	46.97	25.8012	72.3167
K00697	otsA	trehalose 6-phosphate synthase [EC:2.4.1.15]	0	0	0	0	0	9.87152	0	6.94642	10.8875	40.552	0	15.7888	11.8776	21.7147
K00700	GBE1, glgB	1,4-alpha-glucan branching enzyme [EC:2.4.1.18]	246.011	262.016	467.036	526.014	378.013	257.407	358.012	323.881	126.522	233.063	251.927	168.534	114.733	176.13
K00702	E2.4.1.20	cellobiose phosphorylase [EC:2.4.1.20]	34.5	61.1667	66.4583	89	87.6667	60	69.6294	68	26.6667	41	73.0909	45.5	20	32
K00703	glgA	starch synthase [EC:2.4.1.21]	123	129.154	196.679	256.143	172.077	177.849	159.327	117.564	70.871	99.6699	105	82.3019	43.9092	77.7499
K00705	malQ	4-alpha-glucanotransferase [EC:2.4.1.25]	114	162	199	238.5	156	143.939	175	145.479	76.217	181.926	146	100.654	57.8095	103.434
K00712	tagE	poly(glycerol-phosphate) alpha-glucosyltransferase [EC:2.4.1.52]	43.0952	65	85	67.8333	39.5	104.042	70.5	87.5	6	19	23	10	12	17
K00721	DPM1	dolichol-phosphate mannosyltransferase [EC:2.4.1.83]	26	38	50	71.5	74	17	15	78	22	53	47	31	24	29
K00737	MGAT3	beta-1,4-mannosyl-glycoprotein beta-1,4-N-acetylglucosaminyltransferase [EC:2.4.1.144]	0	0	0	0	1	1	0	1	0	0	0	0	0	0
K00743	GGTA1	N-acetyllactosaminide 3-alpha-galactosyltransferase [EC:2.4.1.87]	0	0	0	0	0	0	0	1	0	0	0	0	0	0
K00748	lpxB	lipid-A-disaccharide synthase [EC:2.4.1.182]	21	12	13	21	14	16.8513	3	34.9686	26.8717	55.5534	14	24.8371	11.913	29.8462
K00752	hasA	hyaluronan synthase [EC:2.4.1.212]	0	0	0	1	0	0	0	0	0	0	0	1	0	0
K00756	pdp	pyrimidine-nucleoside phosphorylase [EC:2.4.2.2]	36.6667	61.08	54.5238	62.5	61.2143	67.6923	69.8571	26.0621	7	5	34.0833	12	16	25
K00757	udp, UPP	uridine phosphorylase [EC:2.4.2.3]	58.9951	76	68	125	112	70.9168	67	100	37.9432	62.8138	95	43.9285	28.9615	46.9014
K00758	deoA, TYMP	thymidine phosphorylase [EC:2.4.2.4]	0.995536	6.92	2.47619	4	2.2799	16.2146	7.14286	6.89211	13.8707	33.7614	1.66212	14.8832	6.93915	22.8368
K00759	APRT, apt	adenine phosphoribosyltransferase [EC:2.4.2.7]	53	63	99	89	46	50.9933	56	48	24.9488	37.9599	25	22.9691	13.9661	15.9216
K00760	hprT, hpt, HPRT1	hypoxanthine phosphoribosyltransferase [EC:2.4.2.8]	56	88	136	132.96	67	109.437	97.8333	63.9934	24.8949	41.8839	46.9873	38.9064	18.9769	43.0326
K00761	upp, UPRT	uracil phosphoribosyltransferase [EC:2.4.2.9]	123	168	178	258	115	100.986	168	106.994	53.9517	61.9533	80	49.9764	48.9795	64.9465
K00762	pyrE	orotate phosphoribosyltransferase [EC:2.4.2.10]	75.5	161	175	186.667	144	80.9725	114	128	32.9872	70.8856	71	67.9219	31.9746	59.9111
K00763	pncB, NAPRT1	nicotinate phosphoribosyltransferase [EC:6.3.4.21]	166	293	390	399	243.5	250.922	345	181.96	59.9424	110.651	150	86.8864	77.9211	99.7137
K00764	purF, PPAT	amidophosphoribosyltransferase [EC:2.4.2.14]	310.667	525.994	685	728.75	466.417	325.475	505	395.868	141.629	258.367	294.667	225.552	129.343	183.44
K00765	hisG	ATP phosphoribosyltransferase [EC:2.4.2.17]	61	84.5	131	91	108	73.9543	68	67.9787	34.4303	60.8836	69	38.9164	26.9466	51.8887
K00766	trpD	anthranilate phosphoribosyltransferase [EC:2.4.2.18]	34	36	44	47.5	43	25.0625	36	42.0365	10.015	25.202	31	13.069	10.0051	5.0711
K00767	nadC, QPRT	nicotinate-nucleotide pyrophosphorylase (carboxylating) [EC:2.4.2.19]	77	95	124	103	78	66.8844	51	65.987	20.964	51.8527	37	41.9354	28.9495	29.8798
K00768	E2.4.2.21, cobU, cobT	nicotinate-nucleotide--dimethylbenzimidazole phosphoribosyltransferase [EC:2.4.2.21]	21	35	54	59	31	23.987	18	22	9.94945	37.8867	24	23.9461	16.9434	23.8154
K00769	gpt	xanthine phosphoribosyltransferase [EC:2.4.2.22]	0	0	0	0	0	4.98047	0	0.992593	4.96895	10.9391	0	4.97683	0.992593	2.98297
K00772	mtaP, MTAP	5'-methylthioadenosine phosphorylase [EC:2.4.2.28]	0	0	0	1	1	0	1	1	0	1	0	0	1	0
K00773	tgt, QTRT1	queuine tRNA-ribosyltransferase [EC:2.4.2.29]	228	317	457	459	310	217.958	291	210.977	100.934	147.748	156	99.9741	93.924	98.8248
K00782	lldG	L-lactate dehydrogenase complex protein LldG	25	29	33	21	16	34.8651	22	20	8.94836	30.7914	9	10.9147	6.96268	19.8537
K00783	rlmH	23S rRNA (pseudouridine1915-N3)-methyltransferase [EC:2.1.1.177]	57	63	105	101	45	36.9778	72	50.9784	10	21.9656	38	20.9866	20.9785	24.939
K00784	rnz	ribonuclease Z [EC:3.1.26.11]	63	102	124	144	102	102.855	111	91	28.9644	73.6143	79	41.889	18.9307	40.8691
K00786	E2.4.-.-	NA	2.07895	2.05	3.41228	3.05	0.794118	0	0	0	0	0	1.04762	0	0	0.142857
K00788	thiE	thiamine-phosphate pyrophosphorylase [EC:2.5.1.3]	37.9716	73.5	104	78	43	45.932	44	47	11.94	32.7226	29	24.9033	16.8599	32.9146
K00789	metK	S-adenosylmethionine synthetase [EC:2.5.1.6]	278.869	444.256	496.77	561.684	365.989	279.906	414.989	320.965	125.904	200.769	281.993	143.576	87.9782	168.86
K00790	murA	UDP-N-acetylglucosamine 1-carboxyvinyltransferase [EC:2.5.1.7]	258	431.5	432	528.333	306	316.883	395.392	285.962	122.819	192.462	213	140.883	102.904	139.763
K00791	miaA, TRIT1	tRNA dimethylallyltransferase [EC:2.5.1.75]	88.9933	149	188	158	107	82.9542	122	115.992	46.9325	95.7251	54.9925	55.8958	39.9741	60.7975
K00793	ribE, RIB5	riboflavin synthase [EC:2.5.1.9]	55	91	93	107	75	56.9122	70	60.9873	15.9872	50.8186	52	40.9243	26.9619	35.8635
K00794	ribH, RIB4	6,7-dimethyl-8-ribityllumazine synthase [EC:2.5.1.78]	65	74	95	74	53	49.9753	42	48.9828	18.9733	35.9	28	11.9919	12.9675	23.9578
K00795	ispA	farnesyl diphosphate synthase [EC:2.5.1.1 2.5.1.10]	3	2.71429	5	7	6	7.92608	2	1.98718	9.86983	29.7138	1.9863	5.93224	8.89404	15.8477
K00796	folP	dihydropteroate synthase [EC:2.5.1.15]	65	96.5	150	132	85	79.4237	98	69.9744	25.8555	62.6907	44	29.9133	17.9153	30.9102
K00797	speE, SRM	spermidine synthase [EC:2.5.1.16]	5	13	12	6	12	17.9678	7	15.9545	14.0582	26.8604	13	13.9076	6.95243	20.8512
K00798	MMAB, pduO	cob(I)alamin adenosyltransferase [EC:2.5.1.17]	5	6	10	6	7	6	4	18	2	4	2	7	2	8
K00799	GST, gst	glutathione S-transferase [EC:2.5.1.18]	0.984375	0	1	0	0	8.9761	0	1.00502	8.06684	31.0246	0	12.9573	6.00953	22.919
K00800	aroA	3-phosphoshikimate 1-carboxyvinyltransferase [EC:2.5.1.19]	84	137	223	202	103	80.5828	132.987	71.987	33.9313	62.6672	74	37.8312	26.9154	33.8684
K00801	FDFT1	farnesyl-diphosphate farnesyltransferase [EC:2.5.1.21]	0	3	0	0	0	0	0	0	0	0	0	2	0	0
K00803	AGPS, agpS	alkyldihydroxyacetonephosphate synthase [EC:2.5.1.26]	0	0	1	0	3	1	1	0	0	0	1	0	0	0
K00805	hepST	heptaprenyl diphosphate synthase [EC:2.5.1.30]	40	47	49	47	20	55	54	21	9	8	6	8	21	9
K00806	uppS	undecaprenyl diphosphate synthase [EC:2.5.1.31]	88	160	198	185.5	105.321	89.916	132	102.987	43.8335	98.6098	74	42.9165	29.966	61.8719
K00809	DHPS, dys	deoxyhypusine synthase [EC:2.5.1.46]	0	1	1	0	0	2	0	0	0	1	1	0	1	2
K00812	aspB	aspartate aminotransferase [EC:2.6.1.1]	92	107	94	110	168.667	33	58.5	182.667	55	106	100	71	69	50
K00813	aspC	aspartate aminotransferase [EC:2.6.1.1]	0	0	0	0	0	13.9351	0	5.95864	7.92938	48.5701	0	8.91804	4.93668	37.8053
K00817	hisC	histidinol-phosphate aminotransferase [EC:2.6.1.9]	72	113	156	117	70	76.9056	83	56.9793	25.9699	52.6261	72	38.8233	25.9002	49.7103
K00818	E2.6.1.11, argD	acetylornithine aminotransferase [EC:2.6.1.11]	54	84	132	105.958	83.6667	26.3333	71	77	15.25	49	26.6667	27	19	28.1
K00819	rocD, OAT	ornithine--oxo-acid transaminase [EC:2.6.1.13]	1	2.5	3	0	0	0	1	12	2	1	6	3	0	1.5
K00820	glmS, GFPT	glucosamine--fructose-6-phosphate aminotransferase (isomerizing) [EC:2.6.1.16]	241.999	403	486.992	503.981	308	347.769	400	251.928	118.353	197.361	191.988	155.736	126.78	130.655
K00821	argD	acetylornithine/N-succinyldiaminopimelate aminotransferase [EC:2.6.1.11 2.6.1.17]	75.98	53.5	110	146.25	79	75.8208	80	61.9844	31.6741	52.7106	56	37.9058	12.9331	42.844
K00822	E2.6.1.18	beta-alanine--pyruvate transaminase [EC:2.6.1.18]	0	1	0	0	0	0	0	1	0	0	0	0	0	1
K00823	puuE	4-aminobutyrate aminotransferase [EC:2.6.1.19]	28	34	36	56.7917	24	53.8244	56	20.9804	12.9405	40.381	5	11.8459	27.7895	14.3649
K00824	dat	D-alanine transaminase [EC:2.6.1.21]	1	2	3	4	2	0	5	0	1	1	0	0	0	0
K00826	E2.6.1.42, ilvE	branched-chain amino acid aminotransferase [EC:2.6.1.42]	145.992	264	320	328	240	153.886	226	143.987	61.896	107.804	170	80.8987	49.8725	88.8288
K00830	AGXT	alanine-glyoxylate transaminase / serine-glyoxylate transaminase / serine-pyruvate transaminase [EC:2.6.1.44 2.6.1.45 2.6.1.51]	25	22	19	20	4	9	4	4	2	2	3	0	0	2
K00831	serC, PSAT1	phosphoserine aminotransferase [EC:2.6.1.52]	155	185	250.989	269	202	138.835	204	164.974	78.918	133.698	160	87.9339	76.9711	81.8976
K00832	tyrB	aromatic-amino-acid transaminase [EC:2.6.1.57]	1.0625	0	0	0.0625	0	13.7615	1	1.96875	13.8251	32.5592	0	13.7997	15.7973	21.8997
K00833	bioA	adenosylmethionine---8-amino-7-oxononanoate aminotransferase [EC:2.6.1.62]	58	75.8333	96.6667	144.833	105.833	47.3476	53.3333	106.956	49.529	84.3896	52	50.6039	40.276	82.4221
K00835	avtA	valine--pyruvate aminotransferase [EC:2.6.1.66]	8.97447	4	0	0	0	13.8808	0.986667	3.96759	12.8748	40.5933	0	13.8616	2.98536	25.7006
K00836	ectB, dat	diaminobutyrate-2-oxoglutarate transaminase [EC:2.6.1.76]	8	4	2	12	7	2	2	1	2	0	5	1	0	1
K00839	pucG	(S)-ureidoglycine---glyoxylate transaminase [EC:2.6.1.112]	0	0	0	0	0	0	0	0	2	0	0	0	1	0
K00840	astC	succinylornithine aminotransferase [EC:2.6.1.81]	0.970588	0	0	0	0	7.84654	0	2.97068	14.8048	36.3903	0	15.8314	16.6645	22.7488
K00841	patA	aminotransferase [EC:2.6.1.-]	72.7375	168.8	111	107.938	61.6	156.8	110.8	94	15.8571	22	39	19	22	20
K00842	E2.6.1.-E, patB	aminotransferase [EC:2.6.1.-]	0	0	0	0.5	0	1	0.5	0	0	0	0	1	0	0
K00844	HK	hexokinase [EC:2.7.1.1]	0	2	1	0	1	0	0	6	0	1	1	3	0	0
K00845	glk	glucokinase [EC:2.7.1.2]	82.0278	104.083	110.333	164.167	103.833	92.2538	94.2833	123.821	47.9627	85.785	57	51.6781	55.0954	61.3573
K00847	E2.7.1.4, scrK	fructokinase [EC:2.7.1.4]	111	165	192	260.111	144	158.889	198	147.558	86.7032	91.8742	105	72.4465	43.9735	96.5913
K00848	rhaB	rhamnulokinase [EC:2.7.1.5]	44.9728	110.8	146.5	135	66.5	67.8628	101.5	48.9532	31.8455	78.5205	52.4714	41.8203	33.8203	57.658
K00849	galK	galactokinase [EC:2.7.1.6]	144	189	248	251	214	133.849	224	140.959	58.907	121.679	113.979	74.9067	69.8625	87.7775
K00850	pfkA, PFK	6-phosphofructokinase 1 [EC:2.7.1.11]	301.2	435	566.333	644	471	363.927	443	381.24	132.934	215.731	366	211.912	114.908	175.834
K00851	E2.7.1.12, gntK, idnK	gluconokinase [EC:2.7.1.12]	44	75	90	39	40	78.9336	56	64.9733	13.7816	18.8913	21	10.9725	10.9792	20.9188
K00852	rbsK, RBKS	ribokinase [EC:2.7.1.15]	56	81	69	81	46	95.2149	73	64.9861	32.8516	68.6169	41	36.9113	30.8467	54.8643
K00853	araB	L-ribulokinase [EC:2.7.1.16]	9.31963	9.59286	10.75	28.8333	9.33333	18.8002	12.25	10.9513	14.8415	37.7638	7.23551	18.0661	11.8713	39.237
K00854	xylB, XYLB	xylulokinase [EC:2.7.1.17]	124.981	148.833	228	256.986	167	163.691	145	140.319	52.8039	114.521	160	67.8331	58.9012	86.1267
K00855	PRK, prkB	phosphoribulokinase [EC:2.7.1.19]	0	0	0	0	0	9.88123	0	0.992481	4.93944	14.8288	0	9.88804	1.97504	16.8227
K00856	E2.7.1.20, ADK	adenosine kinase [EC:2.7.1.20]	10	21	19	9	4	10	7	4	0	2	2	2	0	0
K00857	tdk, TK	thymidine kinase [EC:2.7.1.21]	29	35	36	42	30.5	41.3022	42	60.9761	25.9279	24.8392	24	19.887	14.9437	27.8697
K00858	ppnK, NADK	NAD+ kinase [EC:2.7.1.23]	59	109	128	144	69	96.4833	122	54.25	39.6991	47.1413	44	30.1667	28.6505	29.2008
K00859	coaE	dephospho-CoA kinase [EC:2.7.1.24]	32	63	65	42	21	36.9477	42	24.9797	5.95974	25.8202	21	15.8977	8.97386	19.8373
K00860	cysC	adenylylsulfate kinase [EC:2.7.1.25]	14.8333	8	8.5	11	4	15.5568	3	5	9.91561	19.751	0	7.95165	4.96169	20.8168
K00863	DAK, TKFC	triose/dihydroxyacetone kinase / FAD-AMP lyase (cyclizing) [EC:2.7.1.28 2.7.1.29 4.6.1.15]	2	1	4	6	4	0	2	1	2	0.5	0	0	3	2
K00864	glpK, GK	glycerol kinase [EC:2.7.1.30]	197.323	298.75	419.917	452.096	240.722	258.445	347.94	187.56	93.7832	190.606	180.185	96.3799	69.9009	129.619
K00865	glxK, garK	glycerate 2-kinase [EC:2.7.1.165]	30.987	54	77	47	32	69.7363	60	36.97	25.6769	88.1203	29	46.6001	23.7571	57.2261
K00867	coaA	type I pantothenate kinase [EC:2.7.1.33]	26	59	44	50	28	86.8659	66	36.94	26.8604	41.7027	19	31.8158	12.9256	43.6636
K00868	pdxK, pdxY	pyridoxine kinase [EC:2.7.1.35]	39	81	115	87.9868	32	56.888	85	34.9806	25.8363	65.4252	35	29.8583	27.8414	44.6505
K00869	E2.7.1.36, MVK, mvaK1	mevalonate kinase [EC:2.7.1.36]	15	27	23	15	7	31	15	13	4	4	9	3	2	8
K00870	E2.7.1.37	protein kinase [EC:2.7.1.37]	0	0	0	0	0	0	0	0	0	0	0	0.047619	0	0
K00872	thrB1	homoserine kinase [EC:2.7.1.39]	15	22	17	21	12	16.6537	27	19.961	6.94845	25.8188	9.98718	14.9284	11.9342	15.8254
K00873	PK, pyk	pyruvate kinase [EC:2.7.1.40]	166.995	217	251	272.994	170	234.866	255	156.987	88.8246	156.325	117.993	84.7767	65.8748	110.637
K00874	kdgK	2-dehydro-3-deoxygluconokinase [EC:2.7.1.45]	124.65	133.667	171	266.111	163.988	175.57	182	133.974	41.9464	110.675	161.75	78.928	64.88	90.852
K00875	E2.7.1.47	D-ribulokinase [EC:2.7.1.47]	0	0	0	0	0	0	0.5	0	0	0	0	0	0	0
K00876	udk, UCK	uridine kinase [EC:2.7.1.48]	92	133	157	192	149	77.9515	124	124.996	53.9961	90.8814	108	78.9708	51.9833	72.8578
K00877	THI20	hydroxymethylpyrimidine/phosphomethylpyrimidine kinase / thiaminase [EC:2.7.1.49 2.7.4.7 3.5.99.2]	0	0	2	1	1	1	0	0	0	0	0	0	0	1
K00878	thiM	hydroxyethylthiazole kinase [EC:2.7.1.50]	36	57	110	91	38	45.941	60	20.9836	9.97045	21.8524	24.9792	12.9728	14.9508	18.9735
K00879	fucK	L-fuculokinase [EC:2.7.1.51]	1	8.2	0.5	2.97917	1.5	11.8321	0.5	5.98438	9.87683	39.5944	1.5	16.7662	9.87039	25.4919
K00880	lyxK	L-xylulokinase [EC:2.7.1.53]	2	1	4	0	0	24.6879	0	2.95437	11.8576	38.3314	1	14.868	11.8146	36.6201
K00881	alsK	allose kinase [EC:2.7.1.55]	0	0	0	0	0	0	0	0	9.84978	1.94868	0	12.7772	0	32.5063
K00882	fruK	1-phosphofructokinase [EC:2.7.1.56]	75	115	120	177	69	103.939	141	59	41.9152	36.8075	45	27.9308	27.9367	29.9176
K00883	dgoK	2-dehydro-3-deoxygalactonokinase [EC:2.7.1.58]	0	0	0	0	0	8.83931	0	5.87021	6.93326	29.3101	0	20.6297	11.515	36.7265
K00884	NAGK, nagK	N-acetylglucosamine kinase [EC:2.7.1.59]	0	0	0	0	0	10.9205	0	0	5.98022	27.6994	0	13.8793	3.97571	11.9337
K00885	nanK	N-acylmannosamine kinase [EC:2.7.1.60]	0	0	0	0	0	3.95479	0	0.980769	2.85889	22.7133	0	8.89618	8.8976	12.8788
K00886	ppgK	polyphosphate glucokinase [EC:2.7.1.63]	0	2	1	0	0	0	5	1	1	0	0	0	1	0
K00887	dgkA	undecaprenol kinase [EC:2.7.1.66]	0	0	0	0.136111	0	0	0	0	0	0	0	0	0	0
K00891	E2.7.1.71, aroK, aroL	shikimate kinase [EC:2.7.1.71]	36	74	135	90.5	54	35.8963	64	28.961	16.9148	46.7749	20	19.9248	18.9393	30.8617
K00892	gsk	inosine kinase [EC:2.7.1.73]	0	0	0	0	0	12.8634	0	1.97993	11.8728	39.5512	0	11.8804	8.90785	25.7385
K00895	pfp, PFP	diphosphate-dependent phosphofructokinase [EC:2.7.1.90]	38	35	42	53	91	22	49	124.75	24	95	50	62	34	37
K00897	aphA	kanamycin kinase [EC:2.7.1.95]	4	14.3333	5.66667	7	6	12.6667	15.3333	6.66667	1	0	2.66667	3	1	5
K00899	mtnK	5-methylthioribose kinase [EC:2.7.1.100]	2	1	3	3	1	1	1	1	0	0	0	1	1	0
K00901	dgkA, DGK	diacylglycerol kinase (ATP) [EC:2.7.1.107]	5.98701	4	13	12	6	4.98701	9	4	5.96104	10.8838	5	1.98701	5.98701	3.95405
K00906	aceK	isocitrate dehydrogenase kinase/phosphatase [EC:2.7.11.5 3.1.3.-]	0	0	1	0	0	23.7491	0	0.984127	18.8222	51.4239	0	23.7812	20.7632	37.6528
K00912	lpxK	tetraacyldisaccharide 4'-kinase [EC:2.7.1.130]	13	17	8	13	12	2.9726	3	26	15.8837	40.6382	6	18.8916	9.93481	16.8915
K00914	PIK3C3, VPS34	phosphatidylinositol 3-kinase [EC:2.7.1.137]	0	0	0	0	0	0	0	0	1	0	0	0	0	0
K00917	lacC	tagatose 6-phosphate kinase [EC:2.7.1.144]	0	3	6	7	6	4	4	2	1	0	6	0	3	4
K00919	ispE	4-diphosphocytidyl-2-C-methyl-D-erythritol kinase [EC:2.7.1.148]	48	80	127	165	65	60.9246	102	49.9773	14.9668	36.7953	41.9872	11.9872	23.9872	33.8789
K00924	E2.7.1.-	NA	1.61111	0.333333	1.16667	1.66667	0.333333	0.333333	0.833333	0.5	0	0	0	0.166667	0	0
K00925	ackA	acetate kinase [EC:2.7.2.1]	233.071	385.996	477.494	455	272.92	250.94	381	222.973	76.9399	148.801	171	120.949	90.9265	107.857
K00926	arcC	carbamate kinase [EC:2.7.2.2]	115	164	253.985	229.985	124	163.508	187	92.8647	53.5615	125.407	89	52.2102	43.1771	113.448
K00927	PGK, pgk	phosphoglycerate kinase [EC:2.7.2.3]	243.944	342	441.5	454.75	285.667	256.917	319.333	261.966	100.978	178.681	193	103.949	90.9412	120.883
K00928	lysC	aspartate kinase [EC:2.7.2.4]	194.5	307	401	371	238	215.89	278.667	185.12	66.9177	105.605	134	88.4911	68.971	107.391
K00929	buk	butyrate kinase [EC:2.7.2.7]	35	30	33	75	55	18	35	30	14	27	37	22	11	10
K00930	argB	acetylglutamate kinase [EC:2.7.2.8]	75	126	183	182	109	84.8862	112	90.989	40.9158	57.8403	82	48.9189	16.9608	51.8063
K00931	proB	glutamate 5-kinase [EC:2.7.2.11]	84	152	192	166.5	110	98.3759	132	79.9937	40.8519	87.6644	62	40.8855	39.9441	36.8652
K00932	tdcD	propionate kinase [EC:2.7.2.15]	0.928571	0	0	0	1	22.6916	0	2.97368	17.8029	53.3929	2.9696	11.9038	10.9004	34.6068
K00936	E2.7.3.-	NA	19.4607	24.908	26.325	23.8009	11.3218	15.206	14.7715	14.2762	3.53333	10.3003	12.5668	6.90833	4.56667	7.49048
K00937	ppk	polyphosphate kinase [EC:2.7.4.1]	168	249	434	378	214	220	255	158.75	55.996	119	124	60	56	96
K00938	E2.7.4.2, mvaK2	phosphomevalonate kinase [EC:2.7.4.2]	24	37	27	23	9	42	28	30	4	3	5	4	14	8
K00939	adk, AK	adenylate kinase [EC:2.7.4.3]	118	157	226	207	134	127.94	167	97.9958	40.9164	65.8725	83	49.9538	39.9722	62.9191
K00940	ndk, NME	nucleoside-diphosphate kinase [EC:2.7.4.6]	22	46	59	36	17	24.9802	31	17	4	19.857	6	6	4.99281	4
K00941	thiD	hydroxymethylpyrimidine/phosphomethylpyrimidine kinase [EC:2.7.1.49 2.7.4.7]	76	120	187	135.667	91.6667	118.972	95	95.987	26.9296	57.8488	70.5	38.9161	35.9508	46.622
K00942	E2.7.4.8, gmk	guanylate kinase [EC:2.7.4.8]	52	98	108	110	56	91.9133	90	68.9822	26.9622	38.8702	48	34.8861	21.9178	26.8859
K00943	tmk, DTYMK	dTMP kinase [EC:2.7.4.9]	42.9828	67	75	89	32	51.9633	64	20.9875	12.9348	35.8054	13.9828	15.951	15.9655	22.8586
K00945	cmk	CMP/dCMP kinase [EC:2.7.4.25]	62	101	136.667	147.826	70.25	72.9747	103.333	70.9875	34.9512	56.8098	45	36.9816	21.9356	40.8953
K00946	thiL	thiamine-monophosphate kinase [EC:2.7.4.16]	45	58	40	70	71	19.8867	29	89.975	36.8851	81.7422	55.974	58.8649	36.9312	40.846
K00948	PRPS, prsA	ribose-phosphate pyrophosphokinase [EC:2.7.6.1]	229.667	416	498	488	295	319.976	425.998	267.994	90.9638	150.909	213.495	109.979	94.9614	125.938
K00949	thiN, TPK1, THI80	thiamine pyrophosphokinase [EC:2.7.6.2]	23.25	39.9167	61.5	40.5	24	21.5	38.0167	20.1	8.66667	10.75	11.4167	5.5	10	9.66667
K00950	folK	2-amino-4-hydroxy-6-hydroxymethyldihydropteridine diphosphokinase [EC:2.7.6.3]	14	15	18.25	18	10	20.9057	8	12.9756	8.91904	19.897	5	10.9615	6.94266	12.9037
K00951	relA	GTP pyrophosphokinase [EC:2.7.6.5]	389.963	599.667	777.167	756.252	490.381	410.21	592	430.684	180.402	318.905	300.738	215.239	168.367	200.452
K00952	nadM	nicotinamide-nucleotide adenylyltransferase [EC:2.7.7.1]	0	1	0	0	0	0	0	0	0	0	0	0	0	0
K00954	E2.7.7.3A, coaD, kdtB	pantetheine-phosphate adenylyltransferase [EC:2.7.7.3]	43	75.8	82	68	48	58.886	47	35.9704	18.9619	27.8569	29	14.9651	10.9721	19.944
K00955	cysNC	bifunctional enzyme CysN/CysC [EC:2.7.7.4 2.7.1.25]	12.4167	28.8214	22.25	13.8571	18.2	26.0833	5.07143	7	0	1.01476	5.25	5.25299	1.1836	6.5
K00956	cysN	sulfate adenylyltransferase subunit 1 [EC:2.7.7.4]	33.7367	34.1786	25.25	35.1429	16.8	26.1901	5.92857	18.9582	19.8432	48.7302	9.75	17.6555	6.77907	30.2377
K00957	cysD	sulfate adenylyltransferase subunit 2 [EC:2.7.7.4]	41.95	79	44	40.8697	27.9286	54.9495	25	30.9069	11.9852	30.85	15	17.9099	11.9507	21.9063
K00958	sat, met3	sulfate adenylyltransferase [EC:2.7.7.4]	23	45	45	28	7	11	18	4	3	2	4	3	2	1
K00962	pnp, PNPT1	polyribonucleotide nucleotidyltransferase [EC:2.7.7.8]	419.983	598	699	823	506	348.68	531	416.894	146.888	272.482	366.962	227.904	135.95	169.763
K00963	UGP2, galU, galF	UTP--glucose-1-phosphate uridylyltransferase [EC:2.7.7.9]	75	163.839	180	139	64	108.901	155.94	50.9724	32.9204	74.5096	33.973	35.8963	28.8945	56.7044
K00965	galT, GALT	UDPglucose--hexose-1-phosphate uridylyltransferase [EC:2.7.7.12]	148	191	297	249	161	174.951	218	140.989	53.9609	70.8712	118	50.9642	47.9463	82.8406
K00966	GMPP	mannose-1-phosphate guanylyltransferase [EC:2.7.7.13]	2	14.5	5	2.6	2	0	0	2	1	2	2	1	0	1
K00968	PCYT1	choline-phosphate cytidylyltransferase [EC:2.7.7.15]	3	1	2	5.5	1	0	2	4.5	1	0.333333	2	1	0	6.47509
K00969	nadD	nicotinate-nucleotide adenylyltransferase [EC:2.7.7.18]	37	64	83	51	24	54.0366	36	38.9872	22.8757	38.7522	18	13.9484	13.9873	24.8449
K00970	pcnB	poly(A) polymerase [EC:2.7.7.19]	20.1	45.65	39.8405	26.6857	23.219	18	26.4833	22.3286	21.4929	57.7333	14.575	22.2846	18.2083	35.4286
K00971	manC, cpsB	mannose-1-phosphate guanylyltransferase [EC:2.7.7.13]	46	79.6667	90.6667	95	88.8182	31.9012	41	93.9724	48.8454	62.7604	68	39.7091	19.9542	57.8124
K00972	UAP1	UDP-N-acetylglucosamine/UDP-N-acetylgalactosamine diphosphorylase [EC:2.7.7.23 2.7.7.83]	9	8	8	11	14	13	7	6	5	6	11	4	3	8
K00973	E2.7.7.24, rfbA, rffH	glucose-1-phosphate thymidylyltransferase [EC:2.7.7.24]	177.889	204.476	285	272.324	204.889	161.916	219.365	210.554	73.9006	133.749	167	85.9105	50.9927	107.644
K00974	cca	tRNA nucleotidyltransferase (CCA-adding enzyme) [EC:2.7.7.72 3.1.3.- 3.1.4.-]	88	149	208	167.125	79	110.896	146	69.987	41.1661	54.155	62.25	37.5715	20.9846	51.8273
K00975	glgC	glucose-1-phosphate adenylyltransferase [EC:2.7.7.27]	220	320.875	449	430.8	301	314.531	328	175.969	87.8126	136.552	274.737	121.711	54.9089	134.693
K00978	rfbF	glucose-1-phosphate cytidylyltransferase [EC:2.7.7.33]	56	44.75	65.5	71.6667	62	34	37.3333	33	16	20	47	12	5	17
K00979	kdsB	3-deoxy-manno-octulosonate cytidylyltransferase (CMP-KDO synthetase) [EC:2.7.7.38]	33	35	36	40	21	14.9566	19	31.987	15.9451	44.8174	27	22.8943	9.98413	28.8319
K00980	tagD	glycerol-3-phosphate cytidylyltransferase [EC:2.7.7.39]	14	35	39.95	16	19	27	25	9.5	2	4.66667	14	2	4	4.52491
K00981	E2.7.7.41, CDS1, CDS2, cdsA	phosphatidate cytidylyltransferase [EC:2.7.7.41]	68	128	144	158	93	86.7906	136	69.9878	30.8931	83.3544	58	38.8822	26.8146	41.8257
K00982	glnE	[glutamine synthetase] adenylyltransferase / [glutamine synthetase]-adenylyl-L-tyrosine phosphorylase [EC:2.7.7.42 2.7.7.89]	0	3	1	0	3	27.7616	13	11.9517	21.73	70.3927	1	26.6875	19.8236	51.3758
K00983	neuA	N-acylneuraminate cytidylyltransferase [EC:2.7.7.43]	6	8.14286	8.5	6	6.39286	12.5833	6.83333	9	4.5	4.625	3.58333	4.625	7.58333	21.5
K00984	aadA	streptomycin 3"-adenylyltransferase [EC:2.7.7.47]	0	0	2	0	1	1	1	0	1	0	0	1	1	0
K00986	E2.7.7.49	RNA-directed DNA polymerase [EC:2.7.7.49]	137.498	105.905	161.369	293.268	165.154	219.516	124.713	122.823	52.6222	104.48	167.346	97.795	93.4664	88.1449
K00989	rph	ribonuclease PH [EC:2.7.7.56]	6	8	0	10	4	14	10	9	14	23	6	9	8	26
K00990	glnD	[protein-PII] uridylyltransferase [EC:2.7.7.59]	0	6	4	0	5	38.6627	3	11.9533	32.6845	104.926	5.97386	46.6391	25.8129	76.2798
K00991	ispD	2-C-methyl-D-erythritol 4-phosphate cytidylyltransferase [EC:2.7.7.60]	78	114	130	103	59.9727	38.8563	79	42.987	30.8708	36.8087	28	32.871	12.9733	41.928
K00995	pgsA, PGS1	CDP-diacylglycerol--glycerol-3-phosphate 3-phosphatidyltransferase [EC:2.7.8.5]	42	72	115	93	48	52.975	91	39.9925	17.9928	40.8048	35	27.9522	19.9616	22.4463
K00996	rfbP	undecaprenyl-phosphate galactose phosphotransferase [EC:2.7.8.6]	0	1.53125	7.43182	4.43023	4.33333	1	2.5	1.33333	0.5	3	0	3.41667	0.930233	2.86047
K00997	acpS	holo-[acyl-carrier protein] synthase [EC:2.7.8.7]	22	38	72	38	21	24.9932	29	16	7.98874	12.9695	8	3	8.99324	8.95852
K00998	pssA	CDP-diacylglycerol---serine O-phosphatidyltransferase [EC:2.7.8.8]	0.987342	0	0	0	0	16.8385	0	5.93654	13.873	30.6644	1.97878	15.8173	13.8337	21.7449
K01000	mraY	phospho-N-acetylmuramoyl-pentapeptide-transferase [EC:2.7.8.13]	118	229	257	239	176	133.91	179	127.475	71.9129	121.791	121.995	75.911	62.9624	87.8161
K01002	mdoB	phosphoglycerol transferase [EC:2.7.8.20]	1	0	0	1	1	21.7772	0	9.91147	23.7581	87.04	5.96053	25.7616	15.824	31.657
K01003	bcpA	oxaloacetate decarboxylase [EC:4.1.1.3]	0	0	0	1	0	0	0.5	0	0	0	0	0	0	0
K01006	ppdK	pyruvate, orthophosphate dikinase [EC:2.7.9.1]	419	617.985	771	822	617.5	368	517	520	138	295	459	257	149	251.963
K01007	pps, ppsA	pyruvate, water dikinase [EC:2.7.9.2]	155.992	218.9	245.5	214	67	73.9178	109	47.9722	32.8793	73.657	52	37.8128	22.8736	41.7664
K01008	selD, SEPHS	selenide, water dikinase [EC:2.7.9.3]	11	30	46	59	15	22.9542	37	17.9683	11.9652	21.8479	32	12.9744	12.9359	22.8895
K01011	TST, MPST, sseA	thiosulfate/3-mercaptopyruvate sulfurtransferase [EC:2.8.1.1 2.8.1.2]	1	11	22	17	7	24.7927	13	2.9564	6.92731	59.4429	0.985507	24.7698	17.8055	41.579
K01012	bioB	biotin synthase [EC:2.8.1.6]	53	96.5	175	126	87.5	76.9322	90	70.9794	25.9282	49.8125	54.9924	26.9094	10.9691	38.5022
K01023	assT	arylsulfate sulfotransferase [EC:2.8.2.22]	1	1	1.4	4	5	0	1	0.5	6.99793	4.40476	0	10.4048	0	25.4355
K01026	pct	propionate CoA-transferase [EC:2.8.3.1]	5	10	12	16	7	2	13	20	5	14	8	5	4	5
K01027	OXCT	3-oxoacid CoA-transferase [EC:2.8.3.5]	0	0	0	0	0	0	1	0	0	0	0	0	0	0
K01028	E2.8.3.5A, scoA	3-oxoacid CoA-transferase subunit A [EC:2.8.3.5]	0	0	1	0	0	0	0	0	0	0	0	0	0	0
K01029	E2.8.3.5B, scoB	3-oxoacid CoA-transferase subunit B [EC:2.8.3.5]	0	1	0	1	0	0	0	1	0	0	1	0	1	0
K01032	pcaJ	3-oxoadipate CoA-transferase, beta subunit [EC:2.8.3.6]	0	0	0	0	0	0	0	1	0	0	0	0	0	0
K01034	atoD	acetate CoA/acetoacetate CoA-transferase alpha subunit [EC:2.8.3.8 2.8.3.9]	0	2	2	1	0	0	1	3	2.95	1.95	1	3.97561	1	12.7557
K01035	atoA	acetate CoA/acetoacetate CoA-transferase beta subunit [EC:2.8.3.8 2.8.3.9]	3.5	1	0	8	1	0	1	7.95478	7.95238	3.95288	4	3.93097	3	10.856
K01039	gctA	glutaconate CoA-transferase, subunit A [EC:2.8.3.12]	0	2	0	7	4	0	1	2	2	3	5	0	2	3
K01040	gctB	glutaconate CoA-transferase, subunit B [EC:2.8.3.12]	2	3	4	9	7	1	10	9	2	4	7	3	0	7
K01042	selA	L-seryl-tRNA(Ser) seleniumtransferase [EC:2.9.1.1]	17.9868	24	65	25	15	31.7751	15	15.9089	16.876	50.496	8	9.92983	9.94265	27.7499
K01046	E3.1.1.3	triacylglycerol lipase [EC:3.1.1.3]	1	4	5.33333	4.83333	11	1.5	5.20833	2	2	1	6.83333	1.5	0	3
K01048	pldB	lysophospholipase [EC:3.1.1.5]	0.987179	6	6	2	0	17.8086	3	5.96154	9.87146	28.6586	0.987179	17.7854	9.3976	28.6988
K01051	E3.1.1.11	pectinesterase [EC:3.1.1.11]	9.5	18	9	9	21.1667	16.9106	15	37.2922	36.4399	59.1948	11.6	24.5091	18.8509	40.6661
K01056	PTH1, pth, spoVC	peptidyl-tRNA hydrolase, PTH1 family [EC:3.1.1.29]	87	111	136	130.989	60	76.9925	81	80	19.9852	45.9099	52	35.9732	32.987	34.9354
K01057	PGLS, pgl, devB	6-phosphogluconolactonase [EC:3.1.1.31]	5	13	11	6	2	2	4	7	3	3	6	1	1	3
K01058	pldA	phospholipase A1 [EC:3.1.1.32 3.1.1.4]	0	1	2	0	2	13.8445	1	8.9875	21.7861	45.4868	4	20.8147	14.8464	27.715
K01060	cah	cephalosporin-C deacetylase [EC:3.1.1.41]	1	2	3	13	3	4	7	0	2	0	0	0	1	0
K01061	E3.1.1.45	carboxymethylenebutenolidase [EC:3.1.1.45]	0	0	0	0	0	25.9733	0	5.98077	18.9487	52.8476	0	20.8863	11.9665	44.8785
K01066	aes	acetyl esterase [EC:3.1.1.-]	1	4	5.83333	5	2	21.9721	6.33333	8.4863	15.8991	53.78	9.98611	21.8886	17.4464	39.8457
K01067	E3.1.2.1, ACH1	acetyl-CoA hydrolase [EC:3.1.2.1]	0	0	0	1.2	1	1	0.5	1.5	4	0	1.2	1	1.33333	2.33333
K01069	E3.1.2.6, gloB	hydroxyacylglutathione hydrolase [EC:3.1.2.6]	0	0	0	0	1	0.98	0	0.987179	6.89138	21.7081	0	11.8823	3.94199	11.8525
K01070	frmB, ESD, fghA	S-formylglutathione hydrolase [EC:3.1.2.12]	0	0	0	1	0	10.8463	0	1.98387	16.7977	51.2972	0	18.1611	12.8667	32.6592
K01071	MCH	medium-chain acyl-[acyl-carrier-protein] hydrolase [EC:3.1.2.21]	14.75	23.5417	23.3333	17.4167	9.41667	22.0833	17.6667	16.4405	3.5	5.85714	3.5	5.5	7.13095	7
K01073	E3.1.2.20	acyl-CoA hydrolase [EC:3.1.2.20]	0	0	1	7.33333	2	2	2.33333	0	0	0	0	0.5	1	0
K01077	E3.1.3.1, phoA, phoB	alkaline phosphatase [EC:3.1.3.1]	26.6667	28.3333	27.3333	27.2	35.6667	22.7105	5.66667	42.3333	33.5103	69.5202	27	32.873	16.8776	43.7002
K01079	serB, PSPH	phosphoserine phosphatase [EC:3.1.3.3]	22	30	33	38	59	27.8657	29	85.9873	27.8935	85.6915	42.9872	50.8398	48.8998	53.8809
K01081	E3.1.3.5	5'-nucleotidase [EC:3.1.3.5]	28	39.0769	39	28	30	53	28	26.2897	6.29217	11.3596	17	12.6444	10	9.5018
K01082	cysQ, MET22, BPNT1	3'(2'), 5'-bisphosphate nucleotidase [EC:3.1.3.7]	8	4	6	13	1	6.9644	3	6.97059	11.9454	16.8702	6	12.8842	4.98117	18.8537
K01085	agp	glucose-1-phosphatase [EC:3.1.3.10]	5	3	3	5	4	10.7304	0	4.945	10.8239	30.4209	2	13.6646	8.86236	28.6359
K01087	otsB	trehalose 6-phosphate phosphatase [EC:3.1.3.12]	0	0	0	0	0	4.93287	0	1.96586	5.94135	24.8256	0	10.9282	5.95679	14.902
K01089	hisB	imidazoleglycerol-phosphate dehydratase / histidinol-phosphatase [EC:4.2.1.19 3.1.3.15]	4	13.5	6	12	20	11.9521	2	36.974	8.97897	44.7912	12.5	12.9588	17.9469	23.8495
K01090	E3.1.3.16	protein phosphatase [EC:3.1.3.16]	10.8	26.0333	22.2	14.4778	7.18095	24.4048	17	13.4333	2.06667	6.1	7.7	4.1	6.25714	5.35714
K01091	gph	phosphoglycolate phosphatase [EC:3.1.3.18]	47	94	105	61	27	37.9193	56	31.972	19.9003	33.7947	26	23.8991	16.2724	19.8815
K01092	E3.1.3.25, IMPA, suhB	myo-inositol-1(or 4)-monophosphatase [EC:3.1.3.25]	25	44	29	28	21.9923	22.9261	20	27.9852	17.8987	28.8052	15	16.9372	12.9405	28.817
K01093	appA	4-phytase / acid phosphatase [EC:3.1.3.26 3.1.3.2]	0	0	1	0	0	19.664	0	1.97169	8.90948	50.163	0	8.87801	8.85935	38.6538
K01095	pgpA	phosphatidylglycerophosphatase A [EC:3.1.3.27]	3	8	6	3	2	5.95413	2	0	1.98649	27.7392	5	8.89903	4.93212	14.8977
K01096	pgpB	phosphatidylglycerophosphatase B [EC:3.1.3.27 3.1.3.81 3.1.3.4 3.6.1.27]	0	0	0	0	0	3.96017	0	0.986667	2.97821	12.8687	0.984615	3.9559	5.94291	13.8498
K01101	E3.1.3.41	4-nitrophenyl phosphatase [EC:3.1.3.41]	5.86667	9.16667	13.2333	5.88333	1.08333	6.20805	8.18	7.05	2.53	1.68333	1.68	0.833333	1.73333	0.833333
K01104	E3.1.3.48	protein-tyrosine phosphatase [EC:3.1.3.48]	109.417	244.144	304.774	161.233	97.1667	147.816	180.607	144.633	28.9512	53.3838	63.8333	51.872	46.2124	44.15
K01114	plc	phospholipase C [EC:3.1.4.3]	1	0	0	0	0	0	0	0	0	0	0	0	0	0
K01118	acpD, azoR	FMN-dependent NADH-azoreductase [EC:1.7.-.-]	10	32	53	19	9	9	27	4	2.97701	14.8174	0	1.98824	4.98795	1.97619
K01119	cpdB	2',3'-cyclic-nucleotide 2'-phosphodiesterase / 3'-nucleotidase [EC:3.1.4.16 3.1.3.6]	17.7917	41.6333	28.0111	23.8	10.0833	41.8619	33.1	36.1417	35.2325	70.7775	12.6571	35.6513	33.8414	48.2324
K01126	E3.1.4.46, glpQ, ugpQ	glycerophosphoryl diester phosphodiesterase [EC:3.1.4.46]	44	101	93	88	54.5	106.839	88	93.8	31.8147	72.0917	38	41.7773	39.8728	61.6029
K01129	dgt	dGTPase [EC:3.1.5.1]	100	204.5	283	232	180	120.797	176.343	110.985	54.7726	102.531	100.987	74.7626	48.8856	73.8869
K01130	E3.1.6.1, aslA	arylsulfatase [EC:3.1.6.1]	8.11111	12	4	7	3	0	1	25.9787	10.9144	11.9843	7	18.8367	4	32.7318
K01133	betC	choline-sulfatase [EC:3.1.6.6]	9	9	4	3	8	1	1.02564	3	3	4	1	1	0.5	2.02564
K01134	ARSA	arylsulfatase A [EC:3.1.6.8]	0	0	1	0	1	0	1	0	0	0	0	1	0	0
K01136	IDS	iduronate 2-sulfatase [EC:3.1.6.13]	0	0	0	1	0	0	0	0	0	0	0	0	0	0
K01137	GNS	N-acetylglucosamine-6-sulfatase [EC:3.1.6.14]	0	0	0	0	0	0	0	0	0	0	0	0	0	1
K01138	K01138	uncharacterized sulfatase [EC:3.1.6.-]	0	0.2	0.2	2.675	0.6	30.2271	1.2	6.59833	31.7867	71.5119	1.92063	30.4575	20.7082	52.0378
K01139	spoT	GTP diphosphokinase / guanosine-3',5'-bis(diphosphate) 3'-diphosphatase [EC:2.7.6.5 3.1.7.2]	1	0	0	1	0	22.2166	0.796875	8.49681	16.2518	53.5872	0.805405	30.2295	10.7018	43.2865
K01141	sbcB, exoI	exodeoxyribonuclease I [EC:3.1.11.1]	2	7	4	8	6	10.8499	3	0.991228	10.8966	42.509	0.985915	11.8791	11.8341	21.68
K01142	E3.1.11.2, xthA	exodeoxyribonuclease III [EC:3.1.11.2]	104.75	203.75	195.75	216	149	126.477	188	114.958	17.9823	61.8846	106	49	44.9135	47.9607
K01143	E3.1.11.3	exodeoxyribonuclease (lambda-induced) [EC:3.1.11.3]	0	0	0	0	0	0	0	0	0.052381	0.0350877	0	0.065641	0	0.0885859
K01144	E3.1.11.5	exodeoxyribonuclease V [EC:3.1.11.5]	3.775	3.65	3.15833	3.5	6.83333	1.94444	1.82857	17.1667	5.34444	5.34444	7.29221	1.875	0.458333	1
K01146	xni	protein Xni	0	0	0	0	0	11.8923	0	4.9085	7.93185	27.7644	0	12.8652	4.95716	12.878
K01147	rnb	exoribonuclease II [EC:3.1.13.1]	10	19	23	14	5	15.9212	1	9.94727	10.9065	33.6408	3	12.8518	6.93825	31.6457
K01150	endA	deoxyribonuclease I [EC:3.1.21.1]	0	0	0	0	0	5.92446	0	1	9.86413	22.8628	0	23.796	3.95908	19.7171
K01151	nfo	deoxyribonuclease IV [EC:3.1.21.2]	98	145	188	214	111	94.952	128.333	85.9622	34.9436	69.7745	72	49.7117	37.9464	63.53
K01152	isftu1	isfu1 transposase	0	0	0	0	0	0	0.246154	0	0	0	0	0	0	0
K01153	hsdR	type I restriction enzyme, R subunit [EC:3.1.21.3]	611.128	772.004	1075.43	832.929	678.418	526.381	808.633	648.455	346.778	536.086	537.174	377.189	275.153	438.277
K01154	hsdS	type I restriction enzyme, S subunit [EC:3.1.21.3]	108	131.7	147.7	113.917	103	87	117.667	108.517	68.5	108.6	88.3333	67.6	59.9167	73.4667
K01155	E3.1.21.4	type II restriction enzyme [EC:3.1.21.4]	6.25	9.33333	11.75	7	7.83333	3.5	4.5	7.91667	2	7.16667	5.83333	7	2.5	4.4
K01156	res	type III restriction enzyme [EC:3.1.21.5]	52.6667	105.667	117	126.946	94.6667	34.3333	105.333	144.167	55.3333	71	125.833	70	39	58
K01159	ruvC	crossover junction endodeoxyribonuclease RuvC [EC:3.1.22.4]	26	51	47	61	31	16.9828	26	38.9914	9.9913	33.9371	19	25.9676	13.9856	15.9642
K01160	rusA	crossover junction endodeoxyribonuclease RusA [EC:3.1.22.4]	0	0	0	0	0	5.56874	0	1	7.37689	20.5492	1	2.79392	5.40871	6.64259
K01163	K01163	uncharacterized protein	23	33	41	47	34	21	22	19	8	14	35	12	1	15
K01169	rna	ribonuclease I (enterobacter ribonuclease) [EC:3.1.27.6]	0	0	0	0	0	6.95953	0	1.97059	4.98571	15.889	0	5.93865	3.97004	19.7707
K01173	ENDOG	endonuclease G, mitochondrial	6	10	7	8	12	4	7	10	5	17	7	7	0	4
K01174	nuc	micrococcal nuclease [EC:3.1.31.1]	1	1	0	1	0	0	0	0	0	1	0	0	0	1
K01175	ybfF	esterase [EC:3.1.-.-]	0	0	0	0	0	1.96668	0	1	6.96131	29.8207	0	11.9218	4.98701	13.8422
K01176	AMY, amyA, malS	alpha-amylase [EC:3.2.1.1]	15	51.8333	18	21	33.5	53.6049	22	47.9583	38.6515	129.839	30.9722	52.5608	24.7713	76.3937
K01179	E3.2.1.4	endoglucanase [EC:3.2.1.4]	44.5	103	170.833	123	40	35.9179	109	19.3864	8.91196	34.7158	18	21.8294	5.9453	47.6167
K01181	E3.2.1.8, xynA	endo-1,4-beta-xylanase [EC:3.2.1.8]	4	6.33333	2.45833	3	9.5	4	2.33333	7	3	4	10	2	1	5
K01182	IMA, malL	oligo-1,6-glucosidase [EC:3.2.1.10]	120.822	122.113	192.648	215.889	146.667	142.515	189.859	78.1	26.75	40.413	88.9773	35.3333	30.3	31.5833
K01183	E3.2.1.14	chitinase [EC:3.2.1.14]	0	1	0	3	2	1	2	2	0	2	7	1	0	5
K01185	E3.2.1.17	lysozyme [EC:3.2.1.17]	0.0571429	1	0	1	0.333333	8.18429	3	0.5	7.66728	13.4821	1.64286	6.40527	2.81332	15.7112
K01186	NEU1	sialidase-1 [EC:3.2.1.18]	14	26	8	13	7	4	4	25	7	20	14	10	3	7
K01187	malZ	alpha-glucosidase [EC:3.2.1.20]	220.25	325.289	355.433	381.978	273.987	278.261	281.744	222.6	80.32	155.658	209.383	105.79	72.6637	114.81
K01188	E3.2.1.21	beta-glucosidase [EC:3.2.1.21]	1	0	0	0	0	0	0	0	1	0	0	0	0	0
K01190	lacZ	beta-galactosidase [EC:3.2.1.23]	493.219	523.578	644.414	728.201	679.414	438.671	501.476	663.856	244.26	503.247	553.982	315.613	211.982	312.596
K01191	E3.2.1.24	alpha-mannosidase [EC:3.2.1.24]	80	60	83	97	44	37.2014	36	55.0667	22	26.3047	46	17.0244	11.277	15.1327
K01192	E3.2.1.25, MANBA, manB	beta-mannosidase [EC:3.2.1.25]	65	39.1429	47	74	54	27	52	32	8	31	40	20	4	16
K01193	INV, sacA	beta-fructofuranosidase [EC:3.2.1.26]	125	100	133	155.633	65.5	98	163.5	58	36.0408	27	73.7	29.0668	30	43.0128
K01194	TREH, treA, treF	alpha,alpha-trehalase [EC:3.2.1.28]	1	0	0	0	0	32.5922	1	6.92393	30.6105	88.7422	0	31.5595	17.798	83.1757
K01195	uidA, GUSB	beta-glucuronidase [EC:3.2.1.31]	26.9861	27	40	49.9861	49	31.2332	16	21.9861	23.8602	82.2098	19.9861	20.7898	15.8584	41.6318
K01197	hya	hyaluronoglucosaminidase [EC:3.2.1.35]	13	30	18	30	19	2	6	34	5	17	11	11	7	10
K01198	xynB	xylan 1,4-beta-xylosidase [EC:3.2.1.37]	41	81.5	148	116.957	94.2	72	101	73	20	37	105	35.5	29	36
K01200	pulA	pullulanase [EC:3.2.1.41]	19.2173	20.619	25.2292	10.4167	18.5	5.72619	6.90476	16.2333	6.65238	15.8505	18.75	10.1667	5.80952	7.86667
K01201	GBA, srfJ	glucosylceramidase [EC:3.2.1.45]	12	15	16	11	21	5	6	24	9	15	17	7	5	11
K01205	NAGLU	alpha-N-acetylglucosaminidase [EC:3.2.1.50]	9	7	3	8.25	6	1	1	9	7	8	7	4	5	10
K01206	FUCA	alpha-L-fucosidase [EC:3.2.1.51]	109	78.8889	96.8333	82.8889	124.635	36	75	149	42.5	96.8333	111.5	69.8889	53	47
K01207	nagZ	beta-N-acetylhexosaminidase [EC:3.2.1.52]	17	82.5	86	74	31	44.785	53	24.5	10.962	39.7811	30	21.8244	26.7944	29.7162
K01208	cd, ma, nplT	cyclomaltodextrinase / maltogenic alpha-amylase / neopullulanase [EC:3.2.1.54 3.2.1.133 3.2.1.135]	0.333333	0.5	0	1.80952	0.333333	0.333333	2.5	0	0.666667	0	0	0	0	0
K01209	abfA	alpha-N-arabinofuranosidase [EC:3.2.1.55]	145	132	215	252	203.2	103	140	175	57	87	147	54	41	53.5
K01210	E3.2.1.58	glucan 1,3-beta-glucosidase [EC:3.2.1.58]	0.25	0.866667	1.83333	1.2	1.16667	1.2	2.83333	2	0	0	4	0	0	0
K01212	sacC, levB	levanase [EC:3.2.1.65]	0	0	0.333333	0.5	3.33333	0	0	2	1.5	3.5	2.33333	3.33333	1.5	1
K01215	dexB	glucan 1,6-alpha-glucosidase [EC:3.2.1.70]	33.0585	79.5522	58.669	67.7667	32.5956	62.3667	91.375	36	15.5	19.3214	22.2	10	13	5
K01218	gmuG	mannan endo-1,4-beta-mannosidase [EC:3.2.1.78]	9	6	6.5	6	5	2	2	16	2	4	10	2	1	3
K01220	E3.2.1.85, lacG	6-phospho-beta-galactosidase [EC:3.2.1.85]	15	32	17	20.6776	11	32	36	21	4	6.82222	7	6	7	5
K01222	E3.2.1.86A, celF	6-phospho-beta-glucosidase [EC:3.2.1.86]	16.9863	23.8333	33.8333	43.6773	38	32.2229	16	10.1528	8.93293	47.4864	13.987	20.834	12.9105	23.2164
K01223	E3.2.1.86B, bglA	6-phospho-beta-glucosidase [EC:3.2.1.86]	350.512	478.311	487.421	559.348	291.55	470.889	547.683	207.367	147.469	267.864	165.757	143.843	162.608	206.522
K01224	E3.2.1.89	arabinogalactan endo-1,4-beta-galactosidase [EC:3.2.1.89]	66	79	79.3333	73	64	117	97.5	67	21	22	33	27	25	34
K01225	CBH1	cellulose 1,4-beta-cellobiosidase [EC:3.2.1.91]	0	0	0	0	0	0	0	0	0	0	0.5	0	0	0
K01226	treC	trehalose-6-phosphate hydrolase [EC:3.2.1.93]	34.7302	53.75	50.9861	106.528	40.3333	83.6903	108.952	17.9872	32.7792	54.697	15	39.0429	30.7218	49.5957
K01227	E3.2.1.96	mannosyl-glycoprotein endo-beta-N-acetylglucosaminidase [EC:3.2.1.96]	0	0	1	0	0	0	0	0	0	0	0	0	0	0
K01232	glvA	maltose-6'-phosphate glucosidase [EC:3.2.1.122]	34	21.6667	32.6667	136.731	66.5	48.5998	96	13.35	20.8012	30.1394	18	15.8432	18.0802	7.68333
K01235	aguA	alpha-glucuronidase [EC:3.2.1.139]	28	19	19	40.1667	43	14	35	28.5	17	17	33.8333	13	5	12
K01236	treZ, glgZ	maltooligosyltrehalose trehalohydrolase [EC:3.2.1.141]	0	0	1	0	0	0	0	0	0	0	1	0	1	0
K01239	iunH	purine nucleosidase [EC:3.2.2.1]	33.2372	62.7436	52.6205	70.2333	16.9	51.9795	71.7024	25.6333	16	12.4833	18.6857	10	12.6	4
K01241	amn	AMP nucleosidase [EC:3.2.2.4]	0	1	1	4	12	11.8949	0	11	15.8963	55.5266	3	27.8455	12.8664	26.7704
K01243	mtnN, mtn, pfs	adenosylhomocysteine nucleosidase [EC:3.2.2.9]	25	52	36	41	23	36.9876	44	21	13.9341	23.8528	18.9886	11.9272	13.9513	31.8014
K01246	tag	DNA-3-methyladenine glycosylase I [EC:3.2.2.20]	36	49	68	53	33	39.9598	42.875	42.9659	38.8615	39.813	40	24.9719	19.7958	38.9406
K01247	alkA	DNA-3-methyladenine glycosylase II [EC:3.2.2.21]	1	7	3	0	8	10.9465	7	4.98551	7.88934	24.809	2	11.8715	6.94054	10.8706
K01250	rihA	pyrimidine-specific ribonucleoside hydrolase [EC:3.2.-.-]	10.987	9	22	29	10	26.9412	20	11.974	10.9481	26.7689	4.98718	14.9202	19.9036	29.7785
K01251	E3.3.1.1, ahcY	adenosylhomocysteinase [EC:3.3.1.1]	110.998	155.019	194	190	80	52	132	74	22	23	65	19	17	33
K01252	entB, dhbB, vibB, mxcF	bifunctional isochorismate lyase / aryl carrier protein [EC:3.3.2.1 6.3.2.14]	0	0	0	0	0	3.94868	0	0.987654	5.92753	30.6335	0	10.8859	8.90283	11.8724
K01255	CARP, pepA	leucyl aminopeptidase [EC:3.4.11.1]	25	25	42	32.4967	10	28.158	14.0667	14.9747	25.5188	51.6593	12.9935	28.7846	14.89	63.5947
K01256	pepN	aminopeptidase N [EC:3.4.11.2]	57.9925	108	110	78.9949	41.3	121.785	123.96	100.954	30.8636	84.5083	34.9898	48.7539	35.9175	53.6797
K01258	pepT	tripeptide aminopeptidase [EC:3.4.11.4]	113.6	151.35	159.417	221.167	139.333	120.249	167	169.536	55.5797	113.251	100.75	84.0366	64.7869	65.504
K01259	pip	proline iminopeptidase [EC:3.4.11.5]	30	50	46	24	13	59	34	27	4	13	8	9	7	6
K01261	pepA	glutamyl aminopeptidase [EC:3.4.11.7]	0	0	0	0	0	0	0	0	0	0	0	1	3	0
K01262	pepP	Xaa-Pro aminopeptidase [EC:3.4.11.9]	111	171	270.913	240.292	152.657	116.461	184.19	174.758	59.7686	117.068	110.024	78.3972	47.4555	66.3966
K01263	E3.4.11.14	cytosol alanyl aminopeptidase [EC:3.4.11.14]	5.4	7.65	5.58333	2.83333	0.666667	6.66667	9	3.45	0.333333	0.5	1.25	0.916667	1.16667	0.333333
K01265	map	methionyl aminopeptidase [EC:3.4.11.18]	181	302.5	389	309.667	201	197.414	277	174.966	68.9071	93.5802	142.989	66.8967	51.9632	76.8289
K01266	dmpA, dap	D-aminopeptidase [EC:3.4.11.19]	5	3	6	8	4	2	3	1	1	0	3	1	1	0
K01267	DNPEP	aspartyl aminopeptidase [EC:3.4.11.21]	28.3333	16.7	43.8095	52.0833	42.5	24	35	22.6667	8	3	29.5	9	5.33333	7
K01268	LAP4	aminopeptidase I [EC:3.4.11.22]	1	0	0	1	1	0	0	0	0	0	0	0	0	0
K01269	E3.4.11.-	aminopeptidase [EC:3.4.11.-]	4.73333	3.56667	6.9	15.4308	6.11111	2	7.96667	1	4.03333	1	2	2	1.5	0.428571
K01270	pepD	dipeptidase D [EC:3.4.13.-]	82.4509	84.1944	73.3123	112.05	94.0333	68.4268	62.3056	104.772	39.4847	130.87	64.8012	55.682	43.9436	82.5159
K01271	pepQ	Xaa-Pro dipeptidase [EC:3.4.13.9]	18.9606	29.5414	55.2597	38.568	21.3571	44.5584	41.0201	21.7437	20.5912	35.138	17.3634	14.7039	15.4664	36.6456
K01273	DPEP	membrane dipeptidase [EC:3.4.13.19]	9	6	6	6	5	7.16667	2	19	2	3	4	3	1	1
K01274	E3.4.13.-	D-alanyl-D-alanine dipeptidase [EC:3.4.13.-]	0	0.333333	0.125	0	0	0	0.4	0	0	0	0	0	0	0
K01277	DPP3	dipeptidyl-peptidase III [EC:3.4.14.4]	23	55	34	76	91	19	18	75	38	62	47	38	32	35
K01278	DPP4, CD26	dipeptidyl-peptidase 4 [EC:3.4.14.5]	54	68	32	61	70	16	20	142	41	79	70	36	17	18
K01281	pepX	X-Pro dipeptidyl-peptidase [EC:3.4.14.11]	66	116	84	102	48	112	107	66	16	12	26	5	28	21
K01282	E3.4.14.-	dipeptidyl aminopeptidase [EC:3.4.14.-]	0	1	1	1	0	0	0	1	0	2	0	0	0	0
K01284	dcp	peptidyl-dipeptidase Dcp [EC:3.4.15.5]	52	58	47	90	87	23.8655	19	116.004	43.9459	118.403	58.9867	62.7379	45.7967	55.7914
K01286	E3.4.16.4	D-alanyl-D-alanine carboxypeptidase [EC:3.4.16.4]	15	14.3333	20	28	10.6569	4	11	4	1	6	10	4	3.25	3
K01295	cpg	glutamate carboxypeptidase [EC:3.4.17.11]	1	0	1	4	1	0	1	1	0	0	0	0	0	0
K01297	ldcA	muramoyltetrapeptide carboxypeptidase [EC:3.4.17.13]	8	5.08333	6	10.1053	9	7.9251	1	10.9293	11.9369	25.8873	4	10.9078	3.98551	21.8077
K01299	E3.4.17.19	carboxypeptidase Taq [EC:3.4.17.19]	12	10	27	35	15	7	24	16	5	13	18	3	3	7
K01303	APEH	acylaminoacyl-peptidase [EC:3.4.19.1]	0	0	0.533333	0	0	0	0.25	0	0	0.333333	0	0.25	0	0.2
K01304	pcp	pyroglutamyl-peptidase [EC:3.4.19.3]	15	24	32	23	22	20	37.7143	15	3	2	6	3	5	0.714286
K01305	iadA	beta-aspartyl-dipeptidase (metallo-type) [EC:3.4.19.-]	4	3	20	23	10	11.9267	10	2.98551	12.8498	31.5238	11.9619	8.85212	8.85438	25.717
K01308	yqgT	g-D-glutamyl-meso-diaminopimelate peptidase [EC:3.4.19.11]	10	3	5	7	6	2	2	1	0	0	4	0	0	1
K01322	PREP	prolyl oligopeptidase [EC:3.4.21.26]	11	13	21	52	42	7	14	53	6	27.0909	32	21	20	33
K01338	lon	ATP-dependent Lon protease [EC:3.4.21.53]	262.5	345.895	488	516.643	314.817	239.545	330.5	263.745	117.87	208.716	225.995	147.812	106.595	163.36
K01342	aprE	subtilisin [EC:3.4.21.62]	1	0	0	0	0	1	0	0	0	0	0	0	1	0
K01354	ptrB	oligopeptidase B [EC:3.4.21.83]	1.9863	3	2	0	4	19.7592	4	11.9269	19.7589	56.2862	1	27.6288	19.784	35.4383
K01355	ompT	omptin [EC:3.4.23.49]	0	0	0	0	0	0	0	0	3.93023	1.95349	0	3.95055	0	13.7122
K01356	lexA	repressor LexA [EC:3.4.21.88]	51.9873	92	126	102	50	62.9556	94	39.9756	18.9627	37.853	44	24.9136	12.9763	30.878
K01358	clpP, CLPP	ATP-dependent Clp protease, protease subunit [EC:3.4.21.92]	229.994	293.982	351.75	354.494	304.992	197.967	258	203.495	67.9693	119.922	167	106.945	56.9906	110.94
K01361	E3.4.21.96	lactocepin [EC:3.4.21.96]	103	237	118	64	30	169	194.75	94	17	20	29	26	35	34
K01364	speB	streptopain [EC:3.4.22.10]	0	0	0	0	0	0	0	0	0	0	1	0	0	0
K01372	BLMH, pepC	bleomycin hydrolase [EC:3.4.22.40]	129	232.5	244	177.75	100.5	157	259	127.4	38	61	59	52	53	42
K01392	THOP1	thimet oligopeptidase [EC:3.4.24.15]	0	0	0	0	0	0	0.818182	0	0	0	0	0	0	0
K01401	aur	aureolysin [EC:3.4.24.29]	0	0	0	0	0	0	1	0	0	0	0	0	0	0
K01407	ptrA	protease III [EC:3.4.24.55]	1	0	0	0	0	26.6675	0	5.95333	30.6223	81.1629	0.992126	30.6156	18.8123	64.2383
K01408	IDE, ide	insulysin [EC:3.4.24.56]	0	0	0	0	0.0153846	0	0.025	0	0	0	0	0	0	0
K01409	KAE1, tsaD, QRI7	N6-L-threonylcarbamoyladenine synthase [EC:2.3.1.234]	233	302.333	456	453	216	227.915	327	208.5	71.9238	149.671	152	92.8682	54.8821	104.837
K01414	prlC	oligopeptidase A [EC:3.4.24.70]	4	4	1	1	4	22.8007	2	8.95273	26.8124	49.6051	2	42.6722	18.8551	50.6446
K01415	ECE	endothelin-converting enzyme [EC:3.4.24.71]	0	0.333333	0	0	0.25	0	0	1	0	0	0	0	0	0
K01419	hslV, clpQ	ATP-dependent HslUV protease, peptidase subunit HslV [EC:3.4.25.2]	11	27	27	28	11	27.9596	33	13.9872	4.98821	19.8803	3.99351	11.9607	5.98233	12.942
K01420	fnr	CRP/FNR family transcriptional regulator, anaerobic regulatory protein	15	27.9956	29.5	26	11	44.4651	38	13	4.99552	27.9185	19	16.9706	13.4719	20.4315
K01421	yhgE	putative membrane protein	152	313.5	522.167	356.5	166.167	173.5	347	74	19	29	39	13	28	27
K01424	E3.5.1.1, ansA, ansB	L-asparaginase [EC:3.5.1.1]	83	135	121.5	187	92.9753	84.6315	110	107.933	57.7963	99.7277	55	63.6919	51.5414	91.4454
K01425	glsA, GLS	glutaminase [EC:3.5.1.2]	44	102	114	103	44	84.8249	104	73.9851	26.894	87.2463	30.9859	41.8121	44.804	51.679
K01426	E3.5.1.4, amiE	amidase [EC:3.5.1.4]	18.5	73	126	75	38	24	53	10	6	10.5	10	13	9.125	25
K01427	URE	urease [EC:3.5.1.5]	1	1	2	4.5	2	1	4	0	3	2	0	1	0	0
K01428	ureC	urease subunit alpha [EC:3.5.1.5]	62	91	110	203.5	134	110	136.5	85	45	39	56	27	34	26
K01429	ureB	urease subunit beta [EC:3.5.1.5]	11.5	11	12	26	17	12	23.5	12	2	7	5	4	6	6
K01430	ureA	urease subunit gamma [EC:3.5.1.5]	13	20	26	57	19	20	29	23	10	13	11	4	7	5
K01433	purU	formyltetrahydrofolate deformylase [EC:3.5.1.10]	5	9	2	4	22	9.92877	1	28.995	12.9282	46.7281	14.9868	24.9389	11.9525	32.8563
K01434	E3.5.1.11	penicillin amidase [EC:3.5.1.11]	0	0	0	0	0	31.6	1	4.75	9.8	73.4	1.93333	14.8667	18.8	3
K01436	K01436	amidohydrolase [EC:3.5.1.-]	1.60526	0.166667	2.04545	5.5	2	0.5	2	1.5	0	1	1.5641	0	0	0.333333
K01438	argE	acetylornithine deacetylase [EC:3.5.1.16]	8	17	12.6905	8.5	22.8333	12.5074	3.5	27.4719	26.8564	43.7607	20.8202	20.4318	33.1703	35.7523
K01439	dapE	succinyl-diaminopimelate desuccinylase [EC:3.5.1.18]	53.9357	125.878	169.697	132.417	75.5333	117.781	121.339	63.0466	21.1149	37.1745	28.944	25.5849	23.7585	36.6238
K01442	E3.5.1.24	choloylglycine hydrolase [EC:3.5.1.24]	58.75	135	157	130.25	69.7167	98	118	76	16	32.75	33.5	27	24.8182	25
K01443	nagA, AMDHD2	N-acetylglucosamine-6-phosphate deacetylase [EC:3.5.1.25]	94.9872	138	171	169	77	103.928	146	116	62.895	61.7905	84	76.8549	61.824	53.8023
K01444	AGA, aspG	N4-(beta-N-acetylglucosaminyl)-L-asparaginase [EC:3.5.1.26]	0	0	0	0.142857	0	0	0	0	0	0	0	0	0	0
K01446	PGRP	peptidoglycan recognition protein	0	1	0	0	0	0	0	0	0	0	0	0	0	0
K01447	E3.5.1.28A, cwlA, xlyA, xlyB	N-acetylmuramoyl-L-alanine amidase [EC:3.5.1.28]	8.56667	10.3667	7.15	6.08974	5.06667	2.43333	3.15	7.6	3.4	2.9	1.9	1.4	1.5	1.38333
K01448	E3.5.1.28B, amiA, amiB, amiC	N-acetylmuramoyl-L-alanine amidase [EC:3.5.1.28]	47.8571	73.8333	99.3571	104.214	61.3	80.5188	55	68.3954	52.4971	100.614	55.804	74.8038	44.6932	76.5181
K01449	E3.5.1.28C, cwlJ, sleB	N-acetylmuramoyl-L-alanine amidase [EC:3.5.1.28]	14.25	15	15	25.5	17	10.25	16	15	2	3	13.5	3	2.5	3
K01451	hipO	hippurate hydrolase [EC:3.5.1.32]	4	2	5	5	2	2.5	1	5.28571	7	8	4	13	1	20
K01452	E3.5.1.41	chitin deacetylase [EC:3.5.1.41]	0	0	0	1	0	0	0	0	0	0	0	0	0	0
K01453	nylB	6-aminohexanoate-oligomer exohydrolase [EC:3.5.1.46]	0	0	0	0	0	1	0	0	0	0	0	0	0	0
K01457	atzF	allophanate hydrolase [EC:3.5.1.54]	0	0	0.5	1.33333	0	2.5	0	0	0	0	0	0	0	0
K01460	gsp	glutathionylspermidine amidase/synthetase [EC:3.5.1.78 6.3.1.8]	0.985714	0	0	0	0	24.7079	0	7.90451	22.7407	48.4033	0	20.7561	8.92144	51.4719
K01462	PDF, def	peptide deformylase [EC:3.5.1.88]	70	120.875	140	120	74	74.8925	134.542	55.9154	31.5651	47.5081	40.9205	30.6996	23.7913	38.0963
K01464	DPYS, dht, hydA	dihydropyrimidinase [EC:3.5.2.2]	27.9848	9	9	20	12	18.7623	15	14.9697	16.8035	36.468	9	13.8224	16.7955	33.5684
K01465	URA4, pyrC	dihydroorotase [EC:3.5.2.3]	127.991	245	268	272	159	151	245	105.986	44.9577	86.8563	112	41.9297	56.9735	60.8527
K01466	allB	allantoinase [EC:3.5.2.5]	13	3	10	7	2	14.8858	5	7.95027	10.8605	37.5309	11.8	12.8018	11.9508	25.6395
K01467	ampC	beta-lactamase class C [EC:3.5.2.6]	0	0	0	0	0	25.3545	0	3.95964	18.7536	52.9051	0	22.7127	17.7298	43.326
K01468	hutI, AMDHD1	imidazolonepropionase [EC:3.5.2.7]	19	19	18	31	22	11	10	46	16	30	36	23	10	18
K01469	OPLAH, OXP1, oplAH	5-oxoprolinase (ATP-hydrolysing) [EC:3.5.2.9]	0	0	2	0	0	0	0	0	0	0	0	0	0	0
K01470	E3.5.2.10	creatinine amidohydrolase [EC:3.5.2.10]	10	30	31	29	11	22	29	12	3	8	13	4	5	4
K01473	hyuA	N-methylhydantoinase A [EC:3.5.2.14]	2	4	3	6	9	4	8	0	2	0	2	2	0	3
K01474	hyuB	N-methylhydantoinase B [EC:3.5.2.14]	0	1	0	3	3	0	3	2	0	0	0	0	0	0
K01476	E3.5.3.1, rocF, arg	arginase [EC:3.5.3.1]	1	2	5	0	1	1	1	17	1	1	6	1	0	0
K01478	arcA	arginine deiminase [EC:3.5.3.6]	57	140	229	146	62	72	137	38	17	29	27	21	16	52.4318
K01479	hutG	formiminoglutamase [EC:3.5.3.8]	0	0	0	0	1	0	0	0	0	0	0	0	0	0
K01480	speB	agmatinase [EC:3.5.3.11]	21	36	43	46	15	15.9353	16	9.98798	13.9525	22.8909	8.99281	16.9194	9.94177	27.8876
K01482	DDAH, ddaH	dimethylargininase [EC:3.5.3.18]	5	37	41	29	4	7	18	7	0	2	2	3	3	1
K01483	allA	ureidoglycolate lyase [EC:4.3.2.3]	0	0	0	0	0	1.97297	0	0.986301	2.95927	5.91616	0	5.93188	2.95808	4.95786
K01484	astB	succinylarginine dihydrolase [EC:3.5.3.23]	0	0	0	0	0	10.8995	0	4.95541	0.982759	19.7381	0	8.887	9.86711	12.8536
K01485	codA	cytosine deaminase [EC:3.5.4.1]	15.9841	22	23.5	20	12	52.891	18	18	16.8718	31.7808	9	13.9275	11.9484	23.8763
K01486	ade	adenine deaminase [EC:3.5.4.2]	54	138	179	121	57	86.9052	144	55.9517	25.8559	39.8385	56	21.8876	21.9861	58.5554
K01487	E3.5.4.3, guaD	guanine deaminase [EC:3.5.4.3]	3	7	8	13.9844	8	20.8442	13	26.9534	9.87632	54.4261	10.9844	22.7506	11.8601	37.5541
K01488	add, ADA	adenosine deaminase [EC:3.5.4.4]	33	66	39	30	17	37.956	43	25.9936	12.951	19.8381	12	12.951	15.9673	17.912
K01489	cdd, CDA	cytidine deaminase [EC:3.5.4.5]	21	26	38	61	38	30.9096	21	28.9872	26.8035	28.8029	31	19.9091	13.9486	17.8949
K01491	folD	methylenetetrahydrofolate dehydrogenase (NADP+) / methenyltetrahydrofolate cyclohydrolase [EC:1.5.1.5 3.5.4.9]	111	196.5	204.5	222	143	120.879	169	147.987	62.9317	79.8041	98.993	61.8681	52.9608	79.8257
K01492	E2.1.2.3	phosphoribosylaminoimidazolecarboxamide formyltransferase [EC:2.1.2.3]	5.58333	5.6	4.22222	2.08889	3.70459	3.24167	3.81667	5.89949	0.5	4.20238	2.44697	3.29412	0.761905	2.5
K01493	comEB	dCMP deaminase [EC:3.5.4.12]	84	136	151	127	119	99	120	99	30	43	82	46.5	34	43
K01494	dcd	dCTP deaminase [EC:3.5.4.13]	4	10	11	10	4	4.84974	7	8	5.83952	19.7631	6	4.82674	2.84974	13.7251
K01495	GCH1, folE	GTP cyclohydrolase I [EC:3.5.4.16]	52	84	114	89	60	57.9152	63	64	20.9817	40.8044	36.9787	25.8911	19	41.8743
K01496	hisI	phosphoribosyl-AMP cyclohydrolase [EC:3.5.4.19]	10	10	22.5	9.5	4.83333	7	7.58333	5.5	4	4.5	2	5	1	1
K01497	ribA, RIB1	GTP cyclohydrolase II [EC:3.5.4.25]	3	0	0.75	2	0	10.6934	0	1	4.97195	16.842	0	11.8778	5.94454	10.8804
K01499	mch	methenyltetrahydromethanopterin cyclohydrolase [EC:3.5.4.27]	0	0	0	0	0	0	1	0	0	0	0	0	0	0
K01501	E3.5.5.1	nitrilase [EC:3.5.5.1]	0	2	2.5	1	0.5	1	3	0	0	0	1	1	0	0
K01507	ppa	inorganic pyrophosphatase [EC:3.6.1.1]	8.10556	12.224	19.7439	16.4977	12.2373	17.9832	20	6.17663	8.15122	18.1114	8.34863	6.99944	7.97268	18.9069
K01509	ENTPD2	adenosinetriphosphatase [EC:3.6.1.3]	0	0	0	0	0	0	0	0.00446429	0	0	0	0	0	0
K01512	acyP	acylphosphatase [EC:3.6.1.7]	11	7	12	8	2	21	12	7	1.98	5	7	4.98	3	6.98305
K01515	nudF	ADP-ribose pyrophosphatase [EC:3.6.1.13]	26	26	38	46	25	40.9433	43	22	8.95314	22.7608	19	7.97539	10.9354	22.7974
K01519	ITPA	inosine triphosphate pyrophosphatase [EC:3.6.1.-]	0	0	0	0	0	0	0	0	1	0	0	1	0	0
K01520	dut, DUT	dUTP pyrophosphatase [EC:3.6.1.23]	53.9667	105	115	134.464	83.4655	83.8749	119	65.988	25.9368	37.9364	56	38.9014	18.988	38.9237
K01521	cdh	CDP-diacylglycerol pyrophosphatase [EC:3.6.1.26]	0	0	0	0	0	9.88651	0	2.94847	8.94126	17.8656	0	9.97015	2.96815	20.8358
K01522	FHIT	bis(5'-adenosyl)-triphosphatase [EC:3.6.1.29]	0	0	0	1	0	0	0	0	0	0	0	0	0	0
K01523	hisE	phosphoribosyl-ATP pyrophosphohydrolase [EC:3.6.1.31]	3	19	22.2857	15.8378	6	3	20	9	2	1	7	3	0	2
K01524	ppx-gppA	exopolyphosphatase / guanosine-5'-triphosphate,3'-diphosphate pyrophosphatase [EC:3.6.1.11 3.6.1.40]	64	137.5	183	133.5	56	132.661	126	64.9421	28.7554	116.961	30.9925	53.5871	37.828	87.2965
K01525	apaH	bis(5'-nucleosyl)-tetraphosphatase (symmetrical) [EC:3.6.1.41]	0	0	0	0	0.985714	4.94292	0	1.97944	7.92088	26.6979	0	4.95091	9.87288	9.89707
K01530	E3.6.3.1	phospholipid-translocating ATPase [EC:3.6.3.1]	0	0	0	0	0	0	0	0	1	0	0	0	1	0
K01531	mgtA, mgtB	Mg2+-importing ATPase [EC:3.6.3.2]	20	43	41	14	2	73.6268	46	23.9347	35.7301	104.057	6	40.6863	41.7327	62.4775
K01533	copB	Cu2+-exporting ATPase [EC:3.6.3.4]	197.548	164.833	260.667	406.512	178.333	189.318	289.779	135.926	68.8333	53.6	138.958	50.6848	44.5833	65.9167
K01534	zntA	Cd2+/Zn2+-exporting ATPase [EC:3.6.3.3 3.6.3.5]	264.053	401	573	600.83	323.09	338.887	425.458	223.511	84.4142	187.818	222.988	94.7972	72.932	136.584
K01535	PMA1, PMA2	H+-transporting ATPase [EC:3.6.3.6]	0	0.428571	0	0	0	1	0	1	0	0	1	0	0	0
K01537	E3.6.3.8	Ca2+-transporting ATPase [EC:3.6.3.8]	244.017	373.849	388.53	448.277	330.026	263.304	406.588	353.908	92.5438	182.245	211.504	135.597	112.571	103.171
K01539	ATP1A	sodium/potassium-transporting ATPase subunit alpha [EC:3.6.3.9]	0	0	1.57143	1	1	0	0.571429	0.142857	0	0	0	0	0	0
K01541	E3.6.3.10	H+/K+-exchanging ATPase [EC:3.6.3.10]	0	0	0	0.166667	0	0	0	0	0	0	0	0	0	0
K01545	kdpF	K+-transporting ATPase ATPase F chain	0	0	0	0	0	0	0	0	0	1	0	2	0	4
K01546	kdpA	K+-transporting ATPase ATPase A chain [EC:3.6.3.12]	15	49	78	27	14	23.8601	25	18.9712	18.8805	49.5388	8	15.8733	18.8348	31.7676
K01547	kdpB	K+-transporting ATPase ATPase B chain [EC:3.6.3.12]	26	69.9973	110.996	56.9965	17	18.9123	34	21.9722	12.8854	50.5625	10	21.8854	18.8738	32.7126
K01548	kdpC	K+-transporting ATPase ATPase C chain [EC:3.6.3.12]	8	9	23	13	6	5.96969	15	8.98462	5.97015	21.8547	1	12	2	4.95789
K01551	arsA, ASNA1	arsenite-transporting ATPase [EC:3.6.3.16]	5	9	7	5	2	5	0	8	4	5	1	1	0	1
K01560	E3.8.1.2	2-haloacid dehalogenase [EC:3.8.1.2]	1	1	0	1	0	1	1	1	0	0	0	0	0	0
K01567	pdaA	peptidoglycan-N-acetylmuramic acid deacetylase [EC:3.5.1.-]	24	39	47	49	25	28	40.5	17	9	5	29	9	5	6
K01571	oadA	oxaloacetate decarboxylase, alpha subunit [EC:4.1.1.3]	156	224.964	376	306.548	178.8	155	256.321	99.5455	32.5	56.1	126.167	51.3333	23.625	61.2876
K01572	oadB	oxaloacetate decarboxylase, beta subunit [EC:4.1.1.3]	165.381	187.6	189.145	311.549	197.65	90.6797	183	199.528	61.9667	114.123	158.875	93.1667	60.3333	90.8177
K01573	oadG	oxaloacetate decarboxylase, gamma subunit [EC:4.1.1.3]	1	1	0	1	0	0	0	1	1.5	2	0	1	0	1
K01575	alsD, budA, aldC	acetolactate decarboxylase [EC:4.1.1.5]	20	30	28	60	19	42	44	18	7	3	6	3	5	8
K01577	oxc	oxalyl-CoA decarboxylase [EC:4.1.1.8]	46.9868	140.987	132.987	107.008	51.9868	143.55	165.933	75.7605	30.7389	96.1974	33	44.7083	49.8158	54.5921
K01578	MLYCD	malonyl-CoA decarboxylase [EC:4.1.1.9]	0	0	1	0	0	0	0	0	0	0	0	0	0	0
K01579	panD	aspartate 1-decarboxylase [EC:4.1.1.11]	34	41	46	63	51	29.9655	38	44	10.9872	41.9325	26	20.9162	18.9232	18.9579
K01580	E4.1.1.15, gadB, gadA, GAD	glutamate decarboxylase [EC:4.1.1.15]	31.9748	36	48	20	51	79.5454	27	75.9603	23.7895	103.081	18.9873	48.6692	35.7877	74.3882
K01581	E4.1.1.17, ODC1, speC, speF	ornithine decarboxylase [EC:4.1.1.17]	31.9836	92	73	48	30	124.483	86	46.8787	70.4821	144.682	12	63.6251	44.7199	80.4303
K01582	E4.1.1.18, ldcC, cadA	lysine decarboxylase [EC:4.1.1.18]	3.27333	0.412281	2.75	2.88608	1.40152	41.5869	0	13.5903	33.7502	138.876	0.903846	65.5367	37.3453	110.502
K01583	E4.1.1.19	arginine decarboxylase [EC:4.1.1.19]	0	0.236842	0	0	0.204545	0	0	0	0	0	0	0	0	0
K01584	adiA	arginine decarboxylase [EC:4.1.1.19]	0	0	1	0	0	24.7103	0	2.96018	20.7527	69.1346	2.97368	23.6975	20.7662	47.3993
K01585	speA	arginine decarboxylase [EC:4.1.1.19]	108	129	128	135	175	51.8304	64	173.956	71.8594	184.439	108.99	114.799	72.8664	99.7143
K01586	lysA	diaminopimelate decarboxylase [EC:4.1.1.20]	159	281	384	323	193.984	241.871	282	169.946	71.8618	104.623	168	99.8051	54.9272	77.789
K01588	purE	5-(carboxyamino)imidazole ribonucleotide mutase [EC:5.4.99.18]	56	121	129	123	85	67.984	96	68	31.9543	56.3882	63	31.9524	25.9498	34.9603
K01589	purK	5-(carboxyamino)imidazole ribonucleotide synthase [EC:6.3.4.18]	36	43	43	61	34	66.9793	51	45	22.8738	39.7162	15	26.9174	15.9547	25.8121
K01590	hdc, HDC	histidine decarboxylase [EC:4.1.1.22]	4	5	11	5	4	3	4	4	0	1	0	0	0	1
K01591	pyrF	orotidine-5'-phosphate decarboxylase [EC:4.1.1.23]	115	158.333	190	237	147	135.91	164	125.971	52.9127	104.781	119.97	77.8668	59.8862	76.8576
K01595	ppc	phosphoenolpyruvate carboxylase [EC:4.1.1.31]	24.9872	79	62	14.9872	19	118.572	61	31.9355	34.7466	97.1256	11.9954	29.7719	36.7953	73.3484
K01596	E4.1.1.32, pckA, PCK	phosphoenolpyruvate carboxykinase (GTP) [EC:4.1.1.32]	18	24	19	51	17	9	25	35	12	12	28	10	4	12
K01597	MVD, mvaD	diphosphomevalonate decarboxylase [EC:4.1.1.33]	16	32	16	21	9	39	28	19	5	3	10	3	6	5
K01598	PPCDC, coaC	phosphopantothenoylcysteine decarboxylase [EC:4.1.1.36]	2	0	2	0	2	1	3	1	0	0	0	0	0	0
K01599	hemE, UROD	uroporphyrinogen decarboxylase [EC:4.1.1.37]	2	3.5	4	10.5	7	24.8399	6	11.2152	19.9077	40.7021	6.98488	19.8741	13.8879	25.8629
K01607	pcaC	4-carboxymuconolactone decarboxylase [EC:4.1.1.44]	39.0333	65.2238	63.6667	58.1833	46.5515	43.0126	56.203	38.9167	8.45	16.5667	25.4765	16	6.83333	9.66667
K01608	gcl	tartronate-semialdehyde synthase [EC:4.1.1.47]	0	0	0	1	1	17.6137	1	7.77253	24.6114	54.1682	1.8	35.8192	16.8272	66.9323
K01609	trpC	indole-3-glycerol phosphate synthase [EC:4.1.1.48]	12	18	11	25	28	20	7	17	5	9	17	4	3	5
K01610	E4.1.1.49, pckA	phosphoenolpyruvate carboxykinase (ATP) [EC:4.1.1.49]	211.99	300	359.976	374	348.98	267.827	278.996	345.948	108.852	225.771	253.998	146.881	116.941	166.724
K01611	speD, AMD1	S-adenosylmethionine decarboxylase [EC:4.1.1.50]	8	6	14	4	5	14.9398	4	10.9873	8.9622	23.8065	9.9875	16.9275	6.94357	23.8549
K01613	psd, PISD	phosphatidylserine decarboxylase [EC:4.1.1.65]	36.5833	79.5833	56.2167	38.1833	20.3333	58.1798	65.4905	44.7759	19.2786	43.6021	26.25	25.7688	24.0868	30.3049
K01615	gcdA	glutaconyl-CoA decarboxylase [EC:4.1.1.70]	5	12.4103	4	12.2858	12.66	4.91	12	15.3333	4	2.5	15.5	5	2.5	7
K01619	deoC, DERA	deoxyribose-phosphate aldolase [EC:4.1.2.4]	77.25	87	103	133	86	78.3726	56	94.7377	36.975	38.9298	58	46.9767	31.9559	38.6631
K01620	ltaE	threonine aldolase [EC:4.1.2.48]	48	61	98	105	46	28.9032	70	35.974	9.94936	47.5511	38	17.895	16.9448	31.8018
K01621	xfp, xpk	xylulose-5-phosphate/fructose-6-phosphate phosphoketolase [EC:4.1.2.9 4.1.2.22]	143	207.957	188	204	129	205	241	102	43	38	47	25	40	33
K01623	ALDO	fructose-bisphosphate aldolase, class I [EC:4.1.2.13]	1	0	0	0	0	0	0	0	1	0	0	0	0	0
K01624	FBA, fbaA	fructose-bisphosphate aldolase, class II [EC:4.1.2.13]	228	281.333	352.114	382	292	220.189	305	297.96	123.153	211.617	246	154.915	121.936	195.854
K01625	eda	2-dehydro-3-deoxyphosphogluconate aldolase / (4S)-4-hydroxy-2-oxoglutarate aldolase [EC:4.1.2.14 4.1.3.42]	37	41	61	83	58	50.9802	55	49	23.9828	40.8431	37	28.9474	27.9454	28.9501
K01626	E2.5.1.54, aroF, aroG, aroH	3-deoxy-7-phosphoheptulonate synthase [EC:2.5.1.54]	65	79	131	133	95	85.8032	124	46.9073	46.741	111.288	64.9863	61.6905	36.8291	59.6879
K01627	kdsA	2-dehydro-3-deoxyphosphooctonate aldolase (KDO 8-P synthase) [EC:2.5.1.55]	22	37	27	43	48.5	11.9828	17	61.987	18.9715	39.9538	29.987	25.9535	30.9778	21.9964
K01628	fucA	L-fuculose-phosphate aldolase [EC:4.1.2.17]	5	16	25	43	16	31.8142	30	22.9861	7.96708	20.7966	22	13.9011	5.96368	26.8653
K01629	rhaD	rhamnulose-1-phosphate aldolase [EC:4.1.2.19]	33	81	110	76	61	22.8625	48	49	25.8396	37.78	23	14.9393	26.8602	32.7469
K01630	garL	2-dehydro-3-deoxyglucarate aldolase [EC:4.1.2.20]	18	19	25	19	6	15.8719	9	5.98611	9.88289	25.8024	1.98592	12.8665	8.87898	20.7773
K01631	dgoA	2-dehydro-3-deoxyphosphogalactonate aldolase [EC:4.1.2.21]	0	0	0	0	0	6.91297	0	3.96519	4.92518	17.7965	0.986111	8.4507	5.94734	23.7732
K01633	folB	dihydroneopterin aldolase / 7,8-dihydroneopterin epimerase [EC:4.1.2.25 5.1.99.8]	1	3	6	9	4	11.9789	7	6.98592	2.98071	10.958	9	10.9472	1	3.98038
K01635	lacD	tagatose 1,6-diphosphate aldolase [EC:4.1.2.40]	15	25	20	26.875	5	25	35	16	6	2	5	5	3	2
K01637	E4.1.3.1, aceA	isocitrate lyase [EC:4.1.3.1]	0	0	0	0	0	17.8276	0	1.97915	12.8716	39.6517	0.987654	14.8973	10.8699	31.7215
K01638	aceB, glcB	malate synthase [EC:2.3.3.9]	0.986111	0	0	0.983871	0.983471	31.5374	0	11.8074	34.6144	110.461	0.984375	43.5666	28.6763	72.3873
K01639	E4.1.3.3, nanA, NPL	N-acetylneuraminate lyase [EC:4.1.3.3]	35	45.95	65.8974	65	57.8599	50.7301	66	69.9377	38.8726	67.5144	52.9207	43.7583	36.8222	52.5814
K01640	E4.1.3.4, HMGCL, hmgL	hydroxymethylglutaryl-CoA lyase [EC:4.1.3.4]	0	0	2	2	2	1	0	2	0	0	2	0	1	3
K01641	E2.3.3.10	hydroxymethylglutaryl-CoA synthase [EC:2.3.3.10]	35	57	45	30	15	64	57	28	8	10	11	13	13	7
K01643	citF	citrate lyase subunit alpha / citrate CoA-transferase [EC:2.8.3.10]	39	66	93	71	31	61.9123	36	40.9921	16.8933	45.6967	39.9537	16.9308	21.8351	25.8858
K01644	citE	citrate lyase subunit beta / citryl-CoA lyase [EC:4.1.3.34]	33	41	50	62	17	35.9791	28	16	7.94045	19.908	22	7.96053	9.9796	15.9396
K01646	citD	citrate lyase subunit gamma (acyl carrier protein)	5	6	12	6	2	10.9839	4	5	6.9394	7.89771	3.98529	5.94731	2	5.91198
K01647	CS, gltA	citrate synthase [EC:2.3.3.1]	127	182	274	222.75	136.75	142.911	232	104.987	64.8805	83.338	118	74.8324	34.9276	75.7334
K01649	leuA, IMS	2-isopropylmalate synthase [EC:2.3.3.13]	222	402	619	468	317	201.902	370	256.96	82.8961	174.562	203	130.906	87.8901	117.704
K01652	E2.2.1.6L, ilvB, ilvG, ilvI	acetolactate synthase I/II/III large subunit [EC:2.2.1.6]	362.707	510.5	672.267	817.454	469.383	484.028	603.045	268.89	171.58	322.939	283.757	176.434	139.151	254.964
K01653	E2.2.1.6S, ilvH, ilvN	acetolactate synthase I/III small subunit [EC:2.2.1.6]	54.1	73.6667	128.5	121	57.7667	57.5759	79.1667	42.4859	20.9197	45.7886	40.6667	33.8256	17.9062	37.7768
K01654	E2.5.1.56, neuB	N-acetylneuraminate synthase [EC:2.5.1.56]	36.1111	47.25	66.3333	43.9167	24.2149	20.5	31.5333	11.2333	7.5	16.5833	18.0833	21.5	4.625	29
K01657	trpE	anthranilate synthase component I [EC:4.1.3.27]	68	79	86	100	74.5	58.8865	47	71.9627	22.9077	81.6501	40	36.869	20.8767	43.742
K01658	trpG	anthranilate synthase component II [EC:4.1.3.27]	13	21	14.5	27.5	19	15	8	19	7	8.00588	9	4.5	2	6.01705
K01659	prpC	2-methylcitrate synthase [EC:2.3.3.5]	1	0	0	0.25	0.25	20.7279	0	0.985075	13.8702	32.007	0	21.7844	16.8398	25.733
K01661	menB	naphthoate synthase [EC:4.1.3.36]	64	80	119	111	114	58.941	85	74.9893	24.9382	68.8819	60.9872	49.9493	38.9718	45.9192
K01662	dxs	1-deoxy-D-xylulose-5-phosphate synthase [EC:2.2.1.7]	245.333	432	447	392	296	296.818	347	271.962	101.349	194.588	181.987	123.64	76.5475	124.604
K01663	HIS7	glutamine amidotransferase / cyclase [EC:2.4.2.- 4.1.3.-]	0	1	0	1	0	0	0	1	1	0	1	1	0	0
K01664	pabA	para-aminobenzoate synthetase component II [EC:2.6.1.85]	1	2	1	4	2	5.94271	5	2.98718	8.90747	17.7368	4	5.45883	3.96462	6.9392
K01665	pabB	para-aminobenzoate synthetase component I [EC:2.6.1.85]	7	27	19	18	8	8.95475	10	16.9516	13.8917	35.6257	7	8.93691	13.8515	26.8013
K01666	mhpE	4-hydroxy 2-oxovalerate aldolase [EC:4.1.3.39]	16	18	13	31	21	34.9454	18	16	8.96078	28.5227	18	5.94689	4.87054	7.95018
K01667	tnaA	tryptophanase [EC:4.1.99.1]	36	40	26	27	57	34.706	31	66.9589	34.8727	105.376	47.4591	54.6539	30.8246	83.2708
K01668	E4.1.99.2	tyrosine phenol-lyase [EC:4.1.99.2]	1	2	0	2	3	0	3	0	0	1	3.5	0	1	1
K01669	phrB	deoxyribodipyrimidine photo-lyase [EC:4.1.99.3]	1	0	0	0	0	10.8635	0	1.97778	6.942	43.417	0	13.8912	18.8216	25.8953
K01671	yihT	sulfofructosephosphate aldolase [EC:4.1.2.57]	0	0	0	2	0	7	0	2	7	29	0	7	9	17
K01673	cynT, can	carbonic anhydrase [EC:4.2.1.1]	10	41	56	43	23	25.8283	41	16.9878	17.925	51.4892	10	18.8526	15.8836	16.87
K01674	cah	carbonic anhydrase [EC:4.2.1.1]	0	0	0	0	0	0	0	0	0	0	0	1	1	1
K01676	E4.2.1.2A, fumA, fumB	fumarate hydratase, class I [EC:4.2.1.2]	73.9685	71.9901	92.9808	120.982	143.96	53.7232	59.9889	165.339	69.7454	210.971	90.9786	104.745	72.7979	122.494
K01677	E4.2.1.2AA, fumA	fumarate hydratase subunit alpha [EC:4.2.1.2]	78	113	142	144	82	74	125	33.5	12	20	75	30	14	18
K01678	E4.2.1.2AB, fumB	fumarate hydratase subunit beta [EC:4.2.1.2]	45	81	106	112	59	43	65	25	7	15	41	14	11	15
K01679	E4.2.1.2B, fumC	fumarate hydratase, class II [EC:4.2.1.2]	34	62	70	69.9934	33	63.9668	53.0833	89.9499	23.8914	60.7365	42	29.8735	24.9557	29.8414
K01681	ACO, acnA	aconitate hydratase [EC:4.2.1.3]	292.986	488.947	634.875	586.04	325.837	284.122	509.913	210.341	96.5763	197.459	221.56	121.567	88.6842	156.214
K01682	acnB	aconitate hydratase 2 / 2-methylisocitrate dehydratase [EC:4.2.1.3 4.2.1.99]	1.98362	0	0	0	0	17.8725	0	7.9389	25.7907	72.525	0	40.65	12.8877	63.5543
K01684	dgoD	galactonate dehydratase [EC:4.2.1.6]	2	3	11	14	5	17.7943	4	4.97356	12.8103	33.5426	5	28.6017	9.89343	30.5633
K01685	uxaA	altronate hydrolase [EC:4.2.1.7]	24	56	72	100	74	85.8287	74	75.9522	25.9151	84.4634	67.9747	41.7501	27.9079	55.6593
K01686	uxuA	mannonate dehydratase [EC:4.2.1.8]	83	111	139	201	115	110.798	110	114	44.8366	97.4617	123.487	77.7869	48.8582	75.6491
K01687	ilvD	dihydroxy-acid dehydratase [EC:4.2.1.9]	319	428.909	675.5	722.75	499.973	370.87	482	335.986	116.698	259.152	368.997	168.868	120.9	195.3
K01689	ENO, eno	enolase [EC:4.2.1.11]	318	494.977	502.833	467	381.954	273.966	424	301	108.989	184.918	197.893	128.955	122.964	131.924
K01690	edd	phosphogluconate dehydratase [EC:4.2.1.12]	0	0	0	0	0	8.91391	1	1.98701	17.8274	57.4203	0	15.8447	13.841	25.7405
K01692	paaF, echA	enoyl-CoA hydratase [EC:4.2.1.17]	1	2	1	1.5	0	4.8977	0	2.93218	2.93218	13.6485	0	2.8963	2.93333	0
K01693	hisB	imidazoleglycerol-phosphate dehydratase [EC:4.2.1.19]	55	56.5	85	81	44	30	63	26	7	23	31.5	14	4	22
K01694	TRP	tryptophan synthase [EC:4.2.1.20]	0	0.833333	0	0	0	0.264706	0	1.0303	0	0	1	1	1	0
K01695	trpA	tryptophan synthase alpha chain [EC:4.2.1.20]	34	37	37.9947	28	28	33.8599	39	25	9.89245	28.7743	19	21.88	13.9321	17.9395
K01696	trpB	tryptophan synthase beta chain [EC:4.2.1.20]	114.496	175.833	122.5	163.75	155.917	147.32	119	101.913	36.9718	96.7545	101.988	60.3991	31.9396	53.8349
K01697	CBS	cystathionine beta-synthase [EC:4.2.1.22]	1	4	2	2	3.4	1.5	2	4	0.5	1	0	1	1.83333	0.5
K01698	hemB, ALAD	porphobilinogen synthase [EC:4.2.1.24]	49	77	91	135.993	68	59.878	54	23	25.8612	40.6776	51.9424	25.8469	16.8958	33.7594
K01699	pduC	propanediol dehydratase large subunit [EC:4.2.1.28]	1	5	0	11.5	13	28.3333	3.5	6	8.98182	8.66667	10	7.99083	1	25
K01702	LEU1	3-isopropylmalate dehydratase [EC:4.2.1.33]	0	0	1	1	0	0	0	0	0	0	0	0	0	0
K01703	leuC, IPMI-L	3-isopropylmalate/(R)-2-methylmalate dehydratase large subunit [EC:4.2.1.33 4.2.1.35]	176.238	297.167	366.5	348	227.5	153.785	237	189.726	73.747	135.716	161.484	98.86	58.8825	102.86
K01704	leuD, IPMI-S	3-isopropylmalate/(R)-2-methylmalate dehydratase small subunit [EC:4.2.1.33 4.2.1.35]	56.5	96	129.5	118	74	54.938	59.75	64.9867	26.991	46.8878	48.5	36.974	22.9473	28.9419
K01705	LYS4	homoaconitate hydratase [EC:4.2.1.36]	0	0	0	0	0	0	0	1	0	0	0	0	0	0
K01706	gudD	glucarate dehydratase [EC:4.2.1.40]	43.9915	11	25.9924	25.9924	12	15.9336	19	17.9408	14.9478	48.6805	9	13.9614	15.9238	29.8749
K01708	garD	galactarate dehydratase [EC:4.2.1.42]	32	21	29	19.9855	9	20.8781	24	13.9941	22.8713	43.7489	5	25.8041	16.8636	45.7694
K01709	rfbG	CDP-glucose 4,6-dehydratase [EC:4.2.1.45]	72	77	113	120.5	57	46	66	28	17	21	60	24	4	28
K01710	E4.2.1.46, rfbB, rffG	dTDP-glucose 4,6-dehydratase [EC:4.2.1.46]	198.111	291.829	327.84	305.917	302.833	234.25	296.25	276.606	103.721	188.25	179.658	165.037	90.6695	184.485
K01711	gmd, GMDS	GDPmannose 4,6-dehydratase [EC:4.2.1.47]	173.84	163.142	225.423	244.237	214.275	69.8505	123	167.48	42.1526	125.864	165.736	74.3779	55.8674	100.087
K01712	hutU, UROC1	urocanate hydratase [EC:4.2.1.49]	61	71	53	78	96.9909	34	45	133	49	83	103	74	37	63
K01713	pheC	cyclohexadienyl dehydratase [EC:4.2.1.51 4.2.1.91]	0	0	0	0	0	0	0	1	0	0	0	0	0	0
K01714	dapA	4-hydroxy-tetrahydrodipicolinate synthase [EC:4.3.3.7]	114	210	284	222	153	125.912	183	117.987	50.9225	101.693	109	63.908	66.9147	82.7437
K01715	crt	enoyl-CoA hydratase [EC:4.2.1.17]	33.5	43	44	70.75	38	39	47	26.1667	14.6097	12.5648	26	26.072	10	18.5495
K01716	fabA	3-hydroxyacyl-[acyl-carrier protein] dehydratase / trans-2-decenoyl-[acyl-carrier protein] isomerase [EC:4.2.1.59 5.3.3.14]	0	0	0	0	0	7.93887	0	1	2	16.8956	0	7.97487	4.96955	10.9696
K01719	hemD, UROS	uroporphyrinogen-III synthase [EC:4.2.1.75]	12	30	24	40	38	18.8741	14	53.9623	23.844	73.5532	30.9844	32.8756	41.9093	38.8327
K01720	prpD	2-methylcitrate dehydratase [EC:4.2.1.79]	0	0	0	0	0	9.88453	0	1.96692	11.8815	51.4721	0.983871	12.8541	15.8703	26.7269
K01725	cynS	cyanate lyase [EC:4.2.1.104]	0	0	0	3.97727	1	3.90974	1	0	0.978261	8.85092	0	0.977778	1.96586	0.977778
K01727	hysA, hylA, hylB	hyaluronate lyase [EC:4.2.2.1]	0	0	3	4	1	0	0	0	2	0	0	1	4	1
K01728	pel	pectate lyase [EC:4.2.2.2]	0	0	0	0	1	0	0	0	0	0	0	0	0	0
K01729	algL	poly(beta-D-mannuronate) lyase [EC:4.2.2.3]	0	0	0	0	0	0	0	0	0	0	0	0	1	0
K01730	ogl	oligogalacturonide lyase [EC:4.2.2.6]	0	0	0	0	0	0	0	0	4	0	0	0	0	0
K01733	thrC	threonine synthase [EC:4.2.3.1]	190	227.5	366	365	217	161.872	274	185.979	64.9085	115.691	156	77.8622	54.9428	79.8013
K01734	mgsA	methylglyoxal synthase [EC:4.2.3.3]	54	51	60	107	45	41.9609	62	50.987	12.973	33.9385	51	38.9594	22.9549	43.9216
K01735	aroB	3-dehydroquinate synthase [EC:4.2.3.4]	61	116	172.5	155.889	83	53.8805	93	66.987	16.9402	63.7591	47	52.8887	29.9646	43.9638
K01736	aroC	chorismate synthase [EC:4.2.3.5]	110	153.667	234.5	213	108	92.9278	150.5	99.9836	45.917	88.8036	86	53.8913	42.9536	52.9931
K01737	queD, ptpS, PTS	6-pyruvoyltetrahydropterin/6-carboxytetrahydropterin synthase [EC:4.2.3.12 4.1.2.50]	16	25	53	29	20	10.9744	27	20	6.96137	25.9278	10	9.97482	7.99438	7.98243
K01738	cysK	cysteine synthase A [EC:2.5.1.47]	159	232.5	353.5	411.222	234.843	171.446	269.061	157	78.4345	112.876	161.714	67.2663	46.1138	63.4261
K01739	metB	cystathionine gamma-synthase [EC:2.5.1.48]	5	4	3	14	5	25.9148	14.5	8.98911	20.9154	44.8513	5.49213	17.9484	6.47098	18.8998
K01740	metY	O-acetylhomoserine (thiol)-lyase [EC:2.5.1.49]	315.356	402.8	627.542	542.133	457.5	260.5	380.3	307	99	154	337	129	82	133
K01744	aspA	aspartate ammonia-lyase [EC:4.3.1.1]	28	36.5	38	52	34	22.9682	34.9167	38.5	15.9706	43.7793	38	28.9476	20.9655	22.8924
K01745	hutH, HAL	histidine ammonia-lyase [EC:4.3.1.3]	37	39	42	73	70	14	21	82	40	46	64	41	36	32
K01746	E4.3.1.4	formiminotetrahydrofolate cyclodeaminase [EC:4.3.1.4]	0	0	0	0	0	0	0	0	0	0	0	0	0	1
K01749	hemC, HMBS	hydroxymethylbilane synthase [EC:2.5.1.61]	27	30	50	44	17	20	22	12.9748	12.9107	46.8438	11	19.9622	6.98718	26.8249
K01750	E4.3.1.12, ocd	ornithine cyclodeaminase [EC:4.3.1.12]	2	0	5	7	1	4	5	2	1	0	2	0	3	1
K01751	E4.3.1.15	diaminopropionate ammonia-lyase [EC:4.3.1.15]	11.9848	31	45	65	21	41.7462	62	32.9545	13.9	43.4503	40	21.803	14.8788	37.6818
K01752	E4.3.1.17, sdaA, sdaB, tdcG	L-serine dehydratase [EC:4.3.1.17]	118	235	284	303	146	146.659	207.988	150.924	71.6809	220.874	95.9746	108.999	80.6872	145.127
K01753	dsdA	D-serine dehydratase [EC:4.3.1.18]	7	18	33	21	11	22.6218	12	9.80315	19.5996	34.2041	10	19.5558	12.7755	39.4526
K01754	E4.3.1.19, ilvA, tdcB	threonine dehydratase [EC:4.3.1.19]	136	173	210	247	164	177.743	154	147.941	68.7414	138.482	115.98	94.7768	41.8778	103.581
K01755	argH, ASL	argininosuccinate lyase [EC:4.3.2.1]	200.333	261	318.833	363	246.5	181.953	248.909	180.989	68.7492	125.816	184.994	129.891	70.9701	109.775
K01756	purB, ADSL	adenylosuccinate lyase [EC:4.3.2.2]	293	450	538	515.875	355	295.889	399	309.962	112.942	173.753	236.988	162.446	110.929	131.748
K01758	CTH	cystathionine gamma-lyase [EC:4.4.1.1]	2	2	2	5	5	1	2	0	0	1	0	1.5	1	0
K01759	GLO1, gloA	lactoylglutathione lyase [EC:4.4.1.5]	16	23	27	24	21	8.97452	17	16.9872	12.9513	22.846	8	13.9365	10.9282	18.9431
K01760	metC	cystathionine beta-lyase [EC:4.4.1.8]	13.2	26.2	30.4583	24.3667	19	29.9609	30.7	27.7671	25.3385	34.6811	8	17.8689	13.9241	29.054
K01761	E4.4.1.11	methionine-gamma-lyase [EC:4.4.1.11]	1	1	2	7	1	1	2	1	1	2	6	0	1	0
K01766	csdA	cysteine sulfinate desulfinase [EC:4.4.1.-]	0	0	1	0	3	8.92216	0	5.26417	13.8888	36.5819	1	17.8447	5.90786	20.806
K01768	E4.6.1.1	adenylate cyclase [EC:4.6.1.1]	3	5	8.05556	5	2	5	8	4	0	0	3	1	1	1
K01770	ispF	2-C-methyl-D-erythritol 2,4-cyclodiphosphate synthase [EC:4.6.1.12]	41	87.125	122.903	99	55.5	49.987	70.5	55	22.9702	38.9193	44	32.9885	20.6476	26.953
K01771	plc	1-phosphatidylinositol phosphodiesterase [EC:4.6.1.13]	1	0	0	0	0	0	0	0	0	1	0	1	0	0
K01772	hemH, FECH	protoporphyrin/coproporphyrin ferrochelatase [EC:4.99.1.1 4.99.1.9]	18.993	37	52	30	23	36.9101	28	12.9742	7.91502	21.8391	5	15.8586	16.8969	18.8419
K01775	alr	alanine racemase [EC:5.1.1.1]	117	197	240	251.486	103	117.89	170	129.972	61.8461	139.328	79	59.8259	46.8563	68.6621
K01776	murI	glutamate racemase [EC:5.1.1.3]	73.9875	136	167	144	113	96.9097	126	103.963	38.9553	77.6948	65.9831	41.942	35.894	55.7647
K01777	prdF	proline racemase [EC:5.1.1.4]	1	1	2	1	1	0	0	1	0	0	1	0	0	1
K01778	dapF	diaminopimelate epimerase [EC:5.1.1.7]	72	125	141	124	76	90.8855	92	68	25.9539	48.8287	47.4872	31.939	25.9794	42.8851
K01779	racD	aspartate racemase [EC:5.1.1.13]	39.0133	59	72	60	35	63.0529	55	20.0544	8.04037	42.2455	12.0139	10.0961	17.1096	16.2503
K01782	fadJ	3-hydroxyacyl-CoA dehydrogenase / enoyl-CoA hydratase / 3-hydroxybutyryl-CoA epimerase [EC:1.1.1.35 4.2.1.17 5.1.2.3]	0	0	0	0	0	12.8491	0	2.97062	23.8014	31.6659	0.980392	16.883	9.88418	36.8003
K01783	rpe, RPE	ribulose-phosphate 3-epimerase [EC:5.1.3.1]	73	117	162	124	110	103.957	121	109.984	38.9902	64.8151	89	39.9783	22.9945	59.8426
K01784	galE, GALE	UDP-glucose 4-epimerase [EC:5.1.3.2]	282.01	397	528.833	461.782	292.062	302.861	396.917	238.611	118.9	163.69	218.875	160.124	76.7204	120.301
K01785	galM, GALM	aldose 1-epimerase [EC:5.1.3.3]	52	76	72	110	64	77.8397	71	127.04	38.3033	70.3396	65.069	45.1553	42.9321	42.5652
K01786	araD	L-ribulose-5-phosphate 4-epimerase [EC:5.1.3.4]	66	74.7687	94.6389	146.519	72.4929	87.4271	106.319	73.2418	26.4115	53.5151	60.0771	36.9482	27.9771	37.875
K01787	RENBP	N-acylglucosamine 2-epimerase [EC:5.1.3.8]	19	32	49	51	38	18	31.25	53	11	29.9	21	28.8	12.4	11
K01788	nanE	N-acylglucosamine-6-phosphate 2-epimerase [EC:5.1.3.9]	45	39	60	73.3333	21	46.2557	57	28	18.9349	34.4782	18	12.9612	9.97402	17.8715
K01790	rfbC, rmlC	dTDP-4-dehydrorhamnose 3,5-epimerase [EC:5.1.3.13]	79	97	176	126.5	86	83.5	128	90.8333	34	62.6667	56.5	47	37	36.6667
K01791	wecB	UDP-N-acetylglucosamine 2-epimerase (non-hydrolysing) [EC:5.1.3.14]	155.357	192.375	177.931	236.063	198.987	175.388	171.157	198.53	85.8131	142.425	137.875	99.1554	67.0597	114.521
K01792	E5.1.3.15	glucose-6-phosphate 1-epimerase [EC:5.1.3.15]	1	1	0	0	0	9.94385	0	1.97403	8	28.6389	0	11.9044	5.98462	11.9337
K01796	E5.1.99.4, AMACR, mcr	alpha-methylacyl-CoA racemase [EC:5.1.99.4]	0	0	0	0	0	0	1	0	0	0	0	0	0	0
K01799	nicE, maiA	maleate isomerase [EC:5.2.1.1]	1	0	0	0	0	0	0	0	0	0	0	0	0	0
K01802	E5.2.1.8	peptidylprolyl isomerase [EC:5.2.1.8]	16.3333	18.5	9.03333	9.25	16.4	2.6	5.5	17.625	7.5	4	5.16667	4.5	4.4	1.5
K01803	TPI, tpiA	triosephosphate isomerase (TIM) [EC:5.3.1.1]	153.794	247	283.904	263.786	188	192.916	243	210.488	79.0688	129.679	138.5	76.8923	70.9234	85.8166
K01804	araA	L-arabinose isomerase [EC:5.3.1.4]	94.9908	155	225	284.5	190	186.834	203.5	127.967	60.8384	130.608	162.474	63.9233	71.7676	109.1
K01805	xylA	xylose isomerase [EC:5.3.1.5]	19.9857	30	29	40	62	33.8752	11	77.9371	34.8467	97.5163	50	52.7423	47.9045	63.5898
K01807	rpiA	ribose 5-phosphate isomerase A [EC:5.3.1.6]	27	46	37	51	16	42.9637	58	24	11.9792	26.838	6	16.9598	13.9535	13.9307
K01808	rpiB	ribose 5-phosphate isomerase B [EC:5.3.1.6]	39.6667	56	76	57.96	39	28.9714	76	57	17.947	26.8899	51	24	20	26.9512
K01809	manA, MPI	mannose-6-phosphate isomerase [EC:5.3.1.8]	81	94	116.333	117.5	80.4	72	105	69	45.737	71.7359	44.5	37.2126	35.9277	43.9091
K01810	GPI, pgi	glucose-6-phosphate isomerase [EC:5.3.1.9]	245.748	390.922	477.95	502.958	314.571	283.65	374.554	258.516	106.902	193.515	224.796	124.827	114.876	165.391
K01811	xylS, yicI	alpha-D-xyloside xylohydrolase [EC:3.2.1.177]	149.8	200.983	202.667	299.75	229.5	147.663	195.852	230.213	93.1121	198.456	199	116.721	92.2267	136.412
K01812	uxaC	glucuronate isomerase [EC:5.3.1.12]	34	73.5	98	142.998	89	78.8642	104	97.8959	34.8664	89.7022	99	61.8365	29.949	51.8453
K01813	rhaA	L-rhamnose isomerase [EC:5.3.1.14]	65.975	102	173	125	68	60.8723	91	76.9865	39.6267	73.5998	49	24.8642	20.9414	63.3465
K01814	hisA	phosphoribosylformimino-5-aminoimidazole carboxamide ribotide isomerase [EC:5.3.1.16]	49	90	124	74	43	34.9671	72	41.9699	7.96458	31.8766	32.5	18.9921	8.98032	22.8739
K01815	kduI	4-deoxy-L-threo-5-hexosulose-uronate ketol-isomerase [EC:5.3.1.17]	27	41	53	61	62	42.9451	32	46.9624	23.9222	59.8359	54.9801	41.9084	22.9628	37.8405
K01816	hyi, gip	hydroxypyruvate isomerase [EC:5.3.1.22]	4	5	4	8	0.984375	8.97677	5	10.991	12.5261	27.826	2	16.9627	7.93009	32.9432
K01817	trpF	phosphoribosylanthranilate isomerase [EC:5.3.1.24]	7	13	7.25	14.5	11.75	5	14	7	6.25	4.0041	2	2	4	3.25
K01818	fucI	L-fucose/D-arabinose isomerase [EC:5.3.1.25 5.3.1.3]	39.9867	41	58	157	93.7367	70.7889	109.25	121.947	38.8635	107.467	99.7373	68.525	58.7793	92.6127
K01819	E5.3.1.26, lacA, lacB	galactose-6-phosphate isomerase [EC:5.3.1.26]	8	34	15	12	7	23	32	16.5	3	1	2	2	9	6
K01821	praC, xylH	4-oxalocrotonate tautomerase [EC:5.3.2.6]	4	4	6	6	2	4.95122	9	3.94997	4.975	10.8029	0	2	4.97368	3.95119
K01823	idi, IDI	isopentenyl-diphosphate Delta-isomerase [EC:5.3.3.2]	12	32	30	22	4	23	33	17	10.974	24.7335	8	11.9859	9.98649	15.9601
K01825	fadB	3-hydroxyacyl-CoA dehydrogenase / enoyl-CoA hydratase / 3-hydroxybutyryl-CoA epimerase / enoyl-CoA isomerase [EC:1.1.1.35 4.2.1.17 5.1.2.3 5.3.3.8]	2.9821	0	0	1	0	22.8021	0	5.96684	24.8093	80.3941	0	24.8497	15.8647	55.6001
K01826	hpaF, hpcD	5-carboxymethyl-2-hydroxymuconate isomerase [EC:5.3.3.10]	0	0	0	0	0	4	0	0	5	6	0	3	1	0
K01834	PGAM, gpmA	2,3-bisphosphoglycerate-dependent phosphoglycerate mutase [EC:5.4.2.11]	48	106	76	100	55	104.919	121	87.9744	32.9392	51.8622	37	37.9179	42.9316	43.8294
K01835	pgm	phosphoglucomutase [EC:5.4.2.2]	307.5	421	447	487	371	321.434	364.5	295.963	113.914	215.586	279.494	148.934	116.432	157.985
K01836	PGM3	phosphoacetylglucosamine mutase [EC:5.4.2.3]	0	0	0	0	0	0	0	0	0	0	0	0	0.833333	0
K01838	pgmB	beta-phosphoglucomutase [EC:5.4.2.6]	20	29	28	39	18	42	30	14.9808	9.78036	24.8062	11	13.9608	12.9808	10.9545
K01839	deoB	phosphopentomutase [EC:5.4.2.7]	91	122	177	166	97	124.882	108	74.9167	25.8219	71.5745	113	44.7447	28.8706	67.561
K01840	manB	phosphomannomutase [EC:5.4.2.8]	55.5	58	63.925	96	93.8	29.399	40.5	103.963	54.9014	109.672	48.625	66.8523	43.914	48.7312
K01841	pepM	phosphoenolpyruvate phosphomutase [EC:5.4.2.9]	29	24	43	43	30	33	27	27	12	14	17	14	12	23
K01843	kamA	lysine 2,3-aminomutase [EC:5.4.3.2]	3	5	2	12	5	4	4	28	5	5	5	2	0	3
K01844	kamD	beta-lysine 5,6-aminomutase alpha subunit [EC:5.4.3.3]	3	1	1	14	4	0	3	8	4	4	3	4	1	2
K01845	hemL	glutamate-1-semialdehyde 2,1-aminomutase [EC:5.4.3.8]	76.6667	88	111.5	143	74	65.3814	61	38.8659	29.6449	55.7313	51	35.8202	14.9318	43.8606
K01846	glmS, mutS, mamA	methylaspartate mutase sigma subunit [EC:5.4.99.1]	0	0	0	0	0	4	1	0	0	0	0	1	0	1
K01847	MUT	methylmalonyl-CoA mutase [EC:5.4.99.2]	136	171	142	195	293.923	59.9474	78	326.458	111.392	276.225	176	152.964	140.176	130.826
K01848	E5.4.99.2A, mcmA1	methylmalonyl-CoA mutase, N-terminal domain [EC:5.4.99.2]	3	0	0	0	2.07692	1.78546	0	3.4955	14.4552	8.8458	0	9.79048	1.54691	14.8874
K01849	E5.4.99.2B, mcmA2	methylmalonyl-CoA mutase, C-terminal domain [EC:5.4.99.2]	0	0	0	0	0	0	0	0	3	0	0	0	0	0
K01851	pchA	salicylate biosynthesis isochorismate synthase [EC:5.4.4.2]	0	0	0	0	0	0	0	1	0	0	0	0	0	0
K01854	glf	UDP-galactopyranose mutase [EC:5.4.99.9]	111	216.847	318.762	273.9	149	141	239	103	54	55	102	46	47	51.6667
K01857	pcaB	3-carboxy-cis,cis-muconate cycloisomerase [EC:5.5.1.2]	0	0	0	1	0	0	0	0	0	0	0	0	0	0
K01858	INO1, ISYNA1	myo-inositol-1-phosphate synthase [EC:5.5.1.4]	40	59	86	68	101	16	43	113	26	78	83	64	57	42
K01866	YARS, tyrS	tyrosyl-tRNA synthetase [EC:6.1.1.1]	220.996	347	499	447	267	267.657	343	279.961	105.961	165.746	209.986	137.851	85.9244	132.715
K01867	WARS, trpS	tryptophanyl-tRNA synthetase [EC:6.1.1.2]	165	329	356	371	259	216.929	318	202.987	89.9647	141.751	168	89.9223	72.9572	98.8737
K01868	TARS, thrS	threonyl-tRNA synthetase [EC:6.1.1.3]	385	636	728	767.5	479	404.9	583	434.971	153.91	287.557	346	214.74	148.909	221.695
K01869	LARS, leuS	leucyl-tRNA synthetase [EC:6.1.1.4]	518	806	966.333	969	757	534.818	759	579.974	240.804	430.278	431.98	331.619	227.834	262.723
K01870	IARS, ileS	isoleucyl-tRNA synthetase [EC:6.1.1.5]	581	819	913	1002	683.987	626.586	769	573.947	221.82	425.952	500.99	324.672	207.908	287.558
K01872	AARS, alaS	alanyl-tRNA synthetase [EC:6.1.1.7]	392	660	782	780	512	412.789	639	447.955	163.842	281.447	330	201.806	164.857	211.637
K01873	VARS, valS	valyl-tRNA synthetase [EC:6.1.1.9]	494.991	773.996	945.17	936.154	631	589.768	801.952	557.923	215.789	354.373	459.974	307.717	174.859	253.535
K01874	MARS, metG	methionyl-tRNA synthetase [EC:6.1.1.10]	412.929	688.398	904.886	827.903	587.925	461.306	625.528	473.356	152.804	304.47	374.67	226.328	140.167	213.28
K01875	SARS, serS	seryl-tRNA synthetase [EC:6.1.1.11]	292.955	479.997	512.5	513	366.991	293.93	425.889	297.98	121.865	198.773	251	156.864	125.889	138.851
K01876	DARS, aspS	aspartyl-tRNA synthetase [EC:6.1.1.12]	458	694	785	849	646	437.858	661	417.982	164.858	268.557	382.982	232.829	148.872	213.759
K01878	glyQ	glycyl-tRNA synthetase alpha chain [EC:6.1.1.14]	53.995	112	155	119	50	86.9277	117.994	45.9974	23.9851	29.9156	19	17.9763	23.9725	31.935
K01879	glyS	glycyl-tRNA synthetase beta chain [EC:6.1.1.14]	95	183	235	154	49.3333	122.91	155	65.9572	38.8037	64.6153	21	47.8034	47.8283	72.5951
K01880	GARS, glyS1	glycyl-tRNA synthetase [EC:6.1.1.14]	194.947	319	347	407.944	341	168	274.889	304	95	159	246.944	134	117	104
K01881	PARS, proS	prolyl-tRNA synthetase [EC:6.1.1.15]	300	482	566	608.864	364	351.811	435	355.959	138.92	228.612	301	187.846	138.846	179.744
K01883	CARS, cysS	cysteinyl-tRNA synthetase [EC:6.1.1.16]	263.996	380.5	464	504	316	254.692	360	295.957	127.776	181.626	235	135.866	125.73	136.728
K01885	EARS, gltX	glutamyl-tRNA synthetase [EC:6.1.1.17]	229	349	456.154	447.833	293.5	196.933	308.667	280.633	93.773	152.629	210.175	125.821	87.8858	136.766
K01886	QARS, glnS	glutaminyl-tRNA synthetase [EC:6.1.1.18]	228	311.998	387	476	339.5	198.881	288	301.948	97.8799	243.614	258	157.825	108.878	163.691
K01887	RARS, argS	arginyl-tRNA synthetase [EC:6.1.1.19]	259	439	519	512	365	271.934	383	315.993	127.947	212.679	222	142.886	112.87	137.825
K01889	FARSA, pheS	phenylalanyl-tRNA synthetase alpha chain [EC:6.1.1.20]	197.993	332	366	334	264	186.976	278	222.493	82.9468	139.858	166	102.967	84.9727	98.9344
K01890	FARSB, pheT	phenylalanyl-tRNA synthetase beta chain [EC:6.1.1.20]	291	488	612	547	356	339.864	512.667	334.93	109.783	211.671	252	167.839	108.86	137.68
K01892	HARS, hisS	histidyl-tRNA synthetase [EC:6.1.1.21]	192	331	401	362	212	175.949	255	214.969	78.1666	139.647	148.982	96.909	65.9379	93.771
K01893	NARS, asnS	asparaginyl-tRNA synthetase [EC:6.1.1.22]	278	341	466	486	331	272.933	342	282.968	101.937	212.648	233	157.899	121.894	129.887
K01894	gluQ	glutamyl-Q tRNA(Asp) synthetase [EC:6.1.1.-]	3	8	5	0.666667	7	5.90185	2.33333	3	9.91801	21.7161	1.8	11.8597	6.93349	13.8808
K01895	ACSS, acs	acetyl-CoA synthetase [EC:6.2.1.1]	98	200	314.667	257.767	165.389	99.3349	172.833	129.928	52.5768	144.004	85.4946	80.2113	53.9064	103.366
K01896	ACSM	medium-chain acyl-CoA synthetase [EC:6.2.1.2]	0	0	0	0	0	0	0	0	0	0	0	0	0	1
K01897	ACSL, fadD	long-chain acyl-CoA synthetase [EC:6.2.1.3]	160	224.667	153.5	190	182.615	66.9381	103	229.461	101.886	183.771	144	116.293	83.9148	91.7303
K01899	LSC1	succinyl-CoA synthetase alpha subunit [EC:6.2.1.4 6.2.1.5]	0	0	0	0	0	0	0	0	0	0	0	0.5	0	0
K01902	sucD	succinyl-CoA synthetase alpha subunit [EC:6.2.1.5]	1	4	0	0	3	9.9436	4	8.98376	9.9363	37.7282	1	20.465	7.95694	47.8429
K01903	sucC	succinyl-CoA synthetase beta subunit [EC:6.2.1.5]	1	4	4	0	3	18.8695	1	3.97714	19.9097	48.7248	0	29.8442	14.9075	46.838
K01906	bioW	6-carboxyhexanoate--CoA ligase [EC:6.2.1.14]	2	5	5	5.69231	3	1	0	0	0	0	0	2	0	0
K01907	AACS, acsA	acetoacetyl-CoA synthetase [EC:6.2.1.16]	0	0	0	0	0	0	2	0	0	0	0	0	0	0
K01908	prpE	propionyl-CoA synthetase [EC:6.2.1.17]	0	1	0	0	0	12.8169	0	0.984127	13.8417	61.1055	0.983871	17.7849	19.7381	32.6326
K01910	citC	[citrate (pro-3S)-lyase] ligase [EC:6.2.1.22]	9	12	10	9	4	34.9295	10	22.944	11.9468	18.8201	1	13.9168	14.9159	23.8717
K01911	menE	O-succinylbenzoic acid--CoA ligase [EC:6.2.1.26]	13	22	23	45	32	41.9201	30	33.97	17.9235	33.7094	12	11.9605	17.8915	18.9263
K01912	paaK	phenylacetate-CoA ligase [EC:6.2.1.30]	341.5	543	806	547	278	209.778	366	159.93	61.873	101.163	145.987	53.8595	45.8045	66.8571
K01914	asnA	aspartate--ammonia ligase [EC:6.3.1.1]	130	171.972	206	251	185	166.652	168	175.827	59.7345	102.073	140	69.8032	56.6514	87.3594
K01915	glnA, GLUL	glutamine synthetase [EC:6.3.1.2]	505	792	1021.95	1088	680	500.566	867	563.5	182.906	348.514	480	286.816	205.827	267.737
K01916	nadE	NAD+ synthase [EC:6.3.1.5]	45.5	52	61	68	27	70.9604	81	31.9857	27.8071	53.6719	18	22.8654	23.9119	30.8844
K01918	panC	pantoate--beta-alanine ligase [EC:6.3.2.1]	60	91	111.5	83	70	46.8692	63	66.9873	27.9346	57.7508	48	36.8856	26.8666	47.8138
K01919	gshA	glutamate--cysteine ligase [EC:6.3.2.2]	55.987	114	134	104	55	97.8578	109	49.9912	43.7766	63.4222	21	28.7855	29.8871	51.5964
K01920	gshB	glutathione synthase [EC:6.3.2.3]	0	1.9661	1	0	0	11.8557	0	1.9661	5.93801	32.6357	0	11.9086	12.8735	13.9027
K01921	ddl	D-alanine-D-alanine ligase [EC:6.3.2.4]	145.8	271	354	258.5	126.909	189.797	248.25	141.961	61.4977	122.792	89.7872	75.7036	65.3349	109.391
K01922	PPCS, coaB	phosphopantothenate-cysteine ligase [EC:6.3.2.5]	2	1	0	0	0	1	2	0	0	0	0	0	1	0
K01923	purC	phosphoribosylaminoimidazole-succinocarboxamide synthase [EC:6.3.2.6]	149	204	311	307	196	123.944	177	177.988	47.9538	109.831	152.987	101.892	58.9517	91.7255
K01924	murC	UDP-N-acetylmuramate--alanine ligase [EC:6.3.2.8]	150	229	347.75	297	196	172.946	238.8	146.975	77.9173	101.64	103.988	82.8117	50.9301	84.809
K01925	murD	UDP-N-acetylmuramoylalanine--D-glutamate ligase [EC:6.3.2.9]	149.986	206	269	284	195	129.865	156	183.987	56.9315	135.6	104	66.8582	41.9646	59.8331
K01926	rex	redox-sensing transcriptional repressor	85	74	88	98	46	56	65	50	15	26	38	18	10	20
K01928	murE	UDP-N-acetylmuramoyl-L-alanyl-D-glutamate--2,6-diaminopimelate ligase [EC:6.3.2.13]	239	388.5	418.5	405	223	272.738	359	241.945	103.766	174.366	173.977	114.732	80.8731	102.808
K01929	murF	UDP-N-acetylmuramoyl-tripeptide--D-alanyl-D-alanine ligase [EC:6.3.2.10]	124.987	220.5	204.25	211.933	121.733	138.329	169	123.96	37.8642	91.283	71.8863	57.686	48.8779	69.1513
K01930	FPGS	folylpolyglutamate synthase [EC:6.3.2.17]	0	4	2	3.5	1	2	1	0.333333	0	0	2	0	0	1
K01933	purM	phosphoribosylformylglycinamidine cyclo-ligase [EC:6.3.3.1]	160.987	252	322	430	256.5	202.846	269	212.983	80.8737	169.443	185	114.835	89.878	97.8494
K01934	MTHFS	5-formyltetrahydrofolate cyclo-ligase [EC:6.3.3.2]	26	56	52	40	20	35.8827	28	26.9865	10.9189	38.7876	7	17.8654	18.9063	24.8091
K01935	bioD	dethiobiotin synthetase [EC:6.3.3.3]	4	11	22	14	18	15.9041	8	15.9867	7.96399	41.6614	13.9872	18.9284	12.8782	30.7661
K01937	pyrG, CTPS	CTP synthase [EC:6.3.4.2]	338.987	481.999	634.002	666	448.988	372.814	496.999	349.994	139.89	257.584	296	166.857	135.838	189.729
K01938	fhs	formate--tetrahydrofolate ligase [EC:6.3.4.3]	237.667	431	545.3	535.712	271	284.667	404.967	240	88.4521	112	216.978	91	73.975	77
K01939	purA, ADSS	adenylosuccinate synthase [EC:6.3.4.4]	247	374	450	481	338	314.854	414	221.985	124.9	180.716	171.992	131.88	88.9522	134.783
K01940	argG, ASS1	argininosuccinate synthase [EC:6.3.4.5]	219.995	344	449	427	313	241.806	350	226.974	105.868	171.541	209	143.782	92.9034	141.703
K01941	E6.3.4.6	urea carboxylase [EC:6.3.4.6]	0	2	1.25	11	8	11	1	1	1	0.5	1	0	0	1
K01945	purD	phosphoribosylamine--glycine ligase [EC:6.3.4.13]	197	320	472.5	478.944	293	222.454	328.5	233.973	69.8219	149.651	190.988	76.9431	84.7898	106.915
K01950	E6.3.5.1, NADSYN1, QNS1, nadE	NAD+ synthase (glutamine-hydrolysing) [EC:6.3.5.1]	168.5	247.083	301	389	196	144.667	203	193.467	54	128	186.083	77	66.0909	66.6667
K01951	guaA, GMPS	GMP synthase (glutamine-hydrolysing) [EC:6.3.5.2]	392.996	660	878	858	546	415.945	625.267	446.946	167.928	276.722	359	204.833	168.879	204.776
K01952	purL, PFAS	phosphoribosylformylglycinamidine synthase [EC:6.3.5.3]	610.992	882	1121	1257	779	582.482	792.5	587.632	211.738	430.541	488.979	286.126	206.742	279.57
K01953	asnB, ASNS	asparagine synthase (glutamine-hydrolysing) [EC:6.3.5.4]	233.996	400	476	490	248.867	312.113	411.333	263.946	99.888	127.647	204	89.3164	100.791	112.797
K01955	carB, CPA2	carbamoyl-phosphate synthase large subunit [EC:6.3.5.5]	857.333	1355.42	1738.2	1740.59	1358.5	985.407	1220.44	1083.93	377.76	731.788	854.47	488.694	301.392	461.016
K01956	carA, CPA1	carbamoyl-phosphate synthase small subunit [EC:6.3.5.5]	162	277.25	376	293	186.333	218.849	256	218.442	77.9143	124.145	138.5	84.3804	63.1582	75.4007
K01958	PC, pyc	pyruvate carboxylase [EC:6.4.1.1]	99	178	188.235	205.5	76	77.5	143.25	34	53	10	28	17	24.1429	14
K01959	pycA	pyruvate carboxylase subunit A [EC:6.4.1.1]	0	3.25	0.666667	4.25	3.5	0.666667	0	1	0	0	3	0	0	1.5
K01960	pycB	pyruvate carboxylase subunit B [EC:6.4.1.1]	35	37.75	43	71.4524	58.2	13	26.6667	89.9545	38	50.9	48.1667	48.6667	28.375	28.379
K01961	accC	acetyl-CoA carboxylase, biotin carboxylase subunit [EC:6.4.1.2 6.3.4.14]	103.091	183.5	285.789	266.933	134.5	118.76	204.25	102.986	55.9395	87.1699	81.5	51.8916	43.4391	57.3283
K01962	accA	acetyl-CoA carboxylase carboxyl transferase subunit alpha [EC:6.4.1.2]	120.714	236.41	344.977	304.125	125.183	117.149	190.333	58	22.9845	30.9198	64.1771	36.9575	21.9473	32.4249
K01963	accD	acetyl-CoA carboxylase carboxyl transferase subunit beta [EC:6.4.1.2]	131.308	255.25	376	336.375	127.333	138.192	208.25	69.9851	22.9857	36.8762	60.5	44.2814	27.9746	33.2976
K01965	PCCA, pccA	propionyl-CoA carboxylase alpha chain [EC:6.4.1.3]	0.909091	2	3	0.533333	1.75	2	4	0	1	0	1	0	0.833333	0
K01966	PCCB, pccB	propionyl-CoA carboxylase beta chain [EC:6.4.1.3]	14.8286	12.4156	10.619	24.1667	19.5337	5.40476	11.5833	26.7545	10.6167	5.00833	17.2095	12.2535	1.28571	6.89405
K01968	E6.4.1.4A	3-methylcrotonyl-CoA carboxylase alpha subunit [EC:6.4.1.4]	1	0	3	6.45	1	0	6	1	2	0	2	1	2.5	2
K01971	ligD	bifunctional non-homologous end joining protein LigD [EC:6.5.1.1]	2	2	4	3	1	1	4	1	0	0	0	0	0	0
K01972	E6.5.1.2, ligA, ligB	DNA ligase (NAD+) [EC:6.5.1.2]	262	453	524	518.25	260	275.637	400	282.923	122.616	208.105	184.5	120.713	89.8106	173.551
K01974	RTCA, rtcA	RNA 3'-terminal phosphate cyclase (ATP) [EC:6.5.1.4]	0	0	0	0	0	9.85189	0	0	10.914	12.7756	1	2.95804	8.87501	13.9076
K01975	ligT	2'-5' RNA ligase [EC:6.5.1.-]	5	10	22	14	4	13.9478	16	1	3.95981	20.8118	0	7.91228	3.95944	10.932
K01989	ABC.X4.S	putative ABC transport system substrate-binding protein	54	92	101	136	65	103	96	66	7	23	40	22	30	22
K01990	ABC-2.A	ABC-2 type transport system ATP-binding protein	705.238	954.387	1295.25	1163.74	766.899	908.857	959.051	589.741	198.865	335.578	596.616	277.581	186.513	328.048
K01991	ABC-2.OM, wza	polysaccharide biosynthesis/export protein	6.98148	5.5	3.5	3	6	22.5957	0.978723	20.5	19.745	56.6244	6.45445	18.6891	11.8223	25.1608
K01992	ABC-2.P	ABC-2 type transport system permease protein	184.167	303.833	307.167	262.979	173.333	290.56	215.833	221.688	90.5718	203.184	135.972	123.516	79.7538	180.855
K01993	ABC-2.TX	HlyD family secretion protein	20	31	17	24	16	18.8784	6	47.9731	27.8337	58.4972	28	27.8292	17.8655	35.6788
K01994	gerE	LuxR family transcriptional regulator, transcriptional regulator of spore coat protein	1	0	2	0	2	0	0	0	0	0	0	0	0	0
K01995	livG	branched-chain amino acid transport system ATP-binding protein	78	110	130	162.125	71	42.8785	95.5	60.9224	30.9358	30.8968	80	37.898	21.9725	41.8761
K01996	livF	branched-chain amino acid transport system ATP-binding protein	77	116	145	151	76	55.021	95.5	51.4922	34.8905	50.7462	75.5	41.4118	26.9359	39.8811
K01997	livH	branched-chain amino acid transport system permease protein	115	120	149.5	134.5	68	55.9441	99	67.9733	26.9838	49.82	68.9872	29.9552	12.9866	50.9227
K01998	livM	branched-chain amino acid transport system permease protein	76.9873	120.667	126	129	64	55.8696	83.9968	39	25.9375	54.7603	64	37.9343	22.9421	32.861
K01999	livK	branched-chain amino acid transport system substrate-binding protein	62	98	100	76.9941	34	56.791	56	23.9459	25.821	73.4651	38.9836	39.7132	21.8467	41.7461
K02000	proV	glycine betaine/proline transport system ATP-binding protein [EC:3.6.3.32]	11	7	7.5	15.3333	7	17.9487	17	18.961	11.921	37.7991	3	17.8937	8.94359	31.745
K02001	proW	glycine betaine/proline transport system permease protein	8	3	6	31.9928	8	11.9572	20	15.9704	15.6256	21.8178	1.98592	15.8817	9.82421	17.8753
K02002	proX	glycine betaine/proline transport system substrate-binding protein	3.24234	6	7	28	3.46457	13.8819	18.4646	7.97368	25.7645	39.4765	0	19.7756	22.6723	27.6618
K02003	ABC.CD.A	putative ABC transport system ATP-binding protein	759.434	1081.27	1468.02	1547.47	1023.09	905.548	1193.73	680.888	215.598	363.149	782	294.778	211.452	323.535
K02004	ABC.CD.P	putative ABC transport system permease protein	626.434	904.255	1303.36	948.132	590.499	669.731	889.578	601.216	144.905	269.248	483.461	238.156	171.536	245.808
K02005	ABC.CD.TX	HlyD family secretion protein	35	53	33	51	59	45	19	90.1667	19	41	41	25	24	23
K02006	cbiO	cobalt/nickel transport system ATP-binding protein	25	37	37	34.5465	22	23	19	18	8	9.75	17	4	6	6
K02007	cbiM	cobalt/nickel transport system permease protein	28	54	65	66	37.6667	40	55	31	11	12	23.6667	3	11	12
K02008	cbiQ	cobalt/nickel transport system permease protein	11	13	14	8	7	12	9	3	1	4	4	2	5	2
K02009	cbiN	cobalt/nickel transport protein	6	12	19	14	6	4	6	4	2	2	3	0	0	3
K02010	afuC, fbpC	iron(III) transport system ATP-binding protein [EC:3.6.3.30]	15.7	25.9571	34.6667	43.5945	28.88	10.5857	27.1905	24.8667	3.94444	11.9333	27.7778	11.3333	11	11
K02011	afuB, fbpB	iron(III) transport system permease protein	24	24	52	60	45	9	23	32	8	14	30	31	12	23
K02012	afuA, fbpA	iron(III) transport system substrate-binding protein	5	10	24	27	6	3	7	7	2	1	10	4	6	4
K02013	ABC.FEV.A	iron complex transport system ATP-binding protein [EC:3.6.3.34]	69	140.7	183.5	129.167	76.5	56.8722	127.256	77.5697	40.8927	79.1821	49.846	56.826	43.7767	123.668
K02014	TC.FEV.OM	iron complex outermembrane recepter protein	95.5262	103.667	85.5	158	145.667	57.7852	38.1111	270.358	131.261	332.001	117.617	167.399	120.917	228.72
K02015	ABC.FEV.P	iron complex transport system permease protein	104.977	196	273	253.992	109.982	97.7238	141	103.947	85.7332	162.115	67.48	109.631	69.7397	160.431
K02016	ABC.FEV.S	iron complex transport system substrate-binding protein	72.987	130	207	145	70	65.8803	119	68.4488	54.8597	101.447	44	82.7429	41.8464	109.653
K02017	modC	molybdate transport system ATP-binding protein [EC:3.6.3.29]	28	59.1429	93	79.3467	28	26.7526	59.75	14.9749	9.40559	25.2397	19.4	13.8934	10.9215	18.8666
K02018	modB	molybdate transport system permease protein	31.5	55.1429	117	88.9	42	38.2554	76.75	13	10.451	29.2601	17.9811	9.99029	5.98255	21.8855
K02019	modE	molybdate transport system regulatory protein	5.98649	19	24.3333	12	10	8.93467	9	5.97297	4.93952	18.7798	0	5.93807	3.94595	20.7467
K02020	modA	molybdate transport system substrate-binding protein	17	44	71	44	24	21.7993	45	8.98649	9.96564	25.8078	14	15.8023	13.8734	21.9456
K02021	ABC.MR	putative ABC transport system ATP-binding protein	0	0.0769231	1	0.0731707	1	2	0	0	0	0	2	0	0	0
K02022	ABC.MR.TX	HlyD family secretion protein	1	2.5	0	0	1	0	3	6.5	0.5	1.5	1	2.5	0	0
K02024	lamB	maltoporin	0.765957	0	0	0	0	14.1666	0	4.63364	11.5308	45.0827	0.869048	18.8638	13.1152	24.7632
K02025	ABC.MS.P	multiple sugar transport system permease protein	106.217	164.625	277.3	214	193.525	170.708	216.014	118.475	27.4654	85.5344	143.943	77.5937	36.4606	66.5886
K02026	ABC.MS.P1	multiple sugar transport system permease protein	92.8333	117	251.583	212.253	181.383	138.858	177.1	94.6667	41.5892	54.7846	126.833	52.4524	29.3752	64.4284
K02027	ABC.MS.S	multiple sugar transport system substrate-binding protein	84.5	231	251.667	202.667	115.5	158.996	256.5	106.967	29.9034	65.4109	80.4831	41.9489	37.8517	49.8161
K02028	ABC.PA.A	polar amino acid transport system ATP-binding protein [EC:3.6.3.21]	213.501	340.231	453.1	444.447	228.925	213.36	359.011	154.45	55.8333	74.0201	133	59	65.7055	47
K02029	ABC.PA.P	polar amino acid transport system permease protein	256	435.708	529	512.667	208	281	421.976	144	83.9643	51.875	155.469	51	69	58.9167
K02030	ABC.PA.S	polar amino acid transport system substrate-binding protein	197	412.5	526.167	473	212	273	396.833	142.667	69	47.25	124	43	65	40.8
K02031	ABC.PE.A	peptide/nickel transport system ATP-binding protein	75.4508	107.059	163.757	172.502	84.9946	80.0767	139.838	58.4918	32.7169	53.2412	63.1816	32.6519	31.9971	39.3275
K02032	ABC.PE.A1	peptide/nickel transport system ATP-binding protein	81.2528	124.65	167.563	198.644	78.5189	92.3136	146.654	72.9471	35.3271	39.5397	70.8021	32.1895	29.1596	39.5497
K02033	ABC.PE.P	peptide/nickel transport system permease protein	78	157	210	198.071	81.5	107.918	158.5	60.1227	36.9161	48.6779	64.3333	44.8981	28.48	49.9385
K02034	ABC.PE.P1	peptide/nickel transport system permease protein	72.6667	148.917	222.148	214.467	123.524	86.3198	132.833	57.3611	30.9062	40.4612	65.5	28.9681	28.939	49.9033
K02035	ABC.PE.S	peptide/nickel transport system substrate-binding protein	207.254	442.627	442.619	325.278	126.619	242.882	347.722	144.389	45.4076	100.771	96.9596	74.3412	75.9371	131.199
K02036	pstB	phosphate transport system ATP-binding protein [EC:3.6.3.27]	116.5	199	244	251.925	138.03	147.934	200.5	126.992	59.9625	67.8704	87	65.0599	51.9674	54.9255
K02037	pstC	phosphate transport system permease protein	105	158	228	178	89	98.9257	179	84.982	37.9196	58.7826	59	33.8971	24.9397	61.7583
K02038	pstA	phosphate transport system permease protein	91	125	163	155	62	108.907	138	54.9854	24.9663	56.8681	45.9962	41.9382	26.9255	37.8008
K02039	phoU	phosphate transport system protein	48	66	51	59	35	54.9679	41	32.9722	28.8673	45.7686	22	30.9454	17.9453	40.8142
K02040	pstS	phosphate transport system substrate-binding protein	64.9872	121	155	91	56	106.763	116	57.987	30.944	100.494	26.9565	38.7914	30.9422	47.7864
K02041	phnC	phosphonate transport system ATP-binding protein [EC:3.6.3.28]	10.4825	37	25.5	12	8	28.9332	30.75	13.6554	8.91116	25.025	5	13.804	15.896	19.8161
K02042	phnE	phosphonate transport system permease protein	18	32	40	17	7	43	24	18	6	22	14	20	6	20
K02043	phnF	GntR family transcriptional regulator, phosphonate transport system regulatory protein	0	0	0	0	0	9.8519	0	0.985714	7.90105	19.7962	0	13.8321	3.94201	19.7797
K02044	phnD	phosphonate transport system substrate-binding protein	25	49	41.3333	23.9899	8	57.8956	39	34	15.8678	26.7729	9	17.9187	16.8751	25.8284
K02045	cysA	sulfate transport system ATP-binding protein [EC:3.6.3.25]	5.66667	25	22.125	17.9857	6.5	20.4398	3	3.99099	16.8893	43.7047	2	19.8548	5.97032	23.1807
K02046	cysU	sulfate transport system permease protein	8	18	17	6	1	11.9871	4	4.99	4.98532	14.8781	1	7.95397	1.98752	10.9007
K02047	cysW	sulfate transport system permease protein	7	22	16	5	4	21.9271	7	6.9887	8.91326	15.8433	0	11.9152	7.93906	9.92009
K02048	cysP, sbp	sulfate transport system substrate-binding protein	12.9945	35	20	12	7	40.8338	5	4	31.7626	42.6046	6.95753	20.8645	11.8797	42.6799
K02049	ABC.SN.A	NitT/TauT family transport system ATP-binding protein	38.3333	49.6786	84.3333	111.044	42.5	44.7	68.25	23	17	18.907	39.4167	24	9	11.3333
K02050	ABC.SN.P	NitT/TauT family transport system permease protein	23	41	78	64.5	37	30	41.5	18	10	6	24	8	1	10
K02051	ABC.SN.S	NitT/TauT family transport system substrate-binding protein	44.5	57.6667	86	91	64	47	62	42.5	10	15	36	14	5	17
K02052	ABC.SP.A	putative spermidine/putrescine transport system ATP-binding protein	12	11	19.3194	19.3152	9.21818	9.7824	7	7.90348	16.8205	30.1848	10.2556	12.3293	5.91823	20.4834
K02053	ABC.SP.P	putative spermidine/putrescine transport system permease protein	2	2	3	2	1	4.94344	5	3.95871	6.97073	11.8827	1	5.95711	2.98611	6.94302
K02054	ABC.SP.P1	putative spermidine/putrescine transport system permease protein	2	4	8	5	1	6.93297	3	4	2	17.6232	0	7.95218	3.96895	13.8983
K02055	ABC.SP.S	putative spermidine/putrescine transport system substrate-binding protein	0	5	7	2	4	7.83585	3	2.96875	12.8909	25.6988	0	10.9378	8.78339	29.7652
K02056	ABC.SS.A	simple sugar transport system ATP-binding protein [EC:3.6.3.17]	137.333	124.833	264.143	322.767	181.469	203.379	194.875	146.388	61.209	197.788	181.833	91.6248	66.6255	129.977
K02057	ABC.SS.P	simple sugar transport system permease protein	112.978	108	171.667	258	114	182.184	169	104.959	59.8553	175.192	130	115.73	61.8839	94.0575
K02058	ABC.SS.S	simple sugar transport system substrate-binding protein	18.6667	18.1667	37.75	51.6667	28.9861	62.1877	35.5	31.4282	25.7734	83.1069	17.3238	24.8667	26.3062	33.7179
K02062	thiQ	thiamine transport system ATP-binding protein	0.631579	1.2	1	2.57143	1	9.34913	2	2.9863	4.96092	25.1391	1.9592	6.97279	3.98824	23.9497
K02063	thiP	thiamine transport system permease protein	0	0	1	0	1	22.8126	1	2.99569	17.8713	32.6737	0.984127	16.9053	13.8811	25.8573
K02064	thiB, tbpA	thiamine transport system substrate-binding protein	1	0	0	0	0	3.96346	0	0	5.98148	21.8185	0	6.97914	3.96146	15.9034
K02065	mlaF, linL, mkl	phospholipid/cholesterol/gamma-HCH transport system ATP-binding protein	51.987	57	53	54	51	23.9024	37	64.2764	30.8873	82.6072	31.987	45.8565	29.918	48.7462
K02066	mlaE, linK	phospholipid/cholesterol/gamma-HCH transport system permease protein	40	52	57	49	31	29.9095	15	39.987	24.8801	40.8324	24	20.9588	17.9562	37.8412
K02067	mlaD, linM	phospholipid/cholesterol/gamma-HCH transport system substrate-binding protein	8	16	7	13	6	7.93162	4	16.9731	7.96104	21.8198	7.98701	8.92626	5.96104	10.8603
K02068	ABC.X2.A	putative ABC transport system ATP-binding protein	19	42	63	36	9	13.9804	26	8.98718	4	15.8252	8	13.8812	2.98039	10.954
K02069	ABC.X2.P	putative ABC transport system permease protein	22	44.1429	58	32	13	33.9355	42	11.9861	7.97331	17.9274	4	19.9037	12.8803	12.8877
K02071	metN	D-methionine transport system ATP-binding protein	60.6667	89	111.667	151	80.0909	90.8999	114	68.9617	32.9261	60.7537	38.4877	32.3607	24.4244	42.796
K02072	metI	D-methionine transport system permease protein	35	61.4683	66	60.1667	34.5	34.4356	55	27.9925	7.98725	20.7664	22	9.91987	10	19.9195
K02073	metQ	D-methionine transport system substrate-binding protein	64	101	92	110	64	103.817	86	60.9198	31.8822	56.4158	36	39.7992	23.9101	39.7662
K02074	ABC.ZM.A	zinc/manganese transport system ATP-binding protein	24	42	45	36.25	26	43	45.5	27	3	9	9	9	6	5
K02075	ABC.ZM.P	zinc/manganese transport system permease protein	29	40	40.5278	52	28.7778	41	79.1111	23.5	11.2083	6.75758	11.1667	6.125	12	4
K02076	zurR, zur	Fur family transcriptional regulator, zinc uptake regulator	4	4	6	4	3	12	8	9	1	2	1	1	2	1
K02077	ABC.ZM.S	zinc/manganese transport system substrate-binding protein	22.9167	76.25	51.8333	50.9167	15.9167	70.75	62	28.75	6.66667	14.5	11	7.33333	12.6667	8.5
K02078	acpP	acyl carrier protein	39	57	66	56	48	36	35	30	19	24.6667	34	18	13.6667	31
K02079	agaA	N-acetylgalactosamine-6-phosphate deacetylase [EC:3.5.1.25]	0.976744	0	0	0	0	10.9167	0	0	8.94997	43.7746	0	7.94509	7.96035	28.8442
K02080	agaI	galactosamine-6-phosphate isomerase [EC:5.3.1.-]	1	1	0	0	0	6.97826	0	3	4.95652	22.7537	2	14.8919	5.96333	15.8379
K02081	agaR	DeoR family transcriptional regulator, aga operon transcriptional repressor	0	1	0	1	0	8.91539	1	2.88	9.69601	23.5829	1.76327	7.96126	3.59698	24.5577
K02082	agaS	tagatose-6-phosphate ketose/aldose isomerase [EC:5.-.-.-]	15	31	21	18	5	41.8133	34	16	9.91714	34.637	7	15.8707	15.8734	21.8383
K02083	allC	allantoate deiminase [EC:3.5.3.9]	6	0	0	1	1	9.80774	1	3.97168	11.7748	23.5809	1	16.8143	12.8194	27.7017
K02086	dnaD	DNA replication protein	11	17	19	3	2	20	16	11	1	2	3	3	2	3
K02099	araC	AraC family transcriptional regulator, arabinose operon regulatory protein	3	2	2	0	2	13.9145	1	2.97098	8.90785	20.7594	0	8.91593	2.95897	13.812
K02100	araE	MFS transporter, SP family, arabinose:H+ symporter	1.98108	0	0	0	0	14.9064	0	6.96284	16.88	63.5845	2.98718	22.8369	14.9181	30.7899
K02103	araR	GntR family transcriptional regulator, arabinose operon transcriptional repressor	8	17	16	23	12.5	30	10	15	2	2	11	3	5	3
K02106	atoE	short-chain fatty acids transporter	1	2	1	5	3	1	2	2.97619	6.86184	1.95346	3	8.91224	3	15.6997
K02107	ATPVG, ahaH, atpH	V/A-type H+/Na+-transporting ATPase subunit G/H	1	0	0	0	0	0	0	0	0	0	0	0	0	0
K02108	ATPF0A, atpB	F-type H+-transporting ATPase subunit a	97	120	150	125	95	83.9232	114	62.9937	46.9051	75.6736	41	37.9327	39.9178	63.8332
K02109	ATPF0B, atpF	F-type H+-transporting ATPase subunit b	24	30	53	42	22	31.9695	28	27	12.9885	21.9113	6	4.98851	6.99091	3.96696
K02110	ATPF0C, atpE	F-type H+-transporting ATPase subunit c	29	54	52	41	22	24.9899	38	32	8.99666	12.9934	14	20.9826	14.9932	9.99321
K02111	ATPF1A, atpA	F-type H+-transporting ATPase subunit alpha [EC:3.6.3.14]	297.912	423.883	551.406	566.925	403.387	333.551	502.81	322.937	109.965	199.844	239.372	165.703	115.952	152.63
K02112	ATPF1B, atpD	F-type H+-transporting ATPase subunit beta [EC:3.6.3.14]	274.891	380.402	473.519	526.691	383.337	318.495	416.75	309.406	115.264	228.343	215.619	176.631	123.94	154.751
K02113	ATPF1D, atpH	F-type H+-transporting ATPase subunit delta	31	59	51	48	21	36	42	24.9868	5.97368	15.9366	16.9868	13.9618	6.98684	8.96053
K02114	ATPF1E, atpC	F-type H+-transporting ATPase subunit epsilon	23	52	48	44	25	42	32	11	10.9742	10.9745	4	8.96474	6	8.9759
K02115	ATPF1G, atpG	F-type H+-transporting ATPase subunit gamma	86	138	190	157.991	108	115.865	154	70.9881	31.9752	58.7739	50	40.892	36.9625	48.8525
K02116	atpI	ATP synthase protein I	4	3	8	12	1	8.9622	1	1	5.96211	16.817	0	7.91925	2.96405	7.90494
K02117	ATPVA, ntpA, atpA	V/A-type H+/Na+-transporting ATPase subunit A [EC:3.6.3.14 3.6.3.15]	134.941	192	239.654	284.286	180.941	127	175.929	161	75	77	188.929	69.9286	34.625	81.9286
K02118	ATPVB, ntpB, atpB	V/A-type H+/Na+-transporting ATPase subunit B	113	197.364	235.182	205.969	165	128.111	172.375	146.5	57	74	172.378	45.125	37	55.3782
K02119	ATPVC, ntpC, atpC	V/A-type H+/Na+-transporting ATPase subunit C	6	5	10	5	2	3	6	3	2	4	1	5	1	0
K02120	ATPVD, ntpD, atpD	V/A-type H+/Na+-transporting ATPase subunit D	26	41	60	69	32	43	34	37	15	13	56	7	8	17
K02121	ATPVE, ntpE, atpE	V/A-type H+/Na+-transporting ATPase subunit E	2	6	1	11	6	0	1	8	4	8	2	4	3	2
K02122	ATPVF, ntpF, atpF	V/A-type H+/Na+-transporting ATPase subunit F	10	14	20	15	8	9	13	6	3	1	11	6	0	7
K02123	ATPVI, ntpI, atpI	V/A-type H+/Na+-transporting ATPase subunit I	47	44	77	64	39	40	43	44	16	19	46	15	11	14
K02124	ATPVK, ntpK, atpK	V/A-type H+/Na+-transporting ATPase subunit K	16	19	21	24	13	12	22	21	9	9	22	9	7	8
K02132	ATPeF1A, ATP5A1, ATP1	F-type H+-transporting ATPase subunit alpha	0.102145	2.10212	1.58564	2.0925	2.61079	1.3502	1.2006	0.0608696	0	0	0.633319	0.228497	0	0.281479
K02133	ATPeF1B, ATP5B, ATP2	F-type H+-transporting ATPase subunit beta [EC:3.6.3.14]	2.06992	1.55982	3.44508	1.27701	2.62473	2.3974	2.22068	1.24291	0.628319	0.409763	2.33937	0.26794	0	0.060845
K02145	ATPeV1A, ATP6A	V-type H+-transporting ATPase subunit A [EC:3.6.3.14]	0.0588235	1	1.30769	0.693878	0.0588235	0	0.0714286	0	1	0	1.07143	0.0714286	0.375	1.07143
K02147	ATPeV1B, ATP6B	V-type H+-transporting ATPase subunit B	0	1.61616	0.808081	2.00827	0	0.888889	0.618421	0.5	0	0	1.61538	0.875	0	1.61538
K02160	accB, bccP	acetyl-CoA carboxylase biotin carboxyl carrier protein	9	16	22	29	17	10.9932	17.5	4.98864	4.98718	5.94711	6	8.47152	3.96907	4.96356
K02167	betI	TetR/AcrR family transcriptional regulator, transcriptional repressor of bet genes	1	0	0	0	0	2.97575	0	0.984848	4.89271	15.8309	0	7.9211	4.93885	13.8829
K02168	betT, betS	choline/glycine/proline betaine transport protein	0.571429	2.58333	6	3.15	0	29.5959	0	2.33829	18.1277	60.2222	3.47122	24.0657	26.6917	42.393
K02169	bioC	malonyl-CoA O-methyltransferase [EC:2.1.1.197]	2	1	1	2	1	7.89596	1	10	3.96427	25.6692	2.98182	8.86562	4.91692	15.9032
K02170	bioH	pimeloyl-[acyl-carrier protein] methyl ester esterase [EC:3.1.1.85]	0	0	0	0	0	11.7905	0	2.9735	5.95811	16.6613	0	3.96078	5.90021	19.8066
K02171	blaI	BlaI family transcriptional regulator, penicillinase repressor	25	15	30	29	19	18	23	5	4	2	10	3	2	4
K02172	blaR1	bla regulator protein blaR1	16	15	15	21	22	22	24	5	1	9	26	10	4	8
K02173	yggC	putative kinase	0	0	1	0	0	4.84166	0	2.9375	2	23.1267	0	5.88725	7.62165	15.7757
K02182	caiC	carnitine-CoA ligase [EC:6.2.1.48]	3	0	0	1	0	12.8565	3	2	14.8908	45.5421	2	23.7852	16.8259	29.7447
K02183	CALM	calmodulin	0	0	0	0	0	0	0	0	1.96296	0	0	0	0	0
K02188	cbiD	cobalt-precorrin-5B (C1)-methyltransferase [EC:2.1.1.195]	34	43	41	39	20	21	18	27.8	7	10	21	6	3	10
K02189	cbiG	cobalt-precorrin 5A hydrolase [EC:3.7.1.12]	9	13	21	9	8	2	5	4	2	0	4	2	1	2
K02190	cbiK	sirohydrochlorin cobaltochelatase [EC:4.99.1.3]	21	22	25	32	12	8.5	10.5	18	4	2	14.25	2	0	7
K02191	cbiT	cobalt-precorrin-6B (C15)-methyltransferase [EC:2.1.1.196]	1	4	6	2	2	1.66667	2	0	1	0	0	1	0	1
K02192	bfd	bacterioferritin-associated ferredoxin	0	0	0	0	0	1	0	0	2.93548	2.96774	0	1.93548	1	4.87097
K02193	ccmA	heme exporter protein A [EC:3.6.3.41]	17	40.3333	46.8571	23.5	18	13.9725	25	9.98529	5.95949	20.8539	4	9.93334	3.98507	6.95965
K02194	ccmB	heme exporter protein B	14	33	60	39	6	10.9622	35	2	2.98718	12.8807	1	5.9234	4.97436	5.97468
K02195	ccmC	heme exporter protein C	23.9881	36	58	35	13	16.9354	37	7.97403	12.89	21.8062	4.98701	14.8413	7.93602	21.805
K02196	ccmD	heme exporter protein D	0	0	0	0	0	0	0	0	0.986301	3.94594	0	1.97315	0	3.94558
K02197	ccmE	cytochrome c-type biogenesis protein CcmE	6	13	27	21	5	6.9617	18	2.97436	2.96154	11.8477	0.987179	3.94888	2.98718	8.91193
K02198	ccmF	cytochrome c-type biogenesis protein CcmF	28.9872	96	160	93	30	46.594	76	14.9521	14.8648	49.5275	14	25.7174	17.8721	37.6591
K02199	ccmG, dsbE	cytochrome c biogenesis protein CcmG, thiol:disulfide interchange protein DsbE	0	1	1	1	0	0.987013	0	0	3.96121	9.90947	0	4.94735	1	9.8747
K02200	ccmH	cytochrome c-type biogenesis protein CcmH	0	0	0	0	0	8.90904	0	4.96051	12.8924	22.7662	0.987179	10.8959	6.96137	18.747
K02203	thrH	phosphoserine / homoserine phosphotransferase [EC:3.1.3.3 2.7.1.39]	35	58	75	73	37	23	47	26	10	18	22	10	8	10
K02204	thrB2	homoserine kinase type II [EC:2.7.1.39]	0	0	0	0	0	0	0	0	0	1	0	0	0	0
K02210	MCM7, CDC47	DNA replication licensing factor MCM7 [EC:3.6.4.12]	0	0	0	0	0	0	0	0	1	0	0	0	0	0
K02212	MCM4, CDC54	DNA replication licensing factor MCM4 [EC:3.6.4.12]	0	0	0	0	0	0	0	0	0	0	0	0.958333	0	0
K02217	ftnA, ftn	ferritin [EC:1.16.3.2]	24.5	44.8333	77.5238	37	25.6667	22.9612	36.8	19.5	8.97403	31.5195	21.8333	14.974	10.961	15.224
K02221	yggT	YggT family protein	13	30	27	19	16	17.9524	12	9.95749	8.90886	14.8439	6	14.8544	10.9603	7.89711
K02224	cobB-cbiA	cobyrinic acid a,c-diamide synthase [EC:6.3.5.9 6.3.5.11]	24	34	39	30	17	24	18	21	6	6	10	6	6	11
K02226	cobC, phpB	alpha-ribazole phosphatase [EC:3.1.3.73]	3	5	2	0	1	7.88609	1	8.96296	8.894	28.562	1	4.91209	10.7714	18.9161
K02227	cbiB, cobD	adenosylcobinamide-phosphate synthase [EC:6.3.1.10]	24	35	49	43	32	29	28	28	10	13	23	12	5	14
K02230	cobN	cobaltochelatase CobN [EC:6.6.1.2]	8.87778	19.1333	19.8	26.4944	39.0528	6	10.0667	31.75	13.8333	30.3333	19.9333	19.9444	13.2167	13.6333
K02231	cobP, cobU	adenosylcobinamide kinase / adenosylcobinamide-phosphate guanylyltransferase [EC:2.7.1.156 2.7.7.62]	3	7	6	5	4	6.96759	5	15	6.95833	14.9026	5	9.90117	13.8564	11.8778
K02232	cobQ, cbiP	adenosylcobyric acid synthase [EC:6.3.5.10]	60	100	100.5	115.953	68	44	54	53	14	29	51	20.6667	12	23
K02233	E2.7.8.26, cobS, cobV	adenosylcobinamide-GDP ribazoletransferase [EC:2.7.8.26]	11	15	15	16	9	12.961	9	11.9727	9.91729	17.8808	6.98701	9.91726	8.95514	13.9308
K02236	comC	leader peptidase (prepilin peptidase) / N-methyltransferase [EC:3.4.23.43 2.1.1.-]	3	21	10	5	3	17	4	9	2.8	5	3	2	1	3.8
K02237	comEA	competence protein ComEA	12	54	58	37	30	23.9831	43	14	7.97403	12.918	5	7.97269	6	10.9139
K02238	comEC	competence protein ComEC	58.5	140.75	175.5	103.167	48.25	81.1423	92	56.5	36.8046	97.1587	25.7267	45.4957	24.8713	63.5154
K02240	comFA	competence protein ComFA	20	44	49	27	14	40	25	30	4	5	8	5	8	7
K02241	comFB	competence protein ComFB	0	1	0	1	0	0	0	0	0	0	0	0	1	0
K02242	comFC	competence protein ComFC	12	33	21	8	7	29	18	15	2	4	3	2	4	1
K02243	comGA	competence protein ComGA	14	35	39	19	13	43	33	24	0	5	9	5	13	4
K02244	comGB	competence protein ComGB	11	17	27	12	6	29	15	15	0	4	10	6	3	6
K02245	comGC	competence protein ComGC	3	3	3	4	1	7	2	2	0	1	0	1	2	1
K02246	comGD	competence protein ComGD	4	5	7	0	3	6	4	7	0	1	3	0	1	1
K02248	comGF	competence protein ComGF	1.33333	7.66667	1.66667	2.5	1.33333	5.33333	5	5.66667	0	0	0	1	2.33333	1
K02250	comK	competence protein ComK	0	0	0	0	0	0	0	0	0	1	0	0	0	0
K02255	ftnB	ferritin-like protein 2	0	0	0	0	0	1.98667	0	0	2.96035	12.9048	0	5.94665	1.97351	5.92053
K02256	COX1	cytochrome c oxidase subunit 1 [EC:1.9.3.1]	0	0	0	0	0	0	0	0	22.7171	1	0	6.33333	9.28889	10.55
K02259	COX15	cytochrome c oxidase assembly protein subunit 15	0	0	0	0	0	1	0	0	0	0	0	0	0	0
K02261	COX2	cytochrome c oxidase subunit 2	0	0	0	0	0	0	0	0	1	0	1	0	0	1
K02262	COX3	cytochrome c oxidase subunit 3	0	0	0	0	0	0	0	0	2	0	0	0	0	1
K02274	coxA	cytochrome c oxidase subunit I [EC:1.9.3.1]	0	0	0	0	0	1	0	2	77.2718	3	5	18.6667	22.6	37
K02275	coxB	cytochrome c oxidase subunit II [EC:1.9.3.1]	0	0	0	0	0	1	0	0	0	0	0	0	0	0
K02276	coxC	cytochrome c oxidase subunit III [EC:1.9.3.1]	0	0	0	0	0	0	0	1	4	1	0	2	2	3
K02279	cpaB, rcpC	pilus assembly protein CpaB	4	21	59	29	16	6	35	5	6	4	17	5	1	2
K02282	cpaE, tadZ	pilus assembly protein CpaE	5	38	65	36	14	4	35	4	0	0	4	1	4	2
K02283	cpaF, tadA	pilus assembly protein CpaF	93	141.889	228.8	170	130.333	85	177	59	15	19	90.75	25	14	29
K02291	crtB	15-cis-phytoene/all-trans-phytoene synthase [EC:2.5.1.32 2.5.1.99]	0	2	0	1	0	0	0	0	0	0	0	1	0	0
K02297	cyoA	cytochrome o ubiquinol oxidase subunit II [EC:1.10.3.10]	0	0	0	0	0	15.8602	0	0	3.97331	35.7409	0	24.799	12.9031	22.7987
K02298	cyoB	cytochrome o ubiquinol oxidase subunit I [EC:1.10.3.10]	0.994253	0	0	0	0.99422	28.7101	0	13.846	27.6886	88.1804	0	19.8255	23.7951	54.4553
K02299	cyoC	cytochrome o ubiquinol oxidase subunit III	0	0	0	0	0	4.94097	0	0.991667	4.94177	9.92056	0	4.94597	4.94256	12.894
K02300	cyoD	cytochrome o ubiquinol oxidase subunit IV	0	0	0	0	0	3.94232	0	0	3.96709	8.90809	0	2.97436	1.97199	8.89473
K02301	cyoE	protoheme IX farnesyltransferase [EC:2.5.1.-]	1	0	0	1	0	11.9077	0	1.98839	13.9057	38.6501	0	10.917	8.95077	21.8342
K02302	cysG	uroporphyrin-III C-methyltransferase / precorrin-2 dehydrogenase / sirohydrochlorin ferrochelatase [EC:2.1.1.107 1.3.1.76 4.99.1.4]	1	10	5	9	1	18.8763	0	4.96121	9.90594	32.6805	0.833333	15.8565	12.8807	30.672
K02303	cobA	uroporphyrin-III C-methyltransferase [EC:2.1.1.107]	2	5	9.66667	9.33333	5.66667	5	7	2	2	4.33333	7.66667	2	1	2
K02304	MET8	precorrin-2 dehydrogenase / sirohydrochlorin ferrochelatase [EC:1.3.1.76 4.99.1.4]	9	6	7	14	5	3	5	3	0	1	5	0	0	0
K02313	dnaA	chromosomal replication initiator protein	141	249	319.333	259	152	214	241	129	55	123	93	74	45	77
K02314	dnaB	replicative DNA helicase [EC:3.6.4.12]	223.5	381.875	522	533	316	294.322	435	251.986	129.347	231.358	175.6	152.674	103.94	169.834
K02315	dnaC	DNA replication protein DnaC	172.54	222.015	265.207	375.678	197.444	249.406	207.081	117.588	66.3643	78.714	176.498	91.5269	45.7131	102.429
K02316	dnaG	DNA primase [EC:2.7.7.-]	171.009	257.016	301.018	311.047	180.03	183.012	183.022	155.054	55.0024	138.005	139.01	97.0054	59.0012	104.003
K02317	dnaT	DNA replication protein DnaT	0	0	0	0	0	7.89573	0	1	3.95423	13.8328	0	2.98701	2.96952	7.94355
K02334	dpo	DNA polymerase bacteriophage-type [EC:2.7.7.7]	291.25	308.179	412.054	418.234	235.717	211.179	256.25	155.714	53.8	142.85	145.214	90.2692	51.6667	61
K02335	DPO1, polA	DNA polymerase I [EC:2.7.7.7]	338	555	612.875	667	391.995	394.601	447	354.903	120.703	261.281	261.32	150.748	136.769	188.332
K02336	DPO2, polB	DNA polymerase II [EC:2.7.7.7]	0	0	0	0	0	28.6925	0	4.96973	21.7852	61.329	2.959	30.682	12.8472	38.6627
K02337	DPO3A1, dnaE	DNA polymerase III subunit alpha [EC:2.7.7.7]	516.986	867	1028	966.909	743	531.213	715	559.932	208.79	377.439	464.995	267.68	176.732	263.676
K02338	DPO3B, dnaN	DNA polymerase III subunit beta [EC:2.7.7.7]	116	196	237	199	93	157	146	86	37	77	83	64	45	48
K02339	DPO3C, holC	DNA polymerase III subunit chi [EC:2.7.7.7]	1.97403	0	0	0	0	8.88925	0	1.97908	4.94838	15.8503	0	11.8759	3.9813	12.8705
K02340	DPO3D1, holA	DNA polymerase III subunit delta [EC:2.7.7.7]	45	91.6667	94	82.6667	31	54.1405	60.6667	36.6538	13.9398	45.3779	24.987	24.8764	21.2237	24.8359
K02341	DPO3D2, holB	DNA polymerase III subunit delta' [EC:2.7.7.7]	86	141	170	147	72	95.7924	80	60.9479	14.9217	50.7308	44	34.9084	28.9108	27.9217
K02342	DPO3E, dnaQ	DNA polymerase III subunit epsilon [EC:2.7.7.7]	48	90	69	69	47	61.8747	63.3333	88.9809	25.9492	61.8266	50	38.9092	32.8862	51.8855
K02343	DPO3G, dnaX	DNA polymerase III subunit gamma/tau [EC:2.7.7.7]	228	360.993	465.993	409	294.993	251.857	353.986	247.933	92.8097	144.656	182.993	121.81	74.9224	95.7451
K02344	DPO3P, holD	DNA polymerase III subunit psi [EC:2.7.7.7]	0	0	0	0	0	0.987013	0	0	2.98701	7.96069	0	0.991525	0.987013	3.98667
K02345	DPO3T, holE	DNA polymerase III subunit theta [EC:2.7.7.7]	0	0	0	0	0	2.97596	0	0	0	7.90556	1	3.94714	0	5.93241
K02346	DPO4, dinB	DNA polymerase IV [EC:2.7.7.7]	74.6667	127.083	179.083	150	80.6667	59.5833	154.417	66.75	24.6667	69.6667	48	34	32.6667	48.6667
K02347	dpx	DNA polymerase (family X)	1	0	0	0	0	0	3	0	0	0	1	0	0	0
K02348	elaA	ElaA protein	16	41	37	27	8	23.9583	16	8.97619	3.95743	23.5707	4	6.97917	4.94736	10.9583
K02350	POLZ1, rev3	DNA polymerase zeta [EC:2.7.7.7]	0	0	0	0	0	0	0	0	0	0	0	0	0	1
K02351	K02351	putative membrane protein	1	0	1	0	0	0	0	0	0	0	0	0	0	0
K02352	drp35	lactonase [EC:3.1.1.-]	0	1	0	0	0	0	0	0	0	0	0	0	0	0
K02355	fusA, GFM, EFG	elongation factor G	895.14	1342.12	1606.02	1621.05	1139.63	842.371	1211	933.991	353.844	624.546	721.997	513.726	318.904	445.605
K02356	efp	elongation factor P	102	185	184	190	125	127.954	136	129	44.9647	99.7612	74	75.9322	57.9309	60.9083
K02357	tsf, TSFM	elongation factor Ts	128	200	221.03	203	130	140.987	196.25	99.961	42.987	72.9347	96	42	29	58.8839
K02358	tuf, TUFM	elongation factor Tu	332.365	519.972	582.525	475.955	455.006	362.782	493.327	394.898	144.765	276.55	285.975	200.435	138.884	208.616
K02361	entC	isochorismate synthase [EC:5.4.4.2]	3	8	2	1	4	5.95963	0	5.98551	9.93386	25.7647	0	13.872	14.8118	16.8402
K02362	entD	enterobactin synthetase component D [EC:6.3.2.14 2.7.8.-]	0	0	0	0	0	7.94858	0	0	5	27.9002	1	9.97436	6.88102	22.9565
K02363	entE, dhbE, vibE, mxcE	2,3-dihydroxybenzoate-AMP ligase [EC:6.3.2.14 2.7.7.58]	0.971429	0	1	0	0	17.6945	0	4.9118	12.8054	61.1211	0	11.8503	10.834	25.6853
K02364	entF	enterobactin synthetase component F [EC:6.3.2.14]	0.987013	0	0	0	0	25.3039	0	5.94434	27.8135	96.2421	0.5	44.6941	19.3299	60.5942
K02371	fabK	enoyl-[acyl-carrier protein] reductase II [EC:1.3.1.9]	94.5	121	214.5	191.833	87	66.5	129	53	16	24	61	28	12	23
K02372	fabZ	3-hydroxyacyl-[acyl-carrier-protein] dehydratase [EC:4.2.1.59]	43	75	119.6	121	46	51.97	74.75	20.9955	22.9609	18.4564	39	13.9846	11.9873	25.9221
K02377	TSTA3, fcl	GDP-L-fucose synthase [EC:1.1.1.271]	59	96	98	119	118	53.7892	65	113.863	35.779	77.4231	84	59.6385	28.8802	64.411
K02379	fdhD	FdhD protein	3	7	11	7	3	7.87378	3	0	5.94764	16.7672	0	13.8124	3.95234	17.796
K02380	fdhE	FdhE protein	0	0	2	0	0	7.90671	0	2.97402	10.8704	23.7747	0	9.89607	4.96154	19.7974
K02381	fdrA	FdrA protein	0	0	0	0	0	18.7685	0	3.91638	17.802	39.6363	0	12.8225	13.8695	25.6556
K02385	flbD	flagellar protein FlbD	1	1	1	6	1	2	1	3	1	0	4	2	0	0
K02386	flgA	flagella basal body P-ring formation protein FlgA	12	10	26	13	2	9.9117	6	7	4.98667	20.6965	3	15.8099	6.8011	12.8593
K02387	flgB	flagellar basal-body rod protein FlgB	4	5	4	8	2	4.99355	5	1	3.9589	7.93323	0	5.95927	2.9863	11.93
K02388	flgC	flagellar basal-body rod protein FlgC	27	31	54	38	30	19.9878	29	13	7.96149	15.8649	16	14.9627	7.97015	15.9562
K02389	flgD	flagellar basal-body rod modification protein FlgD	12	10	10	5	11	10.8226	5	4.97403	4.92068	16.6864	2	20.894	8.79654	40.7786
K02390	flgE	flagellar hook protein FlgE	46	61	45	67	32	46.028	43	30.9755	10.9596	56.7398	30	17.0117	22.0253	46.9816
K02391	flgF	flagellar basal-body rod protein FlgF	0.993103	0	0	0	0	5.92718	0	2.97246	8.93962	17.8289	0	5.97902	5.937	19.8536
K02392	flgG	flagellar basal-body rod protein FlgG	45	59	53	45	36	51.9397	57	23.9953	14.9506	42.8494	37	27.9671	8.96539	27.9127
K02393	flgH	flagellar L-ring protein precursor FlgH	18	15	23	11	4	5.96479	8	2	10.8981	27.7991	1	12.9341	4.94433	20.8983
K02394	flgI	flagellar P-ring protein precursor FlgI	16	21	29	26	3	7.96017	7	6.97937	12.9112	30.7253	3	19.8548	6.93114	38.8147
K02395	flgJ	flagellar protein FlgJ	2	0	0	1	1	5.90356	1	4.98551	5.93142	30.6204	1.98684	7.93452	5.89917	20.8694
K02396	flgK	flagellar hook-associated protein 1 FlgK	21	29	32	35	19	31.7438	12	11.9701	11.9283	49.4662	18	18.8328	20.8147	54.6782
K02397	flgL	flagellar hook-associated protein 3 FlgL	16	6	15	8	6	21.8749	6	6.93905	10.8813	43.621	8	16.8712	9.87483	30.8082
K02398	flgM	negative regulator of flagellin synthesis FlgM	3	2	5	3	0	2.97279	1	0	3.94346	8.91835	2	3.97241	1.98649	6.9726
K02399	flgN	flagella synthesis protein FlgN	0	0	0	0	0	8.86577	0	0.969697	7.9012	16.8009	0	8.95573	6.90334	6.9575
K02400	flhA	flagellar biosynthesis protein FlhA	116	153	209.091	247	154.667	170.511	168	104.555	51.8305	144.454	138	97.843	53.8414	111.777
K02401	flhB	flagellar biosynthetic protein FlhB	30.9865	42	65	64	30.5	37.9125	32	25.9915	19.8915	43.7103	32	30.9253	10.9478	46.8085
K02402	flhC	flagellar transcriptional activator FlhC	0	0	0	0	0	3.96503	0	1.9863	0.985915	13.8361	0	3.94521	3.95755	9.89387
K02403	flhD	flagellar transcriptional activator FlhD	0	0	0	0	0	1.96992	0	0.958333	0.991597	5.92663	0	0	1.99174	4.93335
K02404	flhF	flagellar biosynthesis protein FlhF	20	32	39	19	7	13	15	4	4	3	12	3	3	3
K02405	fliA	RNA polymerase sigma factor for flagellar operon FliA	37	25	43	43	21	27	25	10	14	33	20	22	15	29
K02406	fliC	flagellin	273.167	295.562	361.643	378.167	215.333	245.806	361.917	183.5	85	118.623	223.595	99.4839	41	123.154
K02407	fliD	flagellar hook-associated protein 2	16	10	19	17	6	26.8333	6	10	8.94737	47.9825	5	22.912	13	53.8058
K02408	fliE	flagellar hook-basal body complex protein FliE	4	1	8	2	1	3.97099	6	3	0.986111	9.91303	3.97119	2.98551	0.986486	8.94321
K02409	fliF	flagellar M-ring protein FliF	32.9701	31	36	31	9	24.7336	11	11.933	5.96401	38.4589	9	22.8618	15.7204	44.7821
K02410	fliG	flagellar motor switch protein FliG	88	74	103.5	126	77	79.9933	75.6667	36	13.9855	18.9667	42	34.9781	17.9884	29.9936
K02411	fliH	flagellar assembly protein FliH	1.99351	0	6	4	0	2.96056	1	0.980392	2.97279	19.7923	0	10.9244	1.96569	14.1955
K02412	fliI	flagellum-specific ATP synthase [EC:3.6.3.14]	106.048	119.95	174	224.333	106	127.883	145	77.978	33.9282	76.7253	122	63.8178	24.9475	89.6972
K02413	fliJ	flagellar FliJ protein	3	2	4	2	1	4	0	2	0	5.94219	1.98485	7.89582	3.96663	6.90668
K02414	fliK	flagellar hook-length control protein FliK	2	5	2	2	2	11.9089	1	4.97058	3.95609	19.71	1	13	4.91892	25.8396
K02415	fliL	flagellar FliL protein	3	4	5	6	1	3.97163	6	1	7.93937	16.8694	0.985915	14.7761	0	9.85604
K02416	fliM	flagellar motor switch protein FliM	46	35	51	42	36	43.9454	33	15.9687	12.9487	30.8168	25	14.9836	12.9183	39.8601
K02417	fliNY, fliN	flagellar motor switch protein FliN/FliY	50	43	53	70.9556	49	40.9895	50	38	18.9765	23.96	36	26.9819	6.99432	28.9889
K02418	fliOZ, fliO	flagellar protein FliO/FliZ	4	4	8	9	0	3	4	1.98361	1	0.985915	1	1.98592	0.985915	2.96992
K02419	fliP	flagellar biosynthetic protein FliP	40	33	31	44	35	24.9787	33	29	15.9718	24.9286	33	19.9787	11.9853	28.9443
K02420	fliQ	flagellar biosynthetic protein FliQ	14	9	18	9	7	3.98529	6	3	1	5.96197	5	6.99248	2	7.98889
K02421	fliR	flagellar biosynthetic protein FliR	18	15	32	23	11	11	19	1	2.94979	18.7846	2	7.97666	4	26.8572
K02422	fliS	flagellar protein FliS	16	7	19	12	8	16	10	7	3.96683	9.93712	10	15.9392	3	14.9671
K02423	fliT	flagellar protein FliT	0	0	0	0	0	0	0	0	1.98507	5.88276	0	1	0	5.96932
K02424	fliY	cystine transport system substrate-binding protein	5	16	28	22	13	22.9744	20	16	9.98507	20.8512	9	7.95115	7.96989	9.91367
K02425	fliZ	regulator of sigma S factor FliZ	0	0	0	0	0	3.95377	0	0	1.96579	12.9509	0	6.98246	0.983051	4.96827
K02426	sufE	cysteine desulfuration protein SufE	5	9	8	16	16	8.89425	3	27.9376	14.9048	36.8139	6	13.9274	7.95904	20.8467
K02427	rlmE, rrmJ, ftsJ	23S rRNA (uridine2552-2'-O)-methyltransferase [EC:2.1.1.166]	16	13	18	17	4.99265	9.94056	5	2	11.945	16.9145	2	11.9455	2.97948	13.9232
K02428	rdgB	XTP/dITP diphosphohydrolase [EC:3.6.1.66]	85.1	116.5	145.5	142.933	110.167	81.2085	95.6	122.819	52.4859	72.9679	71.5	72.9598	47.9606	41.9708
K02429	fucP	MFS transporter, FHS family, L-fucose permease	36	64	57	66	110	61.7853	34	125.986	44.9043	109.599	58	97.7313	43.8041	86.7384
K02430	fucR	DeoR family transcriptional regulator, L-fucose operon activator	0	0	0	0	0.75	3.94592	0	1.97351	6.95237	13.8427	0	7.91266	8.90569	13.8544
K02431	fucU, FUOM	L-fucose mutarotase [EC:5.1.3.29]	6.98701	7	6	18	13	12.9247	18	12	4.97403	13.8607	14	9.97758	5	4.95532
K02433	gatA, QRSL1	aspartyl-tRNA(Asn)/glutamyl-tRNA(Gln) amidotransferase subunit A [EC:6.3.5.6 6.3.5.7]	211	310	407	382.05	243	216	352	151	52	60	108	52	51	51
K02434	gatB, PET112	aspartyl-tRNA(Asn)/glutamyl-tRNA(Gln) amidotransferase subunit B [EC:6.3.5.6 6.3.5.7]	207	319	484	410	232	265.833	361	142	72	62	114	45	46	49
K02435	gatC, GATC	aspartyl-tRNA(Asn)/glutamyl-tRNA(Gln) amidotransferase subunit C [EC:6.3.5.6 6.3.5.7]	25	50.5	69	55.8333	18.5	36.5833	47.3333	21	3	11.5	22	6	6	12.3333
K02436	gatR	DeoR family transcriptional regulator, galactitol utilization operon repressor	0	0	0	0	0	8	0	1	2	21	0	6	8	18
K02437	gcvH, GCSH	glycine cleavage system H protein	14	28	25	16	21	13.9851	10	10.9948	5	19.9532	13	6.98554	12.9718	9.98189
K02438	glgX	glycogen debranching enzyme [EC:3.2.1.196]	112.987	98	196	221	99	117.692	146	83.974	53.7156	117.125	139	64.678	44.7922	99.4656
K02439	glpE	thiosulfate sulfurtransferase [EC:2.8.1.1]	0	0	0	0	0	4	0	0	0	9.98063	0	3.97631	4.97419	8.93979
K02440	GLPF	glycerol uptake facilitator protein	34	53	55	57	34	71.9498	74	32.9924	18.9142	31.7904	21	19.9157	40.8794	24.8898
K02441	glpG	GlpG protein	0	0	0	0	0	12.8495	0	0.987179	7.90667	20.7786	0	6.94698	8.91328	15.8236
K02443	glpP	glycerol uptake operon antiterminator	0	0	1	1	1	3	1	0	0.0718427	0	0	0	1	1.23651
K02444	glpR	DeoR family transcriptional regulator, glycerol-3-phosphate regulon repressor	0	0	0	0	0.986486	10.9493	1	0	8.9011	16.8266	0	10.8931	3.96362	16.8989
K02445	glpT	MFS transporter, OPA family, glycerol-3-phosphate transporter	34.6769	37	24	39.3333	30	51.922	28.3333	41.8307	23.9212	61.7122	28	32.8464	23.9158	38.8264
K02446	glpX	fructose-1,6-bisphosphatase II [EC:3.1.3.11]	23	33	45	22	14	18.9165	10	12.9608	21.8749	36.7806	3	13.8911	12.9148	29.8426
K02450	gspA	general secretion pathway protein A	0	0	0	0	0	0	0	0	4.94444	3.95833	0	9.67051	0	25.3335
K02451	gspB	general secretion pathway protein B	0	0	0	0	0	0	0	0	0	1	0	1	0	4.91176
K02452	gspC	general secretion pathway protein C	0	0	0	0	0	9.59083	0	2.95833	9.94914	27.5586	0	19.7799	7.93917	34.6942
K02453	gspD	general secretion pathway protein D	5	8	1	0	0	27	1	4	36.6091	75.5513	1	35.702	21	65.7816
K02454	gspE	general secretion pathway protein E	6.5	8.0381	6.25	6.16667	2	18	10	2.93934	23.7234	47.8222	7.15436	20.9281	14	71.5363
K02455	gspF	general secretion pathway protein F	0	0	0	0	0	5	0	2.96667	9.93542	35.774	1	12.8083	6	52.4188
K02456	gspG	general secretion pathway protein G	0	0	0	1	1	9	0	1.96875	12.9062	17.9384	0	6.93845	3	24.6629
K02457	gspH	general secretion pathway protein H	0	0	0	0	0	2	0	1.9697	6	11	0	7.94118	5	22.9049
K02458	gspI	general secretion pathway protein I	0	0	0	0	0	3	0	1	3	7.93649	0	8	4	21.8918
K02459	gspJ	general secretion pathway protein J	1	0	0	0	0	4	0	1.9697	12.8621	14.9655	0	5.9697	4	23.7534
K02460	gspK	general secretion pathway protein K	0	0	0	0	0	6	0	1	11.8373	28.9375	0	13.806	6	35.777
K02461	gspL	general secretion pathway protein L	1	0	0	0	0	11	0	0	7.93427	22.9655	0	18.9343	4	42.6433
K02462	gspM	general secretion pathway protein M	0	0	0	0	0	4.96552	0	0.967742	7.92821	10.9537	1.9452	5.98148	2.94595	11
K02464	gspO	general secretion pathway protein O [EC:3.4.23.43 2.1.1.-]	0	0	0	0	0	0	0	1	1.96429	0	0	3.96429	0	20.6291
K02466	gutM	glucitol operon activator protein	0	0	0	0	0	1.97297	0	0	0.986667	1.97297	0	3.94392	1.97315	6.90384
K02467	gutQ	arabinose 5-phosphate isomerase [EC:5.3.1.13]	0	0	0	1	0	9	1	5	4	21	0	3	5	15
K02468	srlR, gutR	DeoR family transcriptional regulator, glucitol operon repressor	0	0	0	0	0	4.94476	0	3.95337	2.96416	23.7317	0	10.8658	5.92118	18.7894
K02469	gyrA	DNA gyrase subunit A [EC:5.99.1.3]	722.971	1034.59	1246.25	1328.89	800.433	749.713	1051.99	658.901	272.684	430.016	552.162	331.82	237.292	318.523
K02470	gyrB	DNA gyrase subunit B [EC:5.99.1.3]	699.012	981.133	1212.11	1217.74	811.632	695.959	1004.54	590.055	241.754	369.745	526.766	342.984	230.367	298.501
K02471	bacA	vitamin B12/bleomycin/antimicrobial peptide transport system ATP-binding/permease protein	0	0	0	0	0	9.84261	0	2.96718	6.89524	29.5914	1	9.90131	9.84672	44.4494
K02472	wecC	UDP-N-acetyl-D-mannosaminuronic acid dehydrogenase [EC:1.1.1.336]	19	30	20.1667	20.6667	20.4167	23.8449	18	46.9794	18.9015	67.5306	26.6364	17.9226	15.9214	45.7041
K02473	E5.1.3.7, wbpP	UDP-N-acetylglucosamine 4-epimerase [EC:5.1.3.7]	53	43	66	58	39	14	48	26	8	10	34	17	6	14
K02474	wbpO	UDP-N-acetyl-D-galactosamine dehydrogenase [EC:1.1.1.-]	62	81	108	95	89	59	91	59	19	45	65	35	22	25
K02475	K02475	two-component system, CitB family, response regulator	0	0	0	0	0	0	0	0	0	0	0	0	2	0
K02476	K02476	two-component system, CitB family, sensor kinase [EC:2.7.13.3]	0	0	0	0	0	0	0	0	1	0	0	0	0.375	0
K02477	K02477	two-component system, LytTR family, response regulator	1.75	2.25	5.5	7.5	5.5	6.94903	2.25	7.5	10.9094	34.9296	6.4716	12.4009	5.92773	24.7789
K02478	K02478	two-component system, LytTR family, sensor kinase [EC:2.7.13.3]	3	0	0	0	0.2	24.5599	0	6.90085	20.6846	68.8412	1	31.4836	20.7042	52.1193
K02481	K02481	two-component system, NtrC family, response regulator	30.3	32.8333	35.8056	42.7667	9.58333	9.34643	16	9.5	6	7.06667	5.83333	4.52381	2.47619	7.88889
K02482	K02482	two-component system, NtrC family, sensor kinase [EC:2.7.13.3]	18.6667	11	25	16	3	7	3	4	1	0	4	1	0	0
K02483	K02483	two-component system, OmpR family, response regulator	6.00379	3.21429	10.3113	8.14015	7.46154	10.466	7.34667	3.44667	5.81139	17.1807	5.45833	10.824	7.58736	13.4707
K02484	K02484	two-component system, OmpR family, sensor kinase [EC:2.7.13.3]	9	13.9062	20.284	10.1143	13.2143	10.4564	6.33333	19.7143	7.91627	46.6501	8.6	12.2646	13.6737	25.5696
K02485	rssB, hnr	two-component system, response regulator	0	0	1	0	0	2.81333	0	0	3.62667	18.2265	0.906667	8.16	5.45612	5.44
K02487	pilL	type IV pili sensor histidine kinase and response regulator	0	0	0	0	0	2	0	3	10	29	3	15	8	20
K02488	pleD	two-component system, cell cycle response regulator [EC:2.7.7.65]	1	0	0	2	1	0	1	2	0	0	0	0	0	3
K02492	hemA	glutamyl-tRNA reductase [EC:1.2.1.70]	17	56	50	33	15	27.9529	29	10.9734	15.9368	31.8094	6	12.9513	15.9053	21.8793
K02493	hemK, prmC, HEMK	release factor glutamine methyltransferase [EC:2.1.1.297]	50	117	114	125	61	63.9584	86	61.9549	23.866	48.7269	38	19.9692	25.9039	38.7637
K02494	lolB	outer membrane lipoprotein LolB	0	0	0	0	0	3.95391	0	0.987179	3.97036	20.8028	0	9.88567	2.96619	12.9054
K02495	hemN, hemZ	oxygen-independent coproporphyrinogen III oxidase [EC:1.3.98.3]	99	143	176	212.987	120	108.635	150	88.9303	53.8507	111.29	83.9861	79.6772	58.6188	123.341
K02496	hemX	uroporphyrin-III C-methyltransferase [EC:2.1.1.107]	0	0	0	0	0.984615	3.97146	0	2.96051	2.97368	25.7325	0	7.93535	3.95664	13.8489
K02498	hemY	HemY protein	0	0	0	0	0	14.8467	0	1.97368	13.8536	21.7804	0	14.8488	6.93309	23.7704
K02499	yabN	tetrapyrrole methylase family protein / MazG family protein	14.0036	39.0145	58.0033	36.0034	12.3333	13.0035	27	17.0077	5	4.00386	4	2	3.00386	0
K02500	hisF	cyclase [EC:4.1.3.-]	112	151.111	213	238	135	86.9796	165	100	37.9843	77.9221	89	31.9722	27.9633	48.8885
K02501	hisH	glutamine amidotransferase [EC:2.4.2.-]	49	90	107	89	63	46	72	38.9793	15.9576	37.8898	42	19.9796	15.9467	17.9742
K02502	hisZ	ATP phosphoribosyltransferase regulatory subunit	15	25.5	46.25	26.5	18	24	25	10	4.5	4	22	8	3	10
K02503	HINT1, hinT, hit	histidine triad (HIT) family protein	49	61	123.5	104	47.5	46	66	48	14	32	34	37	20	23
K02504	hofB	protein transport protein HofB	0	0	0	0	1	9.78037	0	2.95516	18.6354	40.4839	0.838926	18.7564	9.82379	20.7374
K02505	hofC	protein transport protein HofC	0	0	0	0	0	7.86328	0	1.98438	8.8602	26.6773	0	9.89728	8.8322	18.8825
K02506	hofD, hopD	leader peptidase HopD [EC:3.4.23.43]	0	0	0	0	0	5	0	1	0	12	0	0	2	0
K02507	hofQ	protein transport protein HofQ	0.986842	0	0	0	0	13.8731	0	1.97278	15.8432	33.6444	0	10.9289	8.4598	22.8614
K02508	hpaA	AraC family transcriptional regulator, 4-hydroxyphenylacetate 3-monooxygenase operon regulatory protein	0	0	0	0	0	10	0	1	2	22	0	3	4	1
K02509	hpaH	2-oxo-hept-3-ene-1,7-dioate hydratase [EC:4.2.1.-]	17	17	26	19	23	54	11	34	5	19	12	5	13	13
K02510	hpaI, hpcH	4-hydroxy-2-oxoheptanedioate aldolase [EC:4.1.2.52]	0	0	0	0	1	13	1	1	6	16	0	4	3	3
K02511	hpaX	MFS transporter, ACS family, 4-hydroxyphenylacetate permease	1	0	0	0	0	14	0	1	6	33	0	6	9	3
K02517	lpxL, htrB	Kdo2-lipid IVA lauroyltransferase [EC:2.3.1.241]	12	15	5	16	9	4.94088	3	9.97467	8.96017	36.6988	9	7.96121	14.8516	17.8485
K02518	infA	translation initiation factor IF-1	59.7941	70	90.675	78	66.8889	35	75	63.5	22	33.75	50	35	27.8571	29
K02519	infB, MTIF2	translation initiation factor IF-2	433	617.917	737	810.327	577.33	402.874	605.333	458.962	159.827	319.866	370.167	253.402	150.416	238.093
K02520	infC, MTIF3	translation initiation factor IF-3	72	106	148	133	67	61.9688	111	91	35	55.924	57	37	28.9714	35.9706
K02521	ilvY	LysR family transcriptional regulator, positive regulator for ilvC	0	0	0	0	0	13.9043	0	0.993976	11.9285	35.8695	0	12.9488	7.97075	32.8702
K02523	ispB	octaprenyl-diphosphate synthase [EC:2.5.1.90]	16	32	36	36.5	24.5	24.8721	12	26	14.1635	40.8848	23	14.9174	9.0853	34.9958
K02525	kdgR	LacI family transcriptional regulator, kdg operon repressor	9.75	9.9	9.5	10.3167	8.4	17.9667	13.5167	19.05	0	4.21667	3.1	2.35	2.3	3.3
K02526	kdgT	2-keto-3-deoxygluconate permease	1	2	2	2	0	8.93095	3	0	10.898	19.8238	1	3.95547	4.94867	20.8252
K02527	kdtA, waaA	3-deoxy-D-manno-octulosonic-acid transferase [EC:2.4.99.12 2.4.99.13 2.4.99.14 2.4.99.15]	15	18	13	30	30	21.8298	6	34.9619	17.905	38.7664	21	27.8345	24.9339	27.7732
K02528	ksgA	16S rRNA (adenine1518-N6/adenine1519-N6)-dimethyltransferase [EC:2.1.1.182]	104.333	162	223	241.333	142	129.955	170	106.974	50.9168	92.8265	96	57.9348	43.9452	63.8519
K02529	lacI, galR	LacI family transcriptional regulator	131.97	267	262.5	265.586	162.5	302.479	259.143	212.497	103.161	202.185	104.992	100.387	87.5707	133.945
K02530	lacR	DeoR family transcriptional regulator, lactose phosphotransferase system repressor	12	15	11	11	6	20	13	6	4	1	2	4	1	1
K02531	lacT	transcriptional antiterminator	9	21	4	4	3	14	9	4	0	0	2	1	1	1
K02532	lacY	MFS transporter, OHS family, lactose permease	7.90625	14	5	22	11	24.2031	25	8.90625	24.935	33.253	3	14.6613	14.8141	25.791
K02533	lasT	tRNA/rRNA methyltransferase [EC:2.1.1.-]	10	12	18	11	1	16.9147	4	4.97297	7.90035	22	1	9.94639	4.97756	27.8277
K02535	lpxC	UDP-3-O-[3-hydroxymyristoyl] N-acetylglucosamine deacetylase [EC:3.5.1.108]	0	1.5	4	0	0	7.96386	0	1.97435	8.95011	27.8026	2.99662	8.93387	5.97287	22.8489
K02536	lpxD	UDP-3-O-[3-hydroxymyristoyl] glucosamine N-acyltransferase [EC:2.3.1.191]	19	26	20	34	39	19.8444	14	46.9797	16.9333	61.784	32	24.9393	20.9307	29.8749
K02538	manR	activator of the mannose operon, transcriptional antiterminator	0	0	0	0	0	0	0	1.34444	4.33879	1.74603	0	5.71189	0	12.2713
K02541	MCM3	DNA replication licensing factor MCM3 [EC:3.6.4.12]	0	0	0	0	0	0	0	0	0	0	0	0	1	0
K02548	menA	1,4-dihydroxy-2-naphthoate octaprenyltransferase [EC:2.5.1.74 2.5.1.-]	46.5167	91.5667	88.25	90.2167	38.1071	74.9362	66.8333	47.7339	35.2485	65.37	23.25	33.7941	27.3347	46.406
K02549	menC	O-succinylbenzoate synthase [EC:4.2.1.113]	56	124	186	124	45	56.8814	103	24	12.8923	40.5631	19	12.9097	12.9109	11.9513
K02550	glcA	glycolate permease	0	0	0	0	0	16.6046	0	2.94935	12.7482	45.8984	0	20.6677	8.58479	44.4366
K02551	menD	2-succinyl-5-enolpyruvyl-6-hydroxy-3-cyclohexene-1-carboxylate synthase [EC:2.2.1.9]	24	94	126	101	55	40.872	66	40.9839	24.8789	51.771	17	37.792	22.9313	33.7709
K02552	menF	menaquinone-specific isochorismate synthase [EC:5.4.4.2]	19	51	88	50	12	23.6858	64	8.97297	9.84437	33.3502	5	12.9185	8.79333	16.8196
K02553	rraA, menG	regulator of ribonuclease activity A	0	0	0	0	0	2.22403	0	0.986486	4.95008	5.95434	0	4.96921	1.98667	5.94033
K02554	mhpD	2-keto-4-pentenoate hydratase [EC:4.2.1.80]	0	0	0	2	0	9.78478	0	0.98	0.977778	15.7116	1.95096	3.93482	5.86713	0
K02556	motA	chemotaxis protein MotA	29	32	51	56	28	39.8455	27	25	13.9312	30.7703	17	22.8622	4.94471	31.8334
K02557	motB	chemotaxis protein MotB	39.3333	63	47	55	49	30.8884	26	53.9863	36.8979	63.8481	45	31.9168	29.9191	49.8757
K02558	mpl	UDP-N-acetylmuramate: L-alanyl-gamma-D-glutamyl-meso-diaminopimelate ligase [EC:6.3.2.45]	6.99528	4	2.98718	0	1	14.8626	0	11.9745	14.8612	30.7051	1.99552	13.9143	12.8765	31.6751
K02560	lpxM, msbB	lauroyl-Kdo2-lipid IVA myristoyltransferase [EC:2.3.1.243]	0	0	0	0	0	10.7404	0	2.97875	9.87625	21.7737	0.987013	14.8296	5.93364	11.8886
K02562	mtlR	mannitol operon repressor	0	0	0	0	0	11.8507	0	1.98479	8.91582	23.7302	1.97297	11.8515	4.94419	19.7546
K02563	murG	UDP-N-acetylglucosamine--N-acetylmuramyl-(pentapeptide) pyrophosphoryl-undecaprenol N-acetylglucosamine transferase [EC:2.4.1.227]	130	202	256	227	180	147.794	203	127	44.8934	108.77	101	63.9417	45.9414	58.8139
K02564	nagB, GNPDA	glucosamine-6-phosphate deaminase [EC:3.5.99.6]	100.987	156	201.333	222.537	158.083	77.3582	137.8	188.32	46.9739	141.356	131.083	92.1786	52.9668	95.849
K02565	nagC	N-acetylglucosamine repressor	0.987179	0	0	0.987179	0	12.8642	0	3.95405	15.8259	33.6525	0.987179	20.7921	8.88992	28.7015
K02566	nagD	NagD protein	18	9	15	17	15	10.9457	14	21.9822	15.9375	35.7526	24	20.915	10.9364	31.8925
K02567	napA	periplasmic nitrate reductase NapA [EC:1.7.99.4]	31	84	167	86	32	39.8253	73	23.9213	18.8843	52.4524	5.99237	19.8007	13.8957	58.4749
K02568	napB	cytochrome c-type protein NapB	0	5	8	12	2	4.94838	7	1	0	11.8641	0.987179	1.97452	0	4.94628
K02569	napC	cytochrome c-type protein NapC	0.987179	0	0	0	0	6.91526	0	4.9359	5.92324	20.7604	0	5.92324	1.97436	8.90103
K02570	napD	periplasmic nitrate reductase NapD	1	2	9	6	0	2.98701	5	0.986667	0	2.9612	0	1.96916	0.982143	7.96052
K02572	napF	ferredoxin-type protein NapF	0	0	2	0	0	1.97079	2	1.97297	4.92709	15.769	1	3.94264	1.97122	6.90249
K02573	napG	ferredoxin-type protein NapG	27	96.5	164	99.5	39.5	32.4674	92.8333	3	0.987179	13.8778	1.5	6.97909	6.95197	19.8943
K02574	napH	ferredoxin-type protein NapH	39	131	295.333	156.5	62	36.9622	138	12.9463	13.8678	31.1786	8.98684	10.9218	8.94596	16.843
K02575	NRT, narK, nrtP, nasA	MFS transporter, NNP family, nitrate/nitrite transporter	2	3	4	2	4	13.3836	4	4.95974	23.296	65.2334	0.985714	20.8098	17.7846	28.6657
K02584	nifA	Nif-specific regulatory protein	5	14	9.25	10.5	3	2	7	5	0.25	1	5.33333	1	0	2
K02587	nifE	nitrogenase molybdenum-cofactor synthesis protein NifE	0	0	0	0.5	0	1	0	0	0	0	0	0	0	0
K02588	nifH	nitrogenase iron protein NifH [EC:1.18.6.1]	2	0	2	2	0	4	1	3	0	0	0	0	0	1
K02589	nifHD1, nifI1	nitrogen regulatory protein PII 1	0	0	1	0	0	0	0	0	0	0	0	0	0	0
K02598	nirC	nitrite transporter NirC	3	3.5	3	17	4	20.8628	6	6.92802	15.8358	45.5081	1.98718	21.7449	18.8105	26.6868
K02600	nusA	N utilization substance protein A	241	320.5	401	395.5	256	206.931	308	211.495	67.9626	137.37	180	86.9679	82.9562	93.857
K02601	nusG	transcriptional antiterminator NusG	108	142	183	166	106	118	172	79	42	65	85	55	30	51
K02609	paaA	ring-1,2-phenylacetyl-CoA epoxidase subunit PaaA [EC:1.14.13.149]	0	0	0	0	0	3.93801	0	0	1.92725	14.6126	1.9298	6.85864	1.95252	1.97368
K02610	paaB	ring-1,2-phenylacetyl-CoA epoxidase subunit PaaB	0	0	0	0	0	2.91206	0	0.966667	0	10.7064	0.966667	0	0	0
K02611	paaC	ring-1,2-phenylacetyl-CoA epoxidase subunit PaaC [EC:1.14.13.149]	0	0	0	0	0	5.79647	0	1.93095	1.93218	29.9821	0.966667	7.774	5.80108	5.80794
K02612	paaD	ring-1,2-phenylacetyl-CoA epoxidase subunit PaaD	0	0	0	0	0	2.96667	0	1.96667	0.964286	4.86429	0	2.93218	1.93218	0
K02613	paaE	ring-1,2-phenylacetyl-CoA epoxidase subunit PaaE	0	0	0	0	0	7.67205	0	1.93333	7.89259	13.4684	0.966667	1.92963	4.85926	3.89259
K02614	paaI	acyl-CoA thioesterase [EC:3.1.2.-]	18	25	39	19	12	12.8929	14	9.96429	1.96429	11.6823	3	5.85837	3.96429	2
K02615	paaJ	3-oxo-5,6-didehydrosuberyl-CoA/3-oxoadipyl-CoA thiolase [EC:2.3.1.223 2.3.1.174]	0	0	0	0	0	3.86255	0	0.964286	0.964286	20.5951	0	4.82143	7.72684	2.89286
K02616	paaX	phenylacetic acid degradation operon negative regulatory protein	0	0	0	0	0	7.73103	0	0	4.8358	22.2468	0	1.93103	7.73103	0.966667
K02617	paaY	phenylacetic acid degradation protein	0	0	0	0	0	1.96667	0	0	2.97059	10.7682	0	3.9051	2	0
K02618	paaZ	oxepin-CoA hydrolase / 3-oxo-5,6-dehydrosuberyl-CoA semialdehyde dehydrogenase [EC:3.3.2.12 1.2.1.91]	0	0	0	2.90093	0	13.5631	0	1.93218	4.83326	29.0239	1.95389	9.71068	10.6275	2.9
K02619	pabC	4-amino-4-deoxychorismate lyase [EC:4.1.3.38]	2	8	0	1	3	5.95082	0	3.98571	4.95844	27.7194	4	7.89554	4.95576	12.8913
K02621	parC	topoisomerase IV subunit A [EC:5.99.1.-]	119.023	191.365	159.708	225.045	192	171.79	149	251.982	92.8578	197.496	111.809	97.7277	105.341	118.55
K02622	parE	topoisomerase IV subunit B [EC:5.99.1.-]	152.284	196.576	172.971	231.283	185.25	145.185	192.046	209.45	81.8716	179.669	97	109.205	95.4056	101.768
K02626	pdaD	arginine decarboxylase [EC:4.1.1.19]	1	3	1	1	1	0	3	2	0	1	1	1	0	0
K02647	cdaR	carbohydrate diacid regulator	80	67.5	130.667	153.486	105	109.336	92.425	78.6532	27.8718	59.7665	77.6667	61.9067	22.6176	49.8565
K02652	pilB	type IV pilus assembly protein PilB	50	50.6762	38.75	38.8333	27	27	26.5	21	3	6.87755	14	13.75	11	7.33333
K02653	pilC	type IV pilus assembly protein PilC	23	54	76	73	24	13	50	10	1	4	10	2	2	0
K02654	pilD, pppA	leader peptidase (prepilin peptidase) / N-methyltransferase [EC:3.4.23.43 2.1.1.-]	8	13	24	17	4	12.8947	9	2.95238	7.98077	18.9404	2	11.9697	9.97959	20.7692
K02655	pilE	type IV pilus assembly protein PilE	0	0	0	0	0	0	0	0	0	0	0	2	0	0
K02657	pilG	twitching motility two-component system response regulator PilG	0	0	0	0	0	0	0	0	1	0	0	0	0	0
K02660	pilJ	twitching motility protein PilJ	0.125	0	0.5	2.50725	1.06122	1.01064	1.83333	0.333333	0	1	3.45455	0	0	1
K02662	pilM	type IV pilus assembly protein PilM	0	2	0	1	0	0	1	1	1	0	2	1	0	0
K02667	pilR, pehR	two-component system, NtrC family, response regulator PilR	0	2	1.33333	2	0	0	1.14286	0	1	0	0	0	0	0
K02668	pilS, pehS	two-component system, NtrC family, sensor histidine kinase PilS [EC:2.7.13.3]	0	0	1	0	0	0	0	0	0	0	0	0	0	0
K02669	pilT	twitching motility protein PilT	69	139.976	215	152	76.9655	59.8809	103.986	33.9724	19	48.8224	59.9831	31.921	25.9156	48.7767
K02670	pilU	twitching motility protein PilU	0	0	1	0	0	0	1	1	0	0	0	0	0	1
K02679	ppdA	prepilin peptidase dependent protein A	0	0	0	0	0	2.94467	0	0	6.89722	8.92771	0.985915	1	5.92456	5.92602
K02680	ppdB	prepilin peptidase dependent protein B	0	0	0	0	0	0.985507	0	2.96923	5.89368	11.9192	0	9.89227	2	17.7343
K02681	ppdC	prepilin peptidase dependent protein C	0	0	0	0	0	1.97196	0	0	1.96299	5.93748	0	1	0.984375	3.95655
K02682	ppdD	prepilin peptidase dependent protein D	0	0	0	0	0	2.98507	0	0.978261	1.99225	12.823	0	2.97886	2.97872	9.96828
K02686	priB	primosomal replication protein N	0	0	0	0	0	4.9681	0	2	0	12.893	0	0.990476	3.96669	2.98077
K02687	prmA	ribosomal protein L11 methyltransferase [EC:2.1.1.-]	53.9744	61	83	104	60	64.8923	84	54.9576	19.9595	41.7943	55	29.9216	16.9785	40.8565
K02688	prpR	transcriptional regulator, propionate catabolism operon regulatory protein	2.91667	1.375	3	3.85897	1.5	18.6974	0.375	6.86278	9.83493	42.219	3.89035	5.91277	11.7826	20.7749
K02726	PSMA2	20S proteasome subunit alpha 2 [EC:3.4.25.1]	0	0	0	0	0	0	0	0	0	0	0	0.947368	0	0
K02728	PSMA4	20S proteasome subunit alpha 3 [EC:3.4.25.1]	0	0	0	0	0	0	0	0	1	0	0	0	0	0
K02737	PSMB5	20S proteasome subunit beta 5 [EC:3.4.25.1]	0	0	0	0	0	0	0	0	0	0	0	0	1	0
K02742	sprT	SprT protein	0	0	0	0.983333	0	3.95602	0	2	2.96884	19.796	0	3	5.94419	4.96404
K02744	PTS-Aga-EIIA, agaF	PTS system, N-acetylgalactosamine-specific IIA component [EC:2.7.1.-]	4	9	12	7	4	11	8	10	5	20	5	7	2	11
K02745	PTS-Aga-EIIB, agaV	PTS system, N-acetylgalactosamine-specific IIB component [EC:2.7.1.-]	2	2	3	2	0	4.98361	3	4	2.93701	11.9331	0	5	6.98592	13.9617
K02746	PTS-Aga-EIIC, agaW	PTS system, N-acetylgalactosamine-specific IIC component	5	0	6	2	1	5.05973	6	3	10.0322	21.1467	3	13.0654	4.01031	12.1048
K02747	PTS-Aga-EIID, agaE	PTS system, N-acetylgalactosamine-specific IID component	3	2	2	1	0	13.9403	6	0	7.96783	22.6603	2	16.9346	1.98969	18.8952
K02749	PTS-Glv-EIIB, glvB, malP, aglA	PTS system, alpha-glucoside-specific IIB component [EC:2.7.1.208 2.7.1.-]	24.9231	20	24	70.25	24.9815	42.7785	57	9.60039	25.6706	41.0859	3.86425	8.64655	22.4515	4.90456
K02750	PTS-Glv-EIIC, glvC, malP, aglA	PTS system, alpha-glucoside-specific IIC component	24.9487	20	24	70.25	24.8889	42.9361	57	9.76773	26.4681	45.7902	3.92232	9.83827	22.359	4.85043
K02752	PTS-Asc-EIIB, ascF	PTS system, beta-glucoside (arbutin/salicin/cellobiose)-specific IIB component [EC:2.7.1.-]	0.983607	0	1	0	0	17.6474	0	3.88277	13.7053	42.0466	0.983051	12.8433	16.6418	38.3108
K02753	PTS-Asc-EIIC, ascF	PTS system, beta-glucoside (arbutin/salicin/cellobiose)-specific IIC component	0.983607	0	1	0	0	17.6474	0	3.88277	13.7053	42.0466	0.983051	12.8433	16.6418	38.3108
K02755	PTS-Bgl-EIIA, bglF, bglP	PTS system, beta-glucoside-specific IIA component [EC:2.7.1.-]	100.98	165.675	139	215	93.2	193.517	242	80.8344	59.5934	86.8596	45.025	50.5876	58.9889	73.5183
K02756	PTS-Bgl-EIIB, bglF, bglP	PTS system, beta-glucoside-specific IIB component [EC:2.7.1.-]	100.98	165.675	138.667	215.286	93.2	193.517	244	82.5844	59.5934	86.8596	45.025	50.5876	58.9889	73.5183
K02757	PTS-Bgl-EIIC, bglF, bglP	PTS system, beta-glucoside-specific IIC component	100.98	165.675	138.667	215.286	93.2	193.517	244	82.5844	59.5934	86.8596	45.025	50.5876	58.9889	73.5183
K02759	PTS-Cel-EIIA, celC, chbA	PTS system, cellobiose-specific IIA component [EC:2.7.1.196 2.7.1.205]	6	21	12	17	6	18.9857	10	3	6.98592	20.972	2	7.9863	5.99324	12
K02760	PTS-Cel-EIIB, celA, chbB	PTS system, cellobiose-specific IIB component [EC:2.7.1.196 2.7.1.205]	22.25	13	25.65	27	10	26.9947	29	18	9.99083	7.97749	5.66667	7	9	19.9498
K02761	PTS-Cel-EIIC, celB, chbC	PTS system, cellobiose-specific IIC component	142.5	325	201	225.143	81	253.899	290	148.956	41.9647	91.7635	57.9863	59.8785	72.9265	102.721
K02763	PTS-Dgl-EIIA, gamP	PTS system, D-glucosamine-specific IIA component [EC:2.7.1.-]	56.25	45.5	34.5	64.25	38.5	63.5	45.75	29.5	10.75	11.5	32	13.5	5.25	12.25
K02764	PTS-Dgl-EIIB, gamP	PTS system, D-glucosamine-specific IIB component [EC:2.7.1.-]	56.25	45.5	35.25	64.25	38.5	63.5	45.75	30.3889	14.299	16.049	32	25.1667	5.25	47.7859
K02765	PTS-Dgl-EIIC, gamP	PTS system, D-glucosamine-specific IIC component	56.25	45.5	35.25	64.25	38.5	63.5	45.75	30.3889	14.299	16.049	32	25.1667	5.25	47.7859
K02768	PTS-Fru-EIIA, fruB	PTS system, fructose-specific IIA component [EC:2.7.1.202]	118.667	125	197.875	253.05	117	154.219	207	69.9867	54.5849	55.0497	40.4737	67.2065	40.9321	87.8042
K02769	PTS-Fru-EIIB, fruA	PTS system, fructose-specific IIB component [EC:2.7.1.202]	118	128	197	248	114	152.947	208	67.9732	38.9271	56.75	40.9872	42.801	43.9623	53.88
K02770	PTS-Fru-EIIC, fruA	PTS system, fructose-specific IIC component	118	131	201	249	117	152.938	209	68.9732	47.9271	61.75	40.9872	48.801	44.9623	61.88
K02771	PTS-Fru1-EIID, levG	PTS system, fructose-specific IID component	0	0	0.325	0.3	0.2	0	1	0.1	0	1	0	0	0	0.0909091
K02773	PTS-Gat-EIIA, gatA, sgcA	PTS system, galactitol-specific IIA component [EC:2.7.1.200]	8	12	13	5	2	19	3	5	17	18	1	12	9	22
[truncated: 3,724 more rows]

## Sheet: CountTable_Pathways
ko	Pathway	Sham1	Sham2	Sham3	Sham4	Sham5	Sham6	Sham7	PBD1-1	PBD1-2	PBD1-3	PBD1-4	PBD1-5	PBD1-6	PBD1-7
[truncated: 331 more rows]

[truncated: 2 more sheets: log2foldchange_Gene, Suppl to Fig 4B]
